# Supplementary material for: Mechanochemical halogenation of unsymmetrically substituted azobenzenes
Source: Beilstein J Org Chem. 2022 Jun 15;18:680–7. doi: 10.3762/bjoc.18.69 (PMC9235908; doi:10.3762/bjoc.18.69)
Supplement: File 2 — X-ray crystallographic data. [file Beilstein_J_Org_Chem-18-680-s002.cif]

data_L4-III
_audit_creation_date               2021-12-11
_audit_creation_method
;
Olex2 1.5
(compiled 2021.12.09 svn.r5202d8cf for OlexSys, GUI svn.r6439)
;
_shelx_SHELXL_version_number       '2018/3'
_audit_contact_author_address      ?
_audit_contact_author_email        ?
_audit_contact_author_name         ''
_audit_contact_author_phone        ?
_publ_contact_author_id_orcid      ?
_publ_section_references
;
Bourhis, L.J., Dolomanov, O.V., Gildea, R.J., Howard, J.A.K., Puschmann, H.
 (2015). Acta Cryst. A71, 59-75.

Dolomanov, O.V., Bourhis, L.J., Gildea, R.J, Howard, J.A.K. & Puschmann, H.
 (2009), J. Appl. Cryst. 42, 339-341.

Sheldrick, G.M. (2015). Acta Cryst. C71, 3-8.
;
_chemical_name_common              ?
_chemical_name_systematic          ?
_chemical_formula_moiety           'C18 H18 N4 O2'
_chemical_formula_sum              'C18 H18 N4 O2'
_chemical_formula_weight           322.36
_chemical_melting_point            ?
loop_
  _atom_type_symbol
  _atom_type_description
  _atom_type_scat_dispersion_real
  _atom_type_scat_dispersion_imag
  _atom_type_scat_source
 'C' 'C' 0.0181 0.0091 'International Tables Vol C Tables 4.2.6.8 and 6.1.1.4'
 'H' 'H' 0.0000 0.0000 'International Tables Vol C Tables 4.2.6.8 and 6.1.1.4'
 'N' 'N' 0.0311 0.0180 'International Tables Vol C Tables 4.2.6.8 and 6.1.1.4'
 'O' 'O' 0.0492 0.0322 'International Tables Vol C Tables 4.2.6.8 and 6.1.1.4'

_shelx_space_group_comment
;
The symmetry employed for this shelxl refinement is uniquely defined
by the following loop, which should always be used as a source of
symmetry information in preference to the above space-group names.
They are only intended as comments.
;
_space_group_crystal_system        'monoclinic'
_space_group_IT_number             14
_space_group_name_H-M_alt          'P 1 21/n 1'
_space_group_name_Hall             '-P 2yn'
loop_
  _space_group_symop_operation_xyz
 'x, y, z'
 '-x+1/2, y+1/2, -z+1/2'
 '-x, -y, -z'
 'x-1/2, -y-1/2, z-1/2'

_cell_length_a                     6.79478(9)
_cell_length_b                     18.3256(2)
_cell_length_c                     12.96063(16)
_cell_angle_alpha                  90
_cell_angle_beta                   94.7795(12)
_cell_angle_gamma                  90
_cell_volume                       1608.23(4)
_cell_formula_units_Z              4
_cell_measurement_reflns_used      7956
_cell_measurement_temperature      292.92(18)
_cell_measurement_theta_max        78.7980
_cell_measurement_theta_min        3.4860
_shelx_estimated_absorpt_T_max     0.931
_shelx_estimated_absorpt_T_min     0.868
_exptl_absorpt_coefficient_mu      0.729
_exptl_absorpt_correction_T_max    1.00000
_exptl_absorpt_correction_T_min    0.72139
_exptl_absorpt_correction_type     multi-scan
_exptl_absorpt_process_details
;
CrysAlisPro 1.171.41.120a (Rigaku Oxford Diffraction, 2021)
Empirical absorption correction using spherical harmonics,
implemented in SCALE3 ABSPACK scaling algorithm.
;
_exptl_absorpt_special_details     ?
_exptl_crystal_colour              red
_exptl_crystal_density_diffrn      1.331
_exptl_crystal_density_meas        ?
_exptl_crystal_density_method      ?
_exptl_crystal_description         needle
_exptl_crystal_F_000               680
_exptl_crystal_preparation         ?
_exptl_crystal_recrystallization_method  ?
_exptl_crystal_size_max            0.2
_exptl_crystal_size_mid            0.1
_exptl_crystal_size_min            0.1
_exptl_transmission_factor_max     ?
_exptl_transmission_factor_min     ?
_diffrn_reflns_av_R_equivalents    0.0194
_diffrn_reflns_av_unetI/netI       0.0190
_diffrn_reflns_Laue_measured_fraction_full  1.000
_diffrn_reflns_Laue_measured_fraction_max  0.982
_diffrn_reflns_limit_h_max         8
_diffrn_reflns_limit_h_min         -8
_diffrn_reflns_limit_k_max         22
_diffrn_reflns_limit_k_min         -23
_diffrn_reflns_limit_l_max         16
_diffrn_reflns_limit_l_min         -11
_diffrn_reflns_number              12828
_diffrn_reflns_point_group_measured_fraction_full  1.000
_diffrn_reflns_point_group_measured_fraction_max  0.982
_diffrn_reflns_theta_full          67.684
_diffrn_reflns_theta_max           79.348
_diffrn_reflns_theta_min           4.188
_diffrn_ambient_temperature        293.15
_diffrn_detector_area_resol_mean   10.0000
_diffrn_detector_type              HyPix
_diffrn_measured_fraction_theta_full  1.000
_diffrn_measured_fraction_theta_max  0.982
_diffrn_measurement_details
;
List of Runs (angles in degrees, time in seconds):

  # Type    Start    End  Width  t~exp~   \w     \q     \k     \f   Frames
--------------------------------------------------------------------------
  1  \w    101.00 126.00   0.50    0.53    --  111.50  15.00-180.00   50
  2  \w    141.00 178.00   0.50    0.53    --  111.50  15.00-180.00   74
  3  \w    147.00 177.00   0.50    0.53    --  111.50  61.00 -60.00   60
  4  \w    102.00 168.00   0.50    0.53    --  111.50  30.00 -60.00  132
  5  \w    128.00 173.00   0.50    0.53    --  111.50  15.00 -30.00   90
  6  \w    153.00 178.00   0.50    0.53    --  111.50  15.00 -90.00   50
  7  \w    101.00 142.00   0.50    0.53    --  111.50  15.00 -90.00   82
  8  \w      4.00  29.00   0.50    0.13    --   48.49 -91.00 -92.00   50
  9  \w     41.00  78.00   0.50    0.13    --   48.49-125.00-150.00   74
 10  \w     40.00  99.00   0.50    0.53    --  111.50 -91.00 -92.00  118
 11  \w     78.00 104.00   0.50    0.53    --  111.50 -95.00 -60.00   52
 12  \w     48.00  73.00   0.50    0.53    --  111.50 -95.00 -60.00   50
 13  \w     41.00 111.00   0.50    0.53    --  111.50-125.00 120.00  140
 14  \w     40.00  65.00   0.50    0.53    --  111.50 -61.00 -60.00   50
 15  \w     51.00 103.00   0.50    0.53    --  111.50 -77.00 -60.00  104
 16  \w     52.00  90.00   0.50    0.53    --  111.50 -77.00 -30.00   76
 17  \w     41.00  69.00   0.50    0.53    --  111.50 -61.00  30.00   56
 18  \w     45.00  91.00   0.50    0.53    --  111.50 -77.00  30.00   92
 19  \w     42.00  71.00   0.50    0.53    --  111.50 -61.00  90.00   58
 20  \w     42.00  68.00   0.50    0.53    --  111.50 -61.00 150.00   52
 21  \w     41.00  70.00   0.50    0.53    --  111.50 -61.00 -90.00   58
 22  \w     40.00  69.00   0.50    0.53    --  111.50 -61.00-180.00   58
 23  \w    102.00 156.00   0.50    0.53    --  111.50  91.00  21.00  108
 24  \w    -25.00  26.00   0.50    0.13    --  -48.49  19.00 -60.00  102
 25  \w    -78.00 -20.00   0.50    0.53    --  -90.00  91.00  21.00  116
 26  \w    -54.00  17.00   0.50    0.13    --  -48.49  91.00  21.00  142
 27  \w    -51.00 -24.00   0.50    0.53    --  -90.00  45.00-120.00   54
 28  \w   -152.00-127.00   0.50    0.53    --  -90.00 -91.00 -92.00   50
 29  \w   -121.00 -78.00   0.50    0.13    --  -48.49-125.00  30.00   86
 30  \w   -119.00 -76.00   0.50    0.13    --  -48.49-125.00  60.00   86
;
_diffrn_measurement_device         'four-circle diffractometer'
_diffrn_measurement_device_type    'XtaLAB Synergy, Dualflex, HyPix'
_diffrn_measurement_method         '\w scans'
_diffrn_radiation_type             CuK\a
_diffrn_radiation_wavelength       1.54184
_diffrn_source                     ?
_reflns_Friedel_coverage           0.000
_reflns_Friedel_fraction_full      .
_reflns_Friedel_fraction_max       .
_reflns_number_gt                  2993
_reflns_number_total               3424
_reflns_special_details
;
 Reflections were merged by SHELXL according to the crystal
 class for the calculation of statistics and refinement.
 
 _reflns_Friedel_fraction is defined as the number of unique
 Friedel pairs measured divided by the number that would be
 possible theoretically, ignoring centric projections and
 systematic absences.
;
_reflns_threshold_expression       'I > 2\s(I)'
_computing_cell_refinement         'CrysAlisPro 1.171.41.120a (Rigaku OD, 2021)'
_computing_data_collection         'CrysAlisPro 1.171.41.120a (Rigaku OD, 2021)'
_computing_data_reduction          'CrysAlisPro 1.171.41.120a (Rigaku OD, 2021)'
_computing_molecular_graphics      'Olex2 1.5 (Dolomanov et al., 2009)'
_computing_publication_material    'Olex2 1.5 (Dolomanov et al., 2009)'
_computing_structure_refinement    'SHELXL 2018/3 (Sheldrick, 2015)'
_computing_structure_solution      'olex2.solve 1.5 (Bourhis et al., 2015)'
_refine_diff_density_max           0.138
_refine_diff_density_min           -0.155
_refine_diff_density_rms           0.025
_refine_ls_extinction_coef         0.0031(4)
_refine_ls_extinction_expression  
 'Fc^*^=kFc[1+0.001xFc^2^\l^3^/sin(2\q)]^-1/4^'
_refine_ls_extinction_method       'SHELXL-2018/3 (Sheldrick 2018)'
_refine_ls_goodness_of_fit_ref     1.110
_refine_ls_hydrogen_treatment      mixed
_refine_ls_matrix_type             full
_refine_ls_number_parameters       263
_refine_ls_number_reflns           3424
_refine_ls_number_restraints       0
_refine_ls_R_factor_all            0.0398
_refine_ls_R_factor_gt             0.0357
_refine_ls_restrained_S_all        1.110
_refine_ls_shift/su_max            0.000
_refine_ls_shift/su_mean           0.000
_refine_ls_structure_factor_coef   Fsqd
_refine_ls_weighting_details      
 'w=1/[\s^2^(Fo^2^)+(0.0570P)^2^+0.1197P] where P=(Fo^2^+2Fc^2^)/3'
_refine_ls_weighting_scheme        calc
_refine_ls_wR_factor_gt            0.1071
_refine_ls_wR_factor_ref           0.1107
_refine_special_details            ?
_olex2_refinement_description
;
1. Fixed Uiso
 At 1.2 times of:
  All C(H,H) groups
 At 1.5 times of:
  All C(H,H,H) groups
2.a Secondary CH2 refined with riding coordinates:
 C23(H23A,H23B), C24(H24A,H24B)
2.b Idealised Me refined as rotating group:
 C11(H11A,H11B,H11C)
;
_atom_sites_solution_hydrogens     mixed
_atom_sites_solution_primary       iterative
_atom_sites_solution_secondary     ?
loop_
  _atom_site_label
  _atom_site_type_symbol
  _atom_site_fract_x
  _atom_site_fract_y
  _atom_site_fract_z
  _atom_site_U_iso_or_equiv
  _atom_site_adp_type
  _atom_site_occupancy
  _atom_site_site_symmetry_order
  _atom_site_calc_flag
  _atom_site_refinement_flags_posn
  _atom_site_refinement_flags_adp
  _atom_site_refinement_flags_occupancy
  _atom_site_disorder_assembly
  _atom_site_disorder_group
 O2 O -0.06091(15) 0.11382(5) 0.51524(8) 0.0770(3) Uani 1 1 d . . . . .
 O7 O 0.45141(18) 0.22068(6) 0.37070(9) 0.0891(4) Uani 1 1 d . . . . .
 N1 N 0.17668(13) 0.18254(5) 0.44725(7) 0.0522(2) Uani 1 1 d . . . . .
 N3 N 0.63950(15) 0.48209(6) 0.70568(8) 0.0590(2) Uani 1 1 d . . . . .
 N4 N 0.05910(14) 0.28763(5) 0.53897(8) 0.0588(3) Uani 1 1 d . . . . .
 N11 N 0.77664(14) 0.49828(5) 0.65117(8) 0.0578(2) Uani 1 1 d . . . . .
 C2 C 0.86213(19) 0.59998(7) 0.77484(9) 0.0610(3) Uani 1 1 d . . . . .
 H2 H 0.737(2) 0.5965(8) 0.8021(12) 0.078(4) Uiso 1 1 d . . . . .
 C3 C 0.90758(17) 0.55278(6) 0.69613(8) 0.0538(3) Uani 1 1 d . . . . .
 C4 C 1.2234(2) 0.61067(8) 0.69084(11) 0.0689(3) Uani 1 1 d . . . . .
 H4 H 1.348(3) 0.6139(9) 0.6593(13) 0.091(5) Uiso 1 1 d . . . . .
 C5 C 1.08688(19) 0.55921(7) 0.65314(10) 0.0637(3) Uani 1 1 d . . . . .
 H5 H 1.114(2) 0.5268(9) 0.5979(12) 0.080(4) Uiso 1 1 d . . . . .
 C6 C 0.20915(16) 0.33311(5) 0.57890(8) 0.0506(2) Uani 1 1 d . . . . .
 C7 C 0.9983(2) 0.65249(8) 0.80986(10) 0.0666(3) Uani 1 1 d . . . . .
 H7 H 0.966(2) 0.6877(9) 0.8619(12) 0.078(4) Uiso 1 1 d . . . . .
 C8 C 0.50251(16) 0.43090(6) 0.65996(9) 0.0534(3) Uani 1 1 d . . . . .
 C9 C 1.1789(2) 0.65734(7) 0.76869(10) 0.0662(3) Uani 1 1 d . . . . .
 H9 H 1.278(3) 0.6943(10) 0.7958(13) 0.093(5) Uiso 1 1 d . . . . .
 C10 C 0.10012(18) 0.11829(6) 0.48399(9) 0.0571(3) Uani 1 1 d . . . . .
 C11 C -0.11236(19) 0.27527(9) 0.59683(13) 0.0770(4) Uani 1 1 d . . . . .
 H11A H -0.076250 0.244126 0.654901 0.116 Uiso 1 1 calc R U . . .
 H11B H -0.214896 0.252422 0.552687 0.116 Uiso 1 1 calc R U . . .
 H11C H -0.159068 0.321102 0.621076 0.116 Uiso 1 1 calc R U . . .
 C12 C 0.35971(19) 0.35717(7) 0.51932(9) 0.0609(3) Uani 1 1 d . . . . .
 H12 H 0.367(2) 0.3408(8) 0.4493(12) 0.070(4) Uiso 1 1 d . . . . .
 C13 C 0.06509(19) 0.25137(7) 0.44149(9) 0.0584(3) Uani 1 1 d . . . . .
 H13A H -0.071(2) 0.2376(9) 0.4162(11) 0.075(4) Uiso 1 1 d . . . . .
 H13B H 0.132(2) 0.2820(8) 0.3918(11) 0.064(4) Uiso 1 1 d . . . . .
 C15 C 0.50093(18) 0.40550(7) 0.55870(9) 0.0598(3) Uani 1 1 d . . . . .
 H15 H 0.603(2) 0.4202(9) 0.5147(12) 0.081(4) Uiso 1 1 d . . . . .
 C16 C 0.21393(19) 0.35812(7) 0.68131(10) 0.0606(3) Uani 1 1 d . . . . .
 H16 H 0.117(2) 0.3416(8) 0.7247(12) 0.076(4) Uiso 1 1 d . . . . .
 C17 C 0.35994(19) 0.17278(7) 0.40931(9) 0.0618(3) Uani 1 1 d . . . . .
 C21 C 0.35767(19) 0.40608(7) 0.72032(10) 0.0625(3) Uani 1 1 d . . . . .
 H21 H 0.360(2) 0.4248(9) 0.7914(13) 0.083(4) Uiso 1 1 d . . . . .
 C23 C 0.4194(2) 0.09446(8) 0.42491(12) 0.0722(4) Uani 1 1 d . . . . .
 H23A H 0.542197 0.090819 0.468489 0.087 Uiso 1 1 calc R U . . .
 H23B H 0.436488 0.071156 0.359048 0.087 Uiso 1 1 calc R U . . .
 C24 C 0.2519(2) 0.05919(7) 0.47693(12) 0.0723(4) Uani 1 1 d . . . . .
 H24A H 0.197162 0.018514 0.436117 0.087 Uiso 1 1 calc R U . . .
 H24B H 0.297628 0.041590 0.545344 0.087 Uiso 1 1 calc R U . . .

loop_
  _atom_site_aniso_label
  _atom_site_aniso_U_11
  _atom_site_aniso_U_22
  _atom_site_aniso_U_33
  _atom_site_aniso_U_23
  _atom_site_aniso_U_13
  _atom_site_aniso_U_12
 O2 0.0710(6) 0.0654(6) 0.0968(7) 0.0028(5) 0.0201(5) -0.0158(4)
 O7 0.0954(8) 0.0779(6) 0.1006(8) -0.0094(5) 0.0480(6) -0.0199(5)
 N1 0.0550(5) 0.0515(5) 0.0500(4) 0.0012(4) 0.0028(4) -0.0060(4)
 N3 0.0574(5) 0.0619(6) 0.0578(5) 0.0021(4) 0.0051(4) -0.0002(4)
 N4 0.0528(5) 0.0530(5) 0.0714(6) 0.0015(4) 0.0102(4) -0.0018(4)
 N11 0.0549(5) 0.0568(5) 0.0621(5) -0.0012(4) 0.0072(4) 0.0004(4)
 C2 0.0615(7) 0.0668(7) 0.0547(6) 0.0013(5) 0.0047(5) 0.0042(5)
 C3 0.0539(6) 0.0513(6) 0.0554(6) 0.0032(4) -0.0008(4) 0.0024(4)
 C4 0.0556(7) 0.0719(8) 0.0791(8) -0.0023(6) 0.0054(6) -0.0035(6)
 C5 0.0588(7) 0.0633(7) 0.0697(7) -0.0079(6) 0.0085(5) 0.0002(5)
 C6 0.0492(5) 0.0417(5) 0.0610(6) 0.0080(4) 0.0064(4) 0.0055(4)
 C7 0.0755(8) 0.0671(7) 0.0559(6) -0.0076(5) -0.0034(5) 0.0055(6)
 C8 0.0527(6) 0.0500(5) 0.0574(6) 0.0034(4) 0.0047(4) 0.0036(4)
 C9 0.0661(7) 0.0621(7) 0.0677(7) -0.0008(6) -0.0111(6) -0.0040(6)
 C10 0.0635(7) 0.0512(6) 0.0565(6) -0.0018(4) 0.0031(5) -0.0103(5)
 C11 0.0484(6) 0.0815(9) 0.1030(10) -0.0082(8) 0.0166(6) -0.0007(6)
 C12 0.0651(7) 0.0634(7) 0.0553(6) -0.0006(5) 0.0122(5) -0.0086(5)
 C13 0.0580(6) 0.0557(6) 0.0598(6) 0.0113(5) -0.0049(5) -0.0021(5)
 C15 0.0599(6) 0.0625(7) 0.0585(6) 0.0031(5) 0.0136(5) -0.0078(5)
 C16 0.0608(6) 0.0579(6) 0.0655(7) 0.0024(5) 0.0196(5) -0.0007(5)
 C17 0.0633(7) 0.0653(7) 0.0578(6) -0.0117(5) 0.0118(5) -0.0095(5)
 C21 0.0679(7) 0.0641(7) 0.0569(6) -0.0015(5) 0.0131(5) -0.0022(5)
 C23 0.0691(8) 0.0646(7) 0.0836(8) -0.0206(6) 0.0104(6) 0.0009(6)
 C24 0.0823(9) 0.0494(6) 0.0848(8) -0.0069(6) 0.0059(7) -0.0021(6)

_geom_special_details
;
 All esds (except the esd in the dihedral angle between two l.s. planes)
 are estimated using the full covariance matrix.  The cell esds are taken
 into account individually in the estimation of esds in distances, angles
 and torsion angles; correlations between esds in cell parameters are only
 used when they are defined by crystal symmetry.  An approximate (isotropic)
 treatment of cell esds is used for estimating esds involving l.s. planes.
;
loop_
  _geom_bond_atom_site_label_1
  _geom_bond_atom_site_label_2
  _geom_bond_distance
  _geom_bond_site_symmetry_2
  _geom_bond_publ_flag
 O2 C10 1.2008(15) . ?
 O7 C17 1.2079(15) . ?
 N1 C10 1.3875(14) . ?
 N1 C13 1.4704(15) . ?
 N1 C17 1.3880(15) . ?
 N3 N11 1.2510(14) . ?
 N3 C8 1.4163(15) . ?
 N4 C6 1.3835(15) . ?
 N4 C11 1.4548(16) . ?
 N4 C13 1.4311(17) . ?
 N11 C3 1.4291(15) . ?
 C2 H2 0.947(16) . ?
 C2 C3 1.3917(17) . ?
 C2 C7 1.3848(19) . ?
 C3 C5 1.3863(17) . ?
 C4 H4 0.975(18) . ?
 C4 C5 1.3831(19) . ?
 C4 C9 1.375(2) . ?
 C5 H5 0.959(16) . ?
 C6 C12 1.4032(15) . ?
 C6 C16 1.4020(17) . ?
 C7 H7 0.971(16) . ?
 C7 C9 1.381(2) . ?
 C8 C15 1.3916(17) . ?
 C8 C21 1.3841(16) . ?
 C9 H9 0.998(19) . ?
 C10 C24 1.5034(19) . ?
 C11 H11A 0.9600 . ?
 C11 H11B 0.9600 . ?
 C11 H11C 0.9600 . ?
 C12 H12 0.961(15) . ?
 C12 C15 1.3726(18) . ?
 C13 H13A 0.989(16) . ?
 C13 H13B 0.993(14) . ?
 C15 H15 0.974(16) . ?
 C16 H16 0.952(16) . ?
 C16 C21 1.3784(18) . ?
 C17 C23 1.500(2) . ?
 C21 H21 0.982(17) . ?
 C23 H23A 0.9700 . ?
 C23 H23B 0.9700 . ?
 C23 C24 1.515(2) . ?
 C24 H24A 0.9700 . ?
 C24 H24B 0.9700 . ?

loop_
  _geom_angle_atom_site_label_1
  _geom_angle_atom_site_label_2
  _geom_angle_atom_site_label_3
  _geom_angle
  _geom_angle_site_symmetry_1
  _geom_angle_site_symmetry_3
  _geom_angle_publ_flag
 C10 N1 C13 122.61(10) . . ?
 C10 N1 C17 112.66(10) . . ?
 C17 N1 C13 124.51(10) . . ?
 N11 N3 C8 114.54(10) . . ?
 C6 N4 C11 119.86(11) . . ?
 C6 N4 C13 122.39(10) . . ?
 C13 N4 C11 117.75(10) . . ?
 N3 N11 C3 113.77(10) . . ?
 C3 C2 H2 119.4(10) . . ?
 C7 C2 H2 121.3(9) . . ?
 C7 C2 C3 119.29(12) . . ?
 C2 C3 N11 124.38(11) . . ?
 C5 C3 N11 115.70(10) . . ?
 C5 C3 C2 119.86(11) . . ?
 C5 C4 H4 118.4(10) . . ?
 C9 C4 H4 121.5(10) . . ?
 C9 C4 C5 120.08(13) . . ?
 C3 C5 H5 118.5(10) . . ?
 C4 C5 C3 120.13(12) . . ?
 C4 C5 H5 121.4(10) . . ?
 N4 C6 C12 122.12(10) . . ?
 N4 C6 C16 120.62(10) . . ?
 C16 C6 C12 117.25(11) . . ?
 C2 C7 H7 120.5(10) . . ?
 C9 C7 C2 120.59(12) . . ?
 C9 C7 H7 118.9(10) . . ?
 C15 C8 N3 124.70(10) . . ?
 C21 C8 N3 117.04(10) . . ?
 C21 C8 C15 118.24(11) . . ?
 C4 C9 C7 120.01(12) . . ?
 C4 C9 H9 119.8(10) . . ?
 C7 C9 H9 120.1(10) . . ?
 O2 C10 N1 123.50(11) . . ?
 O2 C10 C24 128.33(11) . . ?
 N1 C10 C24 108.17(10) . . ?
 N4 C11 H11A 109.5 . . ?
 N4 C11 H11B 109.5 . . ?
 N4 C11 H11C 109.5 . . ?
 H11A C11 H11B 109.5 . . ?
 H11A C11 H11C 109.5 . . ?
 H11B C11 H11C 109.5 . . ?
 C6 C12 H12 121.2(9) . . ?
 C15 C12 C6 121.14(11) . . ?
 C15 C12 H12 117.7(9) . . ?
 N1 C13 H13A 105.2(9) . . ?
 N1 C13 H13B 104.9(8) . . ?
 N4 C13 N1 113.95(9) . . ?
 N4 C13 H13A 108.4(9) . . ?
 N4 C13 H13B 111.0(8) . . ?
 H13A C13 H13B 113.3(12) . . ?
 C8 C15 H15 120.6(10) . . ?
 C12 C15 C8 121.11(11) . . ?
 C12 C15 H15 118.2(10) . . ?
 C6 C16 H16 119.5(9) . . ?
 C21 C16 C6 121.03(11) . . ?
 C21 C16 H16 119.5(9) . . ?
 O7 C17 N1 124.12(13) . . ?
 O7 C17 C23 127.52(12) . . ?
 N1 C17 C23 108.37(10) . . ?
 C8 C21 H21 117.4(10) . . ?
 C16 C21 C8 121.18(11) . . ?
 C16 C21 H21 121.4(10) . . ?
 C17 C23 H23A 110.7 . . ?
 C17 C23 H23B 110.7 . . ?
 C17 C23 C24 105.31(11) . . ?
 H23A C23 H23B 108.8 . . ?
 C24 C23 H23A 110.7 . . ?
 C24 C23 H23B 110.7 . . ?
 C10 C24 C23 105.33(11) . . ?
 C10 C24 H24A 110.7 . . ?
 C10 C24 H24B 110.7 . . ?
 C23 C24 H24A 110.7 . . ?
 C23 C24 H24B 110.7 . . ?
 H24A C24 H24B 108.8 . . ?

loop_
  _geom_torsion_atom_site_label_1
  _geom_torsion_atom_site_label_2
  _geom_torsion_atom_site_label_3
  _geom_torsion_atom_site_label_4
  _geom_torsion
  _geom_torsion_site_symmetry_1
  _geom_torsion_site_symmetry_2
  _geom_torsion_site_symmetry_3
  _geom_torsion_site_symmetry_4
  _geom_torsion_publ_flag
 O2 C10 C24 C23 176.06(13) . . . . ?
 O7 C17 C23 C24 179.64(14) . . . . ?
 N1 C10 C24 C23 -3.99(14) . . . . ?
 N1 C17 C23 C24 -0.40(14) . . . . ?
 N3 N11 C3 C2 -18.69(16) . . . . ?
 N3 N11 C3 C5 164.14(10) . . . . ?
 N3 C8 C15 C12 -178.30(11) . . . . ?
 N3 C8 C21 C16 177.77(11) . . . . ?
 N4 C6 C12 C15 176.34(11) . . . . ?
 N4 C6 C16 C21 -177.01(11) . . . . ?
 N11 N3 C8 C15 -7.17(17) . . . . ?
 N11 N3 C8 C21 174.45(10) . . . . ?
 N11 C3 C5 C4 179.63(12) . . . . ?
 C2 C3 C5 C4 2.32(19) . . . . ?
 C2 C7 C9 C4 1.2(2) . . . . ?
 C3 C2 C7 C9 -1.17(18) . . . . ?
 C5 C4 C9 C7 0.5(2) . . . . ?
 C6 N4 C13 N1 84.02(13) . . . . ?
 C6 C12 C15 C8 1.6(2) . . . . ?
 C6 C16 C21 C8 -0.3(2) . . . . ?
 C7 C2 C3 N11 -177.66(11) . . . . ?
 C7 C2 C3 C5 -0.61(17) . . . . ?
 C8 N3 N11 C3 176.92(9) . . . . ?
 C9 C4 C5 C3 -2.3(2) . . . . ?
 C10 N1 C13 N4 77.49(13) . . . . ?
 C10 N1 C17 O7 177.70(12) . . . . ?
 C10 N1 C17 C23 -2.26(13) . . . . ?
 C11 N4 C6 C12 -168.50(12) . . . . ?
 C11 N4 C6 C16 10.36(16) . . . . ?
 C11 N4 C13 N1 -95.89(13) . . . . ?
 C12 C6 C16 C21 1.90(17) . . . . ?
 C13 N1 C10 O2 -1.12(17) . . . . ?
 C13 N1 C10 C24 178.92(10) . . . . ?
 C13 N1 C17 O7 2.88(19) . . . . ?
 C13 N1 C17 C23 -177.08(10) . . . . ?
 C13 N4 C6 C12 11.60(17) . . . . ?
 C13 N4 C6 C16 -169.55(10) . . . . ?
 C15 C8 C21 C16 -0.72(19) . . . . ?
 C16 C6 C12 C15 -2.55(18) . . . . ?
 C17 N1 C10 O2 -176.06(11) . . . . ?
 C17 N1 C10 C24 3.99(13) . . . . ?
 C17 N1 C13 N4 -108.18(12) . . . . ?
 C17 C23 C24 C10 2.61(15) . . . . ?
 C21 C8 C15 C12 0.06(19) . . . . ?

_smtbx_masks_void_probe_radius     1.2
_smtbx_masks_void_truncation_radius  1.2
loop_
  _diffrn_refln_index_h
  _diffrn_refln_index_k
  _diffrn_refln_index_l
  _diffrn_refln_intensity_net
  _diffrn_refln_intensity_u
  _diffrn_refln_scale_group_code
 0 0 1 41.2013 9.05009 26
 0 0 2 90313 1980.42 26
 0 0 3 312.662 39.0457 26
 0 0 4 77886.3 1766.19 26
 0 0 5 1.48418 11.1705 24
 0 0 5 48.1773 37.4659 26
 0 0 6 31124.3 805.685 26
 0 0 6 29874.3 685.119 25
 0 0 7 19.1543 50.9692 26
 0 0 7 23.4581 22.5683 25
 0 0 8 70428.3 1571.27 25
 0 0 9 28.2851 33.7761 12
 0 0 9 37.0476 29.9042 21
 0 0 9 3.42757 29.2268 25
 0 0 9 23.0945 31.5158 10
 0 0 10 18.1438 32.3915 14
 0 0 10 25.4129 27.9552 13
 0 0 10 46.3948 36.3477 12
 0 0 10 14.773 36.4429 15
 0 0 10 81.6778 39.1863 21
 0 0 10 3.99053 35.3283 25
 0 0 10 22.7422 38.021 10
 0 0 11 10.1764 30.3858 13
 0 0 11 -4.87854 37.3229 14
 0 0 11 -30.6614 44.4095 12
 0 0 11 27.9039 30.978 21
 0 0 11 30.7157 43.0755 10
 0 0 11 -32.3556 43.2058 15
 0 0 11 -4.43947 37.1054 25
 0 0 12 369.317 59.6284 16
 0 0 12 388.62 61.6369 15
 0 0 12 338.064 45.0713 13
 0 0 12 431.037 60.6296 14
 0 0 12 472.049 67.1006 10
 0 0 12 513.326 65.1774 25
 0 0 13 -16.7559 46.3671 11
 0 0 13 9.90274 39.6722 16
 0 0 13 -15.7789 44.5518 15
 0 0 13 -20.4193 45.188 10
 0 0 13 -30.7706 40.9672 25
 0 0 14 1909.64 105.449 15
 0 0 14 1755.37 107.023 11
 0 0 14 1603.1 101.675 10
 0 0 14 1899.46 99.2216 16
 0 0 15 41.3674 37.3052 11
 0 0 15 31.7191 32.0367 15
 0 0 16 124.954 25.1944 11
 0 1 1 3286.96 91.5213 26
 0 1 2 69.6927 18.0673 26
 0 1 3 858313 18444.5 26
 0 1 4 85923.3 1940.5 26
 0 1 5 29140.1 751.057 26
 0 1 6 80192.6 1773.41 25
 0 1 6 83849 1904.83 26
 0 1 7 390.004 36.2026 25
 0 1 7 402.865 77.309 26
 0 1 8 2260.49 97.0334 25
 0 -1 9 22684.4 557.281 15
 0 1 9 21814.7 537.607 25
 0 1 9 21397.1 542.76 21
 0 1 9 21219.1 545.181 12
 0 1 9 21209.9 543.113 10
 0 -1 10 3006.38 139.865 12
 0 1 10 3267.44 142.512 12
 0 1 10 3163.03 140.123 10
 0 1 10 3199.27 143.405 14
 0 -1 10 3129.25 143.534 15
 0 -1 10 3105.33 137.053 14
 0 1 10 3528.91 151.778 15
 0 1 10 3250.28 136.782 25
 0 -1 10 3268.99 125.745 13
 0 1 10 3077.47 119.46 13
 0 1 10 3112.6 138.806 21
 0 -1 10 3074.39 132.991 21
 0 -1 11 3.59251 30.8278 13
 0 1 11 -5.02859 34.2011 14
 0 -1 11 42.5389 36.7391 14
 0 1 11 28.7238 28.0805 13
 0 -1 11 -5.12409 40.7519 12
 0 1 11 10.1473 40.6507 12
 0 1 11 5.09498 41.4176 10
 0 1 11 4.43199 38.5157 25
 0 -1 11 -5.357 42.2851 15
 0 1 11 -16.3555 41.3715 15
 0 -1 11 31.8197 41.8611 16
 0 1 11 -19.3189 40.6394 21
 0 -1 11 22.2137 29.5936 21
 0 -1 12 483.526 58.4344 14
 0 -1 12 507.392 53.3387 13
 0 1 12 480.129 62.9667 14
 0 -1 12 501.13 65.9073 15
 0 -1 12 451.96 62.4234 16
 0 1 12 476.308 68.5666 15
 0 1 12 394.577 61.2941 10
 0 1 12 558.305 63.8046 25
 0 1 12 488.482 60.5138 21
 0 -1 13 27.8997 49.3933 11
 0 1 13 49.853 48.1386 11
 0 1 13 4.58021 35.6027 14
 0 1 13 -5.30868 45.262 15
 0 -1 13 46.6862 43.9394 15
 0 1 13 20.0905 43.3756 16
 0 -1 13 -4.85041 38.5763 16
 0 1 13 5.067 46.4458 10
 0 1 14 2288.76 118.077 15
 0 -1 14 2119.18 112.292 15
 0 -1 14 2414.68 110.594 16
 0 1 14 2202.9 110.71 16
 0 -1 14 2361.41 123.487 11
 0 1 14 2093.58 112.356 10
 0 1 14 2140.02 117.047 11
 0 -1 15 426.733 46.9667 15
 0 1 15 363.137 46.6261 15
 0 -1 15 409.84 51.8681 11
 0 1 15 366.058 49.7768 11
 0 1 16 47.0642 19.4786 15
 0 1 16 28.6196 21.7954 11
 0 -1 16 49.3679 24.5868 11
 0 -2 0 3093.73 92.1848 30
 0 -2 1 11019.7 286.485 29
 0 2 1 11139 262.344 26
 0 -2 1 10881.8 261.693 26
 0 2 2 409228 8911.64 26
 0 -2 2 419089 8912.18 26
 0 2 3 891388 19498.1 26
 0 -2 3 924109 19499.9 26
 0 -2 4 32610.2 805.848 26
 0 2 4 33506.5 808.494 26
 0 2 5 125918 2847.34 26
 0 -2 5 127252 2847.15 26
 0 -2 6 146895 3260.87 26
 0 2 6 147334 3263.15 26
 0 2 6 142846 3124.54 25
 0 -2 6 143617 3124.83 25
 0 2 7 8247.73 334.409 26
 0 -2 7 8385.04 335.918 26
 0 -2 7 8164.65 223.337 25
 0 2 7 8025.88 222.421 25
 0 2 8 -20.1357 27.8092 25
 0 -2 8 2.87704 26.9582 25
 0 -2 9 388.378 43.1762 13
 0 2 9 386.948 49.3748 12
 0 -2 9 428.582 50.2977 10
 0 -2 9 487.468 55.9687 15
 0 2 9 432.101 49.9498 10
 0 2 9 390.743 45.6807 25
 0 -2 9 414.542 48.4848 25
 0 2 9 432.135 52.6747 21
 0 -2 10 1281.17 75.5226 13
 0 2 10 1214.93 84.6392 10
 0 2 10 1313.91 86.8811 12
 0 -2 10 1139.86 84.7695 10
 0 2 10 1332 89.3683 14
 0 -2 10 1427.68 92.5828 15
 0 -2 10 1075.82 79.0745 14
 0 2 10 1239.79 81.3953 25
 0 -2 10 1309.12 83.1707 25
 0 -2 10 1119.79 84.6534 16
 0 -2 10 1295 80.8756 21
 0 2 10 1398.12 88.9479 21
 0 -2 11 1256.57 80.0656 13
 0 2 11 1304.73 91.6129 12
 0 -2 11 1203.14 89.9893 10
 0 2 11 1380.48 94.7105 10
 0 -2 11 1262.1 86.9908 25
 0 2 11 1248.76 86.8354 25
 0 2 11 1264.99 91.1795 21
 0 -2 11 1337.84 93.1151 16
 0 -2 11 1209.11 85.5193 14
 0 -2 11 1299.17 93.2076 15
 0 2 11 1360.02 94.2307 14
 0 -2 12 191.92 48.3993 16
 0 -2 12 86.8061 47.5029 15
 0 2 12 98.2017 43.8446 14
 0 -2 12 125.854 40.8308 13
 0 2 12 173.128 54.2388 10
 0 -2 12 152.971 53.0686 10
 0 2 12 110.2 48.7263 25
 0 -2 12 68.5079 41.4601 25
 0 2 12 59.965 40.1091 21
 0 -2 13 285.98 53.9486 16
 0 2 13 291.204 53.6598 14
 0 -2 13 322.169 46.0519 13
 0 2 13 415.348 59.0458 16
 0 -2 13 252.369 53.488 15
 0 -2 13 385.11 62.6085 10
 0 2 13 329.117 59.9313 10
 0 2 14 1665.13 102.668 15
 0 -2 14 1848.95 99.9336 15
 0 2 14 1766.05 98.3904 16
 0 2 14 1776.64 103.888 11
 0 -2 14 1532.31 97.1854 10
 0 2 14 1577.33 97.4796 10
 0 2 15 776.598 60.7804 15
 0 2 15 774.329 60.3703 11
 0 2 16 609.678 39.5194 15
 0 2 16 561.244 37.4785 11
 0 -3 0 30.3192 16.0882 30
 0 -3 1 65271.2 1446.29 29
 0 -3 1 66645.8 1434.86 30
 0 -3 1 63875.8 1400.6 26
 0 3 1 63398.4 1399.81 26
 0 -3 2 13523.2 371.511 29
 0 -3 2 13907.8 340.606 26
 0 3 2 13758.8 340.493 26
 0 3 3 285550 6148.87 26
 0 -3 3 281777 6147.23 26
 0 -3 4 8331.29 267.735 26
 0 3 4 8363.11 266.991 26
 0 -3 5 25960 684.869 26
 0 3 5 26003.5 684.771 26
 0 3 6 6225.1 169.171 25
 0 -3 6 5832.68 167.311 25
 0 -3 6 5936.81 253.41 26
 0 3 6 6025.54 254.292 26
 0 3 7 88.0326 25.7944 25
 0 -3 7 66.661 24.4259 25
 0 -3 8 2842.05 111.608 25
 0 3 8 2801.8 111.108 25
 0 -3 9 2567.23 109.5 13
 0 3 9 2745.26 120.771 12
 0 -3 9 2488.68 119.359 12
 0 -3 9 2844.55 121.637 10
 0 3 9 2690.11 118.933 10
 0 -3 9 2613.77 122.761 15
 0 3 9 2845.7 117.328 25
 0 -3 9 2791.87 116.219 25
 0 -3 9 2544.23 121.692 16
 0 3 9 2938.61 125.973 21
 0 -3 10 2556.45 112.435 13
 0 3 10 2616.81 124.334 10
 0 3 10 2587.74 123.014 12
 0 -3 10 2266.97 118.915 10
 0 -3 10 2200.34 119.453 15
 0 -3 10 2393.18 114.376 14
 0 3 10 2492.15 116.839 25
 0 -3 10 2469.97 116.623 25
 0 -3 10 2408.37 123.052 16
 0 3 10 2429.63 122.019 21
 0 -3 11 1598.82 92.5343 13
 0 3 11 1750.75 105.51 12
 0 3 11 1771.3 106.511 10
 0 -3 11 1838.87 110.335 10
 0 3 11 1712.41 108.237 14
 0 -3 11 1703.85 107.293 15
 0 3 11 1649.17 110.513 15
 0 3 11 1843.94 101.233 25
 0 -3 11 1703.1 99.0831 25
 0 -3 11 1713.83 105.188 16
 0 3 11 1681.61 105.533 21
 0 -3 12 9659.17 284.232 13
 0 3 12 9338.79 301.515 10
 0 -3 12 10190 321.852 11
 0 3 12 9285.2 299.693 12
 0 -3 12 9974.32 308.161 10
 0 3 12 9828.68 308.336 14
 0 -3 12 9521.34 304.259 15
 0 -3 12 9518.94 293.565 25
 0 3 12 9511.93 293.433 25
 0 -3 12 9563.45 299.869 16
 0 3 12 9343.81 300.332 21
 0 -3 13 517.509 59.8211 16
 0 -3 13 532.358 70.6853 11
 0 -3 13 500.528 54.9307 13
 0 3 13 496.107 61.9493 14
 0 -3 13 564.864 63.7189 15
 0 3 13 508.903 65.2352 10
 0 -3 13 492.886 63.079 10
 0 3 14 -16.1934 35.4017 16
 0 -3 14 3.84136 33.5917 15
 0 3 14 3.78189 34.8606 14
 0 3 14 -23.7371 39.3886 10
 0 -3 14 -39.6938 38.1801 10
 0 3 14 -8.61489 38.586 11
 0 3 15 85.2823 30.1923 16
 0 3 15 109.062 33.4946 11
 0 3 16 804.521 44.3246 15
 0 3 16 757.183 39.3964 11
 0 -4 0 406261 8756.77 30
 0 -4 1 40854.9 926.571 30
 0 -4 1 38764.1 940.618 29
 0 4 2 1121.9 56.8967 26
 0 -4 2 1208.39 58.1123 26
 0 -4 3 206647 4467.29 26
 0 4 3 203370 4467.95 26
 0 4 4 378287 8209.84 26
 0 -4 4 378563 8208.78 26
 0 4 5 387.633 60.6847 26
 0 -4 5 373.549 59.8251 26
 0 4 6 6604.75 270.728 26
 0 -4 6 6949.38 276.031 26
 0 -4 6 6677.1 182.924 25
 0 4 6 6704.34 182.746 25
 0 4 7 43.3305 23.5104 25
 0 -4 7 2.4093 22.8211 25
 0 4 8 686.497 51.9874 25
 0 -4 8 644.092 50.9115 25
 0 -4 9 774.826 68.5651 16
 0 -4 9 883.878 67.32 10
 0 4 9 920.081 68.5757 10
 0 4 9 1040.72 73.4855 12
 0 -4 9 929.857 71.8664 15
 0 -4 9 961.539 67.4323 13
 0 -4 9 812.569 57.8439 18
 0 4 9 892.37 65.0804 25
 0 -4 9 887.187 66.2969 25
 0 -4 10 11494.9 342.664 16
 0 -4 10 12134.8 331.512 13
 0 4 10 12277.3 344.21 12
 0 -4 10 11478.6 340.073 10
 0 4 10 11678.4 339.645 10
 0 -4 10 11697.2 347.218 15
 0 -4 10 11517.8 315.811 18
 0 -4 10 11589.1 330.953 25
 0 4 10 12101.3 332.828 25
 0 -4 11 24.5968 36.518 13
 0 4 11 103.495 49.9378 14
 0 4 11 -9.73512 40.6947 12
 0 -4 11 63.8743 49.1941 11
 0 4 11 22.4014 42.8559 15
 0 -4 11 20.5142 39.5623 15
 0 -4 11 34.9206 40.8529 10
 0 4 11 44.1012 42.8597 10
 0 -4 11 113.882 42.7701 16
 0 -4 11 56.9675 28.3663 18
 0 4 11 21.6013 35.6307 25
 0 -4 11 77.6936 38.6764 25
 0 -4 12 2985.15 133.42 13
 0 -4 12 3550.76 163.316 11
 0 4 12 3287.45 149.945 10
 0 -4 12 3221.26 149.838 10
 0 4 12 3199.42 147.221 12
 0 4 12 3253.98 157.425 15
 0 4 12 3294.81 154.269 14
 0 -4 12 3361.22 150.605 15
 0 -4 12 2949.26 136.647 25
 0 4 12 3175.92 140.126 25
 0 -4 12 3203.48 144.19 16
 0 4 12 3046.91 148.654 21
 0 -4 13 4.17791 35.8523 16
 0 -4 13 21.0373 46.5555 11
 0 4 13 10.3112 44.2413 15
 0 -4 13 31.6965 39.3519 15
 0 -4 13 -9.2395 40.8943 10
 0 4 13 9.13164 41.3794 10
 0 4 13 76.693 43.6899 14
 0 -4 13 3.67698 36.0829 13
 0 4 14 41.6912 33.972 14
 0 4 14 39.7579 38.6476 16
 0 4 14 98.387 42.4024 15
 0 -4 14 73.0168 42.5748 11
 0 4 14 44.2095 35.8093 11
 0 4 15 58.2527 33.3381 15
 0 4 15 56.2766 29.2648 16
 0 -4 15 69.0302 31.5774 11
 0 4 15 94.9021 31.3183 11
 0 -5 0 37.5233 19.9023 30
 0 -5 1 82406.7 1828.29 30
 0 -5 1 79795.7 1850.79 29
 0 -5 2 121002 2719.29 29
 0 -5 3 123230 2719.15 26
 0 5 3 123573 2720.18 26
 0 -5 4 31002.4 771.217 26
 0 5 4 31391.1 772.49 26
 0 -5 5 20724.4 567.902 26
 0 5 5 20444 567.163 26
 0 -5 5 20237 620.905 9
 0 -5 6 20322.6 471.56 25
 0 5 6 19657.2 471.139 25
 0 -5 6 19987.6 642.364 9
 0 -5 7 3530.34 121.562 25
 0 5 7 3604.75 121.61 25
 0 5 8 1451.88 82.9227 21
 0 -5 8 1377.33 75.084 13
 0 5 8 1382.34 74.7288 25
 0 -5 8 1502.85 76.0062 25
 0 -5 9 6890.63 231.14 16
 0 5 9 7408.38 222.953 25
 0 -5 9 7533.16 223.669 25
 0 -5 9 7019.26 231.731 15
 0 -5 9 7596.28 225.274 13
 0 5 9 7303.39 234.851 21
 0 -5 9 7001.57 226.982 10
 0 5 9 7200.47 228.446 12
 0 5 9 7102.26 226.86 10
 0 -5 9 7032.18 215.029 18
 0 -5 10 208.039 46.0605 16
 0 -5 10 254.216 41.2833 18
 0 -5 10 271.849 47.0725 25
 0 5 10 255.501 45.0793 25
 0 -5 10 216.687 51.1926 15
 0 -5 10 179.561 44.8024 13
 0 5 10 282.675 51.6639 21
 0 5 10 211.408 47.8949 10
 0 -5 10 189.605 47.2831 10
 0 5 10 213.575 45.8012 12
 0 -5 10 189.778 51.5742 11
 0 -5 11 459.653 59.969 16
 0 -5 11 500.084 55.6426 25
 0 5 11 427.714 54.9252 25
 0 5 11 516.832 68.2649 14
 0 -5 11 515.726 60.1727 13
 0 -5 11 497.359 50.7113 18
 0 -5 11 487.026 67.4073 11
 0 5 11 537.82 61.04 10
 0 5 11 430.305 59.2481 12
 0 -5 11 482.386 60.8111 10
 0 5 11 628.815 77.8674 15
 0 -5 11 524.095 62.9751 15
 0 -5 12 442.621 57.2888 13
 0 5 12 529.866 70.6695 15
 0 5 12 633.493 71.8744 14
 0 -5 12 411.268 58.3809 15
 0 5 12 440.901 60.1907 12
 0 -5 12 489.376 68.3756 11
 0 -5 12 498.707 64.4603 10
 0 5 12 445.611 60.2232 10
 0 -5 12 496.873 60.3005 16
 0 5 13 744.087 76.7944 15
 0 5 13 708.967 72.0017 14
 0 -5 13 662.419 66.7734 10
 0 5 13 697.182 67.2998 10
 0 -5 13 729.907 74.3888 11
 0 -5 13 867.816 68.2668 13
 0 5 14 69.4494 38.125 16
 0 5 14 163.971 44.952 15
 0 5 14 94.5433 38.2946 11
 0 -5 14 116.636 42.52 11
 0 5 14 145.503 39.1189 14
 0 5 15 48.13 24.6151 11
 0 5 15 37.323 28.7357 15
 0 5 15 48.4968 27.8545 16
 0 5 16 247.957 23.1062 15
 0 -6 0 54266.5 1285.02 29
 0 -6 0 53764.9 1247.41 30
 0 -6 1 79243.5 1820.76 29
 0 -6 -1 75517.2 1774.03 30
 0 -6 1 81988.9 1793.07 30
 0 -6 2 32259.8 783.148 30
 0 -6 2 29455.9 800.497 29
 0 -6 3 19842 574.115 29
 0 -6 4 4536.76 225.53 9
 0 -6 5 9685.36 381.689 9
 0 -6 6 2147.95 80.316 25
 0 6 6 2057.83 79.5628 25
 0 -6 6 2224.06 179.335 9
 0 6 7 2.45738 22.0144 25
 0 -6 7 17.1724 20.9174 25
 0 -6 7 57.0735 60.4291 9
 0 6 8 1012.63 61.8716 25
 0 -6 8 911.28 60.2188 25
 0 6 8 984.974 69.2565 21
 0 -6 9 1224.7 83.4978 16
 0 6 9 1513.52 80.1912 25
 0 -6 9 1478.1 80.7659 25
 0 -6 9 1392.51 87.4394 15
 0 6 9 1485.84 90.8561 21
 0 -6 9 1357.47 77.7012 18
 0 6 9 1400.69 84.084 12
 0 -6 9 1504.98 95.8562 11
 0 -6 9 1333.69 84.9465 10
 0 6 9 1322.29 81.265 10
 0 -6 10 2588.79 126.66 16
 0 6 10 2645.57 119.119 25
 0 -6 10 2619.43 118.667 25
 0 -6 10 2548.49 124.652 15
 0 -6 10 2632.81 123.965 13
 0 6 10 2830.57 136.093 21
 0 6 10 2781.15 125.768 12
 0 -6 10 2678.39 126.004 10
 0 -6 10 2822.28 138.547 11
 0 6 10 2694.99 124.94 10
 0 -6 10 2519.4 112.544 18
 0 -6 11 252.595 48.1887 16
 0 -6 11 292.85 43.6308 18
 0 -6 11 197.948 42.1093 25
 0 6 11 237.163 45.0614 25
 0 6 11 298.133 50.1477 10
 0 -6 11 268.894 49.4801 10
 0 -6 11 297.296 52.595 13
 0 6 11 353.365 60.0296 21
 0 -6 11 251.791 58.3234 11
 0 6 11 330.547 52.7332 12
 0 -6 11 270.729 48.1184 15
 0 6 11 189.786 51.7645 15
 0 -6 12 621.593 62.9408 15
 0 6 12 681.857 73.647 15
 0 -6 12 520.456 60.9944 13
 0 6 12 563.238 70.952 14
 0 -6 12 530.376 63.9665 10
 0 6 12 498.565 61.1259 10
 0 -6 12 527.72 58.3992 16
 0 -6 12 527.926 68.8996 11
 0 6 12 643.576 69.9863 21
 0 6 13 397.278 61.7574 15
 0 6 13 433.378 59.6527 14
 0 -6 13 417.662 53.6623 13
 0 -6 13 541.174 65.6216 11
 0 6 13 494.098 59.0356 11
 0 6 14 411.374 54.6423 15
 0 6 14 402.453 53.4989 16
 0 6 14 433.474 51.5391 14
 0 -6 14 376.16 44.0447 13
 0 6 14 344.135 45.642 11
 0 -6 14 391.395 53.3698 11
 0 6 15 223.96 27.2424 11
 0 6 15 220.158 33.8546 16
 0 6 15 161.068 33.4885 15
 0 -7 0 -5.09955 24.2754 30
 0 -7 0 77.9538 38.9515 29
 0 -7 -1 1261.56 88.1049 30
 0 -7 1 1137.46 101.613 29
 0 -7 2 117.932 44.6533 29
 0 -7 2 174.887 43.4531 30
 0 -7 3 3659.99 194.914 29
 0 -7 4 9935.94 381.328 9
 0 -7 5 2587.46 186.995 9
 0 -7 6 2994.04 216.626 9
 0 7 6 3134.97 103.718 25
 0 -7 6 3067.18 102.622 25
 0 -7 7 5538.19 320.224 9
 0 -7 7 5872.49 170.923 25
 0 7 7 5553.9 168.859 25
 0 -7 8 69.4674 33.8131 16
 0 -7 8 78.9642 32.4097 18
 0 7 8 99.7362 29.5571 25
 0 -7 8 117.169 29.924 25
 0 -7 8 75.4144 30.7787 13
 0 7 8 143.318 36.7556 21
 0 7 8 155.774 35.9539 12
 0 -7 8 34.5397 35.4093 11
 0 -7 8 119.726 33.6329 10
 0 -7 9 396.303 54.2144 16
 0 7 9 509.772 51.2062 25
 0 -7 9 469.737 48.8823 25
 0 -7 9 461.436 52.8645 15
 0 -7 9 476.79 56.5311 13
 0 7 9 476.12 58.6691 21
 0 -7 9 510.813 53.2141 18
 0 7 9 507.431 55.3259 10
 0 7 9 395.232 48.6738 12
 0 -7 9 564.23 56.9962 10
 0 -7 9 492.16 62.3835 11
 0 -7 10 3104.4 129.667 25
 0 7 10 3110.83 129.107 25
 0 7 10 3505.96 154.556 21
 0 -7 10 3330.13 141.37 15
 0 -7 10 3642.72 138.246 18
 0 -7 10 3167.99 138.966 10
 0 7 10 3178.98 137.371 12
 0 -7 10 3543.76 156.831 11
 0 7 10 3063.95 134.68 10
 0 -7 10 3099.53 139.468 16
 0 -7 11 56.7194 37.1989 16
 0 -7 11 59.3567 44.7954 11
 0 7 11 59.739 39.7667 12
 0 -7 11 -14.2319 30.7268 18
 0 7 11 -26.0621 46.6921 21
 0 -7 11 -4.46468 36.809 10
 0 7 11 -4.33074 36.1972 10
 0 -7 11 -4.27797 32.4639 15
 0 7 11 5.48201 43.272 15
 0 7 12 316.26 59.284 15
 0 -7 12 307.098 51.2176 13
 0 7 12 288.012 56.1911 21
 0 -7 12 254.435 49.19 10
 0 7 12 291.313 47.9004 10
 0 -7 12 285.016 54.9686 11
 0 7 13 49.7279 44.5777 15
 0 -7 13 -3.59281 39.0285 13
 0 7 13 3.72796 33.5903 11
 0 -7 13 -12.9867 40.1228 11
 0 7 14 49.1249 35.7928 15
 0 7 14 59.0148 35.2504 16
 0 -7 14 55.5708 31.4251 13
 0 7 14 150.612 40.2177 14
 0 7 14 79.2964 28.4908 11
 0 7 15 257.831 32.7477 16
 0 7 15 300.801 36.4558 15
 0 -8 0 12913.5 365.867 30
 0 -8 0 9076.73 363.621 29
 0 -8 1 27157.7 703.619 30
 0 -8 -1 26474.9 687.025 30
 0 -8 1 25594.7 736.769 29
 0 -8 -2 115.376 37.8561 30
 0 -8 2 109.504 49.4244 29
 0 -8 3 22654.9 676.629 29
 0 -8 4 19878.8 633.321 9
 0 -8 5 1538.51 154.58 9
 0 -8 6 12993.2 322.113 25
 0 -8 6 13957 532.085 9
 0 -8 7 185.544 38.1039 13
 0 -8 7 211.723 39.5348 18
 0 8 7 279.044 41.295 21
 0 -8 7 279.228 89.0392 9
 0 -8 7 383.567 37.2868 25
 0 -8 8 2860.47 127.381 16
 0 -8 8 3419.05 130.417 13
 0 -8 8 3169.43 116.5 25
 0 8 8 2996.89 114.156 25
 0 8 8 2966 130.882 21
 0 -8 8 2999.62 126.269 18
 0 -8 8 2994.01 114.394 19
 0 -8 8 3126.4 134.905 11
 0 -8 9 2015.14 105.962 16
 0 -8 9 1926.41 103.928 13
 0 -8 9 2043.34 94.3733 25
 0 8 9 2216.59 96.876 25
 0 -8 9 2108.53 104.396 18
 0 8 9 2130.1 112.17 21
 0 -8 9 2080.21 112.703 11
 0 -8 9 1894.86 100.333 10
 0 8 9 2204.78 102.734 12
 0 -8 10 3251.25 138.475 10
 0 8 10 3399.87 139.139 10
 0 8 10 3372.92 137.236 12
 0 -8 10 3629.34 156.814 11
 0 -8 10 3266.3 142.884 13
 0 8 10 3630.38 155.604 21
 0 -8 10 3184.76 140.856 16
 0 -8 10 3520.33 139.324 18
 0 8 11 406.435 52.2801 12
 0 -8 11 546.642 67.6995 11
 0 8 11 587.83 69.5426 15
 0 -8 11 599.754 57.5779 18
 0 8 11 458.187 53.6449 10
 0 -8 11 513.476 56.6753 10
 0 8 11 631.988 71.4252 21
 0 8 12 -4.88398 45.2721 15
 0 8 12 37.7897 42.8139 21
 0 8 12 92.268 49.0562 14
 0 -8 12 13.9901 37.6426 11
 0 8 13 985.038 74.6993 15
 0 -8 13 888.653 68.1559 13
 0 8 13 1000.88 63.9008 11
 0 8 14 114.888 36.6606 15
 0 8 15 476.7 36.5027 16
 0 8 15 394.358 33.5476 15
 0 -9 0 19.8005 39.6622 29
 0 -9 0 13.849 32.2676 30
 0 -9 1 131.799 42.1259 30
 0 -9 1 -30.1907 47.9342 29
 0 -9 2 9144.95 368.492 29
 0 -9 -2 9380.45 321.758 30
 0 -9 3 134.131 52.1628 29
 0 -9 4 6000.11 305.523 9
 0 -9 5 113.215 68.7929 9
 0 -9 6 727.931 127.741 9
 0 9 7 23672.4 596.266 21
 0 -9 7 25026.1 592.793 13
 0 -9 -7 24271.9 591.953 4
 0 -9 7 24063.4 585.09 19
 0 -9 7 24052.3 597.608 18
 0 -9 7 25148 841.098 9
 0 -9 8 56.9694 29.19 19
 0 -9 8 47.2588 34.6884 11
 0 -9 8 22.571 32.5018 13
 0 9 8 72.6354 31.3791 1
 0 9 8 58.9002 34.6996 21
 0 -9 8 -19.1913 72.2241 9
 0 -9 8 27.793 34.3024 18
 0 9 9 1223.57 86.7934 21
 0 -9 9 1264.96 87.2273 11
 0 -9 9 1222.35 84.1947 18
 0 -9 9 1263.96 84.0703 13
 0 -9 10 205.461 45.744 18
 0 -9 10 140.403 42.9582 11
 0 9 10 79.1182 43.0748 21
 0 -9 10 140.076 38.8538 10
 0 -9 10 133.275 46.9818 13
 0 -9 11 2150.07 114.044 11
 0 9 11 2153.93 119.835 15
 0 9 11 2128.4 116.728 21
 0 -9 11 1911.54 106.936 13
 0 -9 11 2069.57 99.9469 18
 0 9 12 5025.52 169.015 11
 0 9 12 5404.98 201.317 14
 0 9 12 5010.19 190.153 15
 0 9 13 1741.51 97.5885 14
 0 9 13 1566.96 90.6095 15
 0 9 14 44.3227 29.0092 15
 0 9 15 77.652 18.2678 16
 0 9 15 102.473 16.8192 15
 0 -10 0 7153.28 334.218 29
 0 -10 0 8194.16 303.128 30
 0 -10 1 1851.86 158.486 29
 0 -10 -1 2281.76 174.118 29
 0 -10 1 2322.84 151.133 30
 0 -10 -2 4715.06 216.021 30
 0 -10 2 5064.1 269.473 29
 0 -10 -3 18960.8 558.432 30
 0 -10 3 18566.7 628.539 29
 0 -10 4 1235.13 143.236 9
 0 -10 5 11628.8 491.44 9
 0 10 6 4975.4 168.009 21
 0 -10 -6 4990.96 170.297 6
 0 -10 6 5196.81 178.474 18
 0 -10 6 5254.93 170.736 19
 0 -10 6 5238.52 324.785 9
 0 -10 6 5091.23 166.469 13
 0 -10 -6 5172.02 175.002 4
 0 -10 -7 510.069 53.3058 4
 0 -10 7 536.699 53.3767 13
 0 -10 7 482.248 56.154 18
 0 -10 7 499.838 50.8435 19
 0 -10 7 505.954 119.889 9
 0 10 7 523.028 56.0649 21
 0 -10 -8 2031.89 99.5578 4
 0 -10 8 1899.79 100.769 11
 0 10 8 1902.46 99.2543 1
 0 -10 8 1612.8 96.423 18
 0 -10 8 1981.53 93.1389 19
 0 10 8 1724.45 97.8085 21
 0 -10 8 1855.1 98.8996 13
 0 -10 9 2116.22 110.745 11
 0 -10 9 2265.53 112.896 13
 0 10 9 2230.63 116.686 21
 0 -10 9 2048.33 96.5073 19
 0 -10 9 2150.36 111.635 18
 0 -10 10 1286.18 87.532 11
 0 -10 10 1397.75 90.0958 13
 0 10 10 1439.57 94.7533 21
 0 -10 10 1380.06 87.0395 18
 0 -10 -10 1323.09 83.4621 5
 0 10 11 6076.83 219.81 14
 0 10 11 5937.81 208.688 15
 0 10 11 5739.69 206.074 21
 0 -10 11 5789.13 199.709 13
 0 -10 11 5458.15 186.745 18
 0 10 12 1520.56 92.3058 15
 0 10 12 1594.13 99.6663 14
 0 -10 12 1475.73 89.4959 13
 0 10 13 -28.2614 34.9203 15
 0 10 13 10.71 36.2137 14
 0 -10 13 23.1823 34.7119 13
 0 10 14 752.346 46.6626 15
 0 10 14 809.745 53.3124 14
 0 -11 0 924.136 94.5144 30
 0 -11 0 13.3144 48.5228 29
 0 -11 -1 11148.1 379.706 30
 0 -11 -1 9954.1 430.703 29
 0 -11 1 10695.2 388.691 30
 0 -11 1 9973.92 425.953 29
 0 -11 -2 114.466 74.9054 29
 0 -11 -2 136.106 48.9598 30
 0 -11 2 81.8561 63.6186 29
 0 -11 -3 4534.82 219.372 30
 0 -11 3 4256.32 268.546 29
 0 -11 4 13368.3 539.116 9
 0 -11 -4 13337.6 451.333 30
 0 -11 -5 22.9864 30.0128 4
 0 -11 5 17.0901 24.1298 13
 0 -11 5 27.109 30.1782 19
 0 -11 5 19.1324 34.077 18
 0 -11 -5 18.0657 29.9969 6
 0 -11 5 -16.9809 68.0274 9
 0 -11 -5 19.97 37.5759 30
 0 -11 6 10735.4 306.136 19
 0 -11 6 11401.7 318.164 18
 0 -11 6 11268.6 302.913 13
 0 -11 -6 10937.4 308.854 6
 0 -11 -6 11019.7 315.077 4
 0 11 6 10467.1 300.678 21
 0 -11 6 11620 517.677 9
 0 -11 7 6657.89 211.331 13
 0 11 7 6558.17 213.78 21
 0 -11 -7 6705.11 219.043 4
 0 -11 7 6375.81 387.66 9
 0 -11 7 6736.79 222.424 18
 0 -11 7 6808.29 213.903 19
 0 11 8 226.907 46.0575 1
 0 -11 8 282.922 49.3574 13
 0 11 8 281.219 50.2286 21
 0 -11 -8 249.863 47.9869 4
 0 -11 8 185.625 98.3647 9
 0 -11 8 473.577 50.307 19
 0 -11 8 248.074 51.8352 18
 0 -11 9 270.701 51.0746 18
 0 -11 9 462.907 48.2497 19
 0 -11 9 412.623 56.1479 13
 0 11 9 265.616 45.1108 1
 0 11 9 308.637 53.6006 21
 0 -11 10 1936.2 106.166 13
 0 -11 10 1825.5 99.8803 18
 0 11 10 2035.44 110.244 21
 0 -11 -10 1744.34 97.598 5
 0 11 11 1305.34 86.3241 21
 0 11 11 1412.76 88.9246 15
 0 11 11 1561.27 101.491 14
 0 -11 11 1248.57 84.9096 13
 0 11 12 1023.01 69.3705 15
 0 11 12 1033.51 78.9175 14
 0 -11 12 960.997 71.6913 13
 0 11 13 629.977 50.0573 15
 0 11 13 715.78 57.7463 14
 0 -11 13 731.251 53.2889 13
 0 11 14 288.883 23.6118 15
 0 11 14 424.035 36.6097 16
 0 -12 0 21381.4 735.946 29
 0 -12 0 21720.1 649.666 30
 0 -12 -1 2086.81 190.391 29
 0 -12 -1 1926.15 145.235 30
 0 -12 1 1854.73 181.867 29
 0 -12 -2 9055.28 341.514 30
 0 -12 2 8453.98 401.557 29
 0 -12 -3 625.957 61.2136 4
 0 -12 3 634.294 117.146 29
 0 -12 -3 690.713 59.6388 6
 0 -12 -3 611.67 85.9187 30
 0 -12 -4 7685.13 243.287 4
 0 -12 -4 7918.16 240.199 6
 0 -12 5 7282.18 209.846 13
 0 -12 -5 6916.7 224.28 6
 0 -12 5 6527.64 383.55 9
 0 -12 -5 6726.95 226.521 4
 0 -12 5 7200.99 222.94 19
 0 -12 6 31861.7 1028.6 9
 0 -12 6 31161.6 747.897 19
 0 -12 6 30362.1 756.434 18
 0 -12 -6 31295.7 757.943 4
 0 -12 6 31114.6 738.251 13
 0 -12 -7 87.5758 39.7076 4
 0 -12 7 70.5414 40.0312 13
 0 12 7 42.5682 33.6592 21
 0 -12 7 82.0648 82.2005 9
 0 -12 7 77.8892 38.2409 19
 0 -12 7 49.9262 44.1209 18
 0 -12 -8 6928.99 225.025 4
 0 12 8 7021.4 226.842 1
 0 -12 8 7138.27 223.093 13
 0 12 8 6523.95 220.32 21
 0 -12 8 6664.66 405.238 9
 0 -12 8 6494.91 215.014 19
 0 -12 8 6408.73 226.04 18
 0 -12 9 5766.2 199.303 18
 0 -12 9 5246.58 178.682 19
 0 -12 9 5625.2 194.2 13
 0 12 9 5420.42 185.427 1
 0 -12 -9 5319.9 184.747 4
 0 12 9 5430.56 193.153 21
 0 -12 -10 3520.67 142.111 5
 0 12 10 3620.17 143.188 15
 0 -12 10 3433.39 142.564 13
 0 12 10 3361.63 140.933 21
 0 -12 11 640.366 61.1828 13
 0 12 11 654.951 57.3298 15
 0 12 11 662.462 67.7634 14
 0 -12 12 578.149 52.9409 13
 0 12 12 586.096 57.4056 14
 0 12 12 507.538 46.8316 15
 0 12 13 2996.39 105.939 14
 0 12 13 2423.21 86.246 15
 0 12 14 1586.83 58.684 16
 0 -13 0 43.8688 33.9123 6
 0 -13 0 136.232 85.9841 29
 0 -13 0 106.528 51.7706 30
 0 -13 0 58.4892 36.1679 4
 0 -13 -1 44731.2 1024.2 19
 0 -13 -1 44930.1 1041.58 6
 0 -13 1 44262.6 1034.63 6
 0 -13 1 43047 1286.58 29
 0 -13 -1 46124.3 1172.61 30
 0 -13 -1 46398.9 1309.74 29
 0 -13 -1 44650.4 1048.73 4
 0 -13 1 45039.4 1041.69 4
 0 -13 2 101.824 70.0442 29
 0 -13 2 272.831 40.4003 6
 0 -13 2 98.458 34.892 4
 0 -13 -2 161.181 90.4839 29
 0 -13 -3 12941 362.203 6
 0 -13 3 12668.2 348.988 4
 0 -13 3 12421.7 547.178 29
 0 -13 -3 14347.8 589.342 29
 0 -13 3 13783.9 360.106 19
 0 -13 -3 13063.3 367.289 4
 0 -13 4 28717.5 711.899 3
 0 -13 -4 29927.5 728.212 4
 0 -13 4 29375.9 969.224 9
 0 -13 -4 29751.8 719.344 6
 0 -13 5 161.977 34.8673 13
 0 -13 -5 152.183 45.214 4
 0 -13 -5 357.619 52.8061 6
 0 -13 5 148.584 44.6728 19
 0 -13 5 235.605 111.308 9
 0 -13 -6 237.308 52.501 4
 0 -13 6 208.248 39.885 13
 0 -13 6 102.227 84.3835 9
 0 -13 6 172.544 46.7364 19
 0 -13 -7 6367.14 222.094 4
 0 -13 7 6261.62 213.835 19
 0 -13 7 6367.27 398.471 9
 0 -13 7 6793.09 211.24 13
 0 -13 8 4452.13 162.329 19
 0 13 8 4618.78 171.49 1
 0 13 8 3973.11 155.876 21
 0 -13 8 4507.46 163.024 13
 0 -13 -8 4336.63 167.817 4
 0 -13 9 123.429 35.8292 19
 0 -13 9 108.386 42.4738 13
 0 13 9 141.754 38.2425 21
 0 -13 -9 150.31 45.9482 5
 0 -13 -9 122.284 38.6833 4
 0 -13 10 4860.21 171.44 13
 0 13 10 4861.53 165.494 15
 0 -13 -10 4861.22 173.554 5
 0 13 11 30.4662 35.687 14
 0 -13 11 56.9769 33.835 13
 0 13 11 2.77021 26.9211 15
 0 -13 -11 26.4169 26.8025 5
 0 -13 12 653.551 50.2969 13
 0 13 12 619.129 52.6306 14
 0 13 12 573.698 39.8959 15
 0 13 13 728.949 44.4902 14
 0 -14 0 224.446 47.1627 4
 0 -14 0 243.961 89.47 29
 0 -14 0 238.816 41.2261 19
 0 -14 0 248.67 47.9982 6
 0 -14 1 17683.2 688.704 29
 0 -14 -1 18196.9 699.78 29
 0 -14 1 18035.4 454.588 19
 0 -14 -1 17089.7 442.721 19
 0 -14 -1 17633.2 467.549 4
 0 -14 1 17322.2 459.838 4
 0 -14 1 17341.5 454.421 6
 0 -14 -1 17504.4 460.263 6
 0 -14 2 7929.85 245.543 4
 0 -14 2 7917.97 243.673 19
 0 -14 2 7493.99 413.062 29
 0 -14 -2 7984.28 433.18 29
 0 -14 3 7664.62 236.066 19
 0 -14 3 6967.88 400.112 29
 0 -14 -3 7512.43 421.241 29
 0 -14 -3 7433.61 239.482 6
 0 -14 3 6871.95 223.833 4
 0 -14 -3 7345.06 245.479 4
 0 -14 3 7409.88 410.732 9
 0 -14 -4 7890.96 257.475 6
 0 -14 -4 8179.69 452.514 29
 0 -14 4 8164.35 444.702 9
 0 -14 4 8033.27 253.499 3
 0 -14 -4 8557.71 268.865 4
 0 -14 -5 275.86 109.328 29
 0 -14 -5 393.473 58.9556 4
 0 -14 5 355.061 48.686 3
 0 -14 5 294.422 56.9845 19
 0 -14 5 206.211 100.429 9
 0 -14 6 22782.4 565.716 19
 0 -14 -6 21301.3 570.37 4
 0 -14 6 21117.5 817.314 9
 0 -14 6 22161.3 542.966 13
 0 -14 7 207.619 47.2283 19
 0 -14 7 163.33 39.3967 13
 0 -14 -7 220.519 53.9023 4
 0 -14 7 208.277 107.159 9
 0 -14 8 2341.22 110.356 13
 0 14 8 2556.55 121.561 1
 0 -14 -8 2395.13 118.669 4
 0 -14 8 2649 117.984 19
 0 -14 9 6788.51 210.589 13
 0 -14 -9 6591.09 209.369 4
 0 -14 -9 7028.77 227.661 5
 0 14 10 783.434 66.0738 14
 0 -14 -10 773.076 61.8979 5
 0 -14 10 659.574 57.9855 13
 0 14 11 452.237 48.2838 14
 0 -14 11 422.428 44.4355 13
 0 -14 -11 330.755 36.2793 5
 0 14 12 9.02284 23.8083 14
 0 14 13 381.463 28.1419 16
 0 -15 0 -37.5884 41.0872 4
 0 -15 0 3.70723 35.1087 19
 0 -15 0 20.4107 74.2019 29
 0 -15 1 2554.83 124.891 4
 0 -15 -1 2693.29 131.847 4
 0 -15 -1 2701.88 251.434 29
 0 -15 1 2786.24 122.518 19
 0 -15 -1 2832.97 117.118 19
 0 -15 -1 2561.52 126.609 6
 0 -15 -2 31199.4 789.639 4
 0 -15 2 30389.1 1039.15 29
 0 -15 -2 32469.7 1076.82 29
 0 -15 2 33348.5 777.314 19
 0 -15 2 31635.7 776.059 4
 0 -15 3 11328.2 325.238 4
 0 -15 3 11379.1 539.872 9
 0 -15 -3 11994.2 567.338 29
 0 -15 3 12000.4 337.767 19
 0 -15 -3 11553 347.009 4
 0 -15 -4 1094.93 90.5483 4
 0 -15 4 994.85 77.4203 3
 0 -15 4 837.999 155.356 9
 0 -15 -4 1054.66 172.685 29
 0 -15 4 1189.79 84.4369 19
 0 -15 5 1034.25 172.485 9
 0 -15 -5 1296.78 189.761 29
 0 -15 -5 1502.36 101.955 4
 0 -15 5 1170.24 79.1025 3
 0 -15 6 31572.7 1073.65 9
 0 -15 -6 31426.5 1083.17 29
 0 -15 -6 33232.6 813.309 4
 0 -15 6 33427.3 801.277 19
 0 15 7 3183.71 143.482 1
 0 -15 7 3041.14 132.511 19
 0 -15 -7 3124.82 140.036 4
 0 -15 7 2957.98 119.786 13
 0 15 8 123.333 39.4412 1
 0 -15 8 166.312 40.2465 19
 0 -15 -8 172.425 47.3131 5
 0 -15 8 125.457 35.6111 13
 0 -15 -8 90.8399 38.1644 4
 0 -15 -9 191.656 44.2214 5
 0 15 9 215.84 43.0394 14
 0 -15 9 66.3802 32.52 13
 0 -15 -9 145.362 36.4399 4
 0 15 10 53.4503 32.1852 14
 0 -15 10 -13.0613 28.2632 13
 0 -15 -10 -6.20959 27.6482 5
 0 15 11 42.9346 24.6387 14
 0 -15 -11 6.82659 17.7863 5
 0 15 12 338.82 27.1187 14
 0 -16 0 596.84 58.4125 19
 0 -16 0 336.09 56.2302 4
 0 -16 0 385.599 126.98 29
 0 -16 -1 8990.79 281.55 4
 0 -16 1 8360.64 260.726 5
 0 -16 1 8458.7 270.358 4
 0 -16 1 7922.87 453.673 29
 0 -16 -1 8706.74 478.645 29
 0 -16 -1 8594.67 252.913 19
 0 -16 1 8581.08 263.894 19
 0 -16 -2 5418.13 203.174 4
 0 -16 2 5250.03 190.071 4
 0 -16 2 4995.68 187.715 19
 0 -16 2 4733.5 339.252 29
 0 -16 -2 5126.68 355.981 29
 0 -16 -3 10380.3 530.007 29
 0 -16 3 10829.4 309.462 19
 0 -16 3 9751.7 509.067 9
 0 -16 3 10336.7 309.948 3
 0 -16 3 9623.49 292.257 4
 0 -16 4 419.808 56.9825 3
 0 -16 -4 342.244 63.7474 4
 0 -16 4 404.643 122.66 9
 0 -16 -4 196.699 102.131 29
 0 -16 4 355.587 59.7145 19
 0 -16 5 626.942 130.695 9
 0 -16 -5 513.824 123.782 29
 0 -16 -5 665.519 78.4701 4
 0 -16 6 15053 401.56 19
 0 -16 -6 13893.4 404.82 4
 0 16 7 9189.75 280.532 1
 0 -16 -7 8566.44 276.259 4
 0 -16 -7 9197.24 290.625 5
 0 -16 7 9230.82 273.224 19
 0 16 8 82.0115 36.6195 1
 0 -16 -8 49.0366 36.1356 4
 0 -16 -8 96.1533 40.7667 5
 0 -16 8 75.6583 29.0624 13
 0 -16 8 102.269 37.0706 19
 0 -16 -9 261.484 42.7549 5
 0 16 9 201.98 36.4089 14
 0 -16 9 199.749 33.2869 13
 0 -16 -9 257.982 38.9606 4
 0 -16 -10 1266.69 66.9623 5
 0 16 10 1369.44 66.0576 14
 0 16 11 656.18 36.893 14
 0 -17 0 8.99079 36.2819 5
 0 -17 0 -21.4207 97.6195 29
 0 -17 0 -14.9914 42.0483 4
 0 -17 0 46.3197 40.3934 19
 0 -17 -1 8925.56 276.552 5
 0 -17 1 8576.18 271.395 4
 0 -17 1 8163.01 255.657 5
 0 -17 -1 8646.25 280.122 4
 0 -17 1 8591.1 261.435 19
 0 -17 -1 8212.71 248.092 19
 0 -17 -1 7830.19 457.461 29
 0 -17 1 8491.22 467.413 29
 0 -17 2 29.8729 44.2718 19
 0 -17 -2 63.3755 48.9503 4
 0 -17 2 -8.73176 37.9415 4
 0 -17 -2 -21.6718 78.7863 29
 0 -17 2 -42.4854 85.0993 9
 0 -17 3 27931.4 709.442 3
 0 -17 -3 28600.4 995.477 29
 0 -17 3 29757.3 710.9 19
 0 -17 3 27446.6 977.357 9
 0 -17 4 12732.4 357.714 19
 0 -17 4 12142.2 346.462 3
 0 -17 -4 12676.7 372.551 4
 0 -17 -5 1747.7 110.297 4
 0 -17 6 3595.87 149.847 19
 0 -17 -6 3829.7 164.216 5
 0 17 6 4012.71 161.984 1
 0 -17 -6 3667.85 156.92 4
 0 -17 7 17.8796 34.0727 19
 0 -17 -7 80.8958 41.801 4
 0 -17 -7 103.001 44.3967 5
 0 17 7 95.9194 40.0059 1
 0 -17 -8 473.855 54.2092 5
 0 17 8 428.254 49.5341 1
 0 17 8 407.152 39.5775 14
 0 -17 -8 436.342 48.381 4
 0 17 9 800.432 47.1897 14
 0 -17 -9 887.889 52.0634 4
 0 -17 -10 253.789 30.1003 5
 0 -18 0 19077.2 489.177 19
 0 -18 0 19254.7 499.765 5
 0 -18 0 19377.1 511.891 4
 0 -18 -1 4004.6 146.595 19
 0 -18 1 4349 160.754 19
 0 -18 1 4143.91 166.042 4
 0 -18 -1 3994.05 171.303 4
 0 -18 -1 4356.62 169.772 5
 0 -18 2 229.372 51.1469 19
 0 -18 -2 362.769 60.287 5
 0 -18 2 222.018 53.8454 3
 0 -18 2 321.242 48.2608 4
 0 -18 -2 243.677 57.1863 4
 0 -18 3 1522.44 94.3539 19
 0 -18 3 1448.7 91.5604 3
 0 -18 -3 1678.69 105.003 5
 0 -18 4 298.34 53.8778 19
 0 -18 -4 441.032 65.0831 4
 0 -18 -4 420.04 62.1965 5
 0 -18 5 140.283 47.5967 19
 0 -18 -5 230.331 53.0992 4
 0 -18 -6 470.682 61.335 5
 0 18 6 574.413 61.3321 1
 0 -18 -6 533.276 61.0279 4
 0 -18 7 87.1346 36.3419 19
 0 -18 -7 166.535 43.4456 5
 0 18 7 48.1267 32.1029 1
 0 -18 -7 122.262 38.4544 4
 0 -18 -8 1092.18 63.7467 4
 0 -18 -8 1042.42 68.1388 5
 0 -18 -9 152.637 31.1447 5
 0 -19 0 21.8853 39.4388 4
 0 -19 0 -6.63665 31.4248 19
 0 -19 1 931.056 69.3992 19
 0 -19 -1 792.718 57.863 19
 0 -19 -1 975.233 72.8795 5
 0 -19 1 856.188 70.4877 4
 0 -19 -1 877.008 76.5785 4
 0 -19 1 856.026 74.1403 3
 0 -19 2 122.161 42.7829 19
 0 -19 -2 145.709 47.176 5
 0 19 -2 94.2639 32.2786 1
 0 -19 2 133.775 45.1174 3
 0 -19 -2 115.864 47.933 4
 0 -19 3 119.574 40.4765 19
 0 -19 -3 65.8071 40.2611 5
 0 -19 4 1153.23 78.1019 19
 0 19 4 1283.04 87.9462 1
 0 -19 -4 1136.63 84.6824 4
 0 -19 -4 1102.52 83.1991 5
 0 -19 5 690.104 62.3539 19
 0 -19 -5 853.258 69.7942 4
 0 19 6 361.543 46.7497 1
 0 -19 -6 283.22 47.4574 4
 0 -19 -7 110.525 35.1449 5
 0 19 7 30.5088 26.5774 1
 0 -19 -7 78.6895 31.8741 4
 0 -19 -8 222.848 33.3972 5
 0 -19 -9 1569.68 60.265 5
 0 -20 0 1821.68 96.5262 4
 0 20 0 1973.55 98.913 1
 0 -20 0 1900.07 103.725 3
 0 -20 1 666.813 54.991 19
 0 -20 -1 576.884 59.989 4
 0 20 1 576.693 59.5867 1
 0 20 -1 519.982 51.8007 1
 0 -20 1 748.04 62.9753 3
 0 -20 2 1884.45 91.3071 19
 0 20 -2 1657.51 79.3284 1
 0 20 2 2091.49 104.188 1
 0 -20 -2 1957.83 96.1983 5
 0 -20 -2 1777.23 99.2606 4
 0 -20 3 891.883 65.2148 19
 0 20 3 1018.28 75.4284 1
 0 -20 -3 850.13 67.0417 5
 0 -20 4 1198.19 71.6595 19
 0 -20 -4 1069.35 73.3637 5
 0 -20 -4 1121.47 76.673 4
 0 20 4 1191.12 77.5899 1
 0 -20 -5 9.91702 32.1203 5
 0 -20 -5 26.2015 33.9787 4
 0 -20 -6 210.739 37.2331 4
 0 20 6 223.212 36.9408 1
 0 -20 -7 14.0692 23.7894 5
 0 20 7 24.0993 25.0675 1
 0 -20 -8 451.426 32.5224 5
 0 -20 -8 359.203 27.7213 3
 0 -21 0 -22.1536 31.6599 3
 0 21 0 -8.27594 27.0716 1
 0 -21 -1 164.988 37.8677 4
 0 21 -1 116.397 27.5389 1
 0 -21 -1 99.0236 37.7586 3
 0 21 1 96.455 34.2462 1
 0 -21 -2 84.3591 36.4729 4
 0 21 2 105.452 34.6691 1
 0 -21 -2 59.3222 37.2486 3
 0 -21 -3 54.7736 34.8795 4
 0 21 3 60.7343 33.534 1
 0 -21 -4 47.3577 28.0104 5
 0 21 4 11.2727 30.3749 1
 0 -21 -5 1226.53 63.8872 5
 0 -21 -5 1118.28 62.2496 4
 0 -21 -6 15.9883 22.908 3
 0 21 6 60.2062 22.7734 1
 0 -21 -7 741.365 36.9559 5
 0 -21 -7 656.281 33.9666 3
 0 22 0 36.3775 19.2058 1
 0 22 1 762.94 47.6048 1
 0 22 2 10.7908 23.3532 1
 0 -22 -2 29.9029 28.2723 3
 0 22 3 160.27 30.3072 1
 0 -22 -3 218.541 33.4745 3
 0 22 4 675.147 42.8902 1
 0 -22 -5 15.2222 14.2164 5
 0 -22 -5 9.01434 16.5171 3
 -1 0 16 -7.78424 21.1405 15
 -1 0 15 25.1753 31.1822 16
 -1 0 15 6.89983 34.0197 15
 -1 0 15 3.52474 34.4184 11
 -1 0 14 14.1775 43.5601 15
 -1 0 14 26.6423 39.0677 16
 -1 0 14 9.56958 42.3538 11
 -1 0 14 -18.5696 36.9759 25
 -1 0 13 73.6479 52.2199 11
 -1 0 13 4.26749 37.3182 25
 -1 0 13 -10.7134 47.1305 16
 -1 0 12 -11.5683 52.1168 16
 -1 0 12 32.1389 44.7698 14
 -1 0 12 -18.0506 52.938 11
 -1 0 12 27.8138 28.4859 13
 -1 0 12 5.55427 43.1725 10
 -1 0 12 -12.6639 26.6397 18
 -1 0 12 -35.796 43.4745 25
 -1 0 11 149.03 51.8135 10
 -1 0 11 120.244 49.239 16
 -1 0 11 176.723 52.39 14
 -1 0 11 153.679 35.5517 13
 -1 0 11 180.078 45.9369 25
 -1 0 11 111.255 53.4669 11
 -1 0 10 62.0762 39.6446 10
 -1 0 10 -15.47 43.5025 25
 -1 0 10 123.939 41.1592 14
 -1 0 10 8.74073 24.848 13
 -1 0 10 -16.0104 79.3218 26
 -1 0 9 16574.7 441.389 14
 -1 0 9 17111.2 423.28 25
 -1 0 9 16212.3 432.765 10
 -1 0 9 15305.4 427.855 21
 -1 0 9 16915.7 597.532 26
 -1 0 8 -8.45776 25.5503 25
 -1 0 8 -11.3275 53.9177 26
 -1 0 7 14060.2 350.483 28
 -1 0 7 13845.9 471.131 26
 -1 0 7 14403.6 353.407 25
 -1 0 6 1.9001 18.5551 25
 -1 0 6 26.0371 16.2646 28
 -1 0 6 -7.75733 42.6367 26
 -1 0 5 740.602 76.6116 26
 -1 0 4 10.4497 28.7179 26
 -1 0 3 2254.94 112.417 26
 1 0 -2 11.7604 14.987 24
 -1 0 2 3.6336 23.9454 26
 1 0 -1 8231.52 228.584 24
 1 0 0 11.1326 19.1225 24
 1 0 1 94343.3 2066.13 9
 1 0 1 94512 2057.87 30
 1 0 2 23.3006 24.24 9
 1 0 2 130.335 31.3425 24
 1 0 3 999999 21489.1 24
 1 0 4 56.5682 29.9229 24
 1 0 5 15056.1 410.872 24
 1 0 6 8.70676 22.1812 25
 1 0 6 -4.14968 25.4997 24
 1 0 7 21406.8 515.644 25
 1 0 8 38.4259 30.6531 25
 1 0 9 1070.99 71.7582 21
 1 0 9 932.816 67.3995 13
 1 0 10 25.0115 30.503 13
 1 0 10 20.3992 33.4374 21
 1 0 10 22.1365 34.7153 10
 1 0 10 17.247 36.5547 25
 1 0 11 1079.04 79.1724 21
 1 0 11 1221.85 88.3482 15
 1 0 11 1105.24 80.1488 14
 1 0 11 1007.07 70.7321 13
 1 0 11 1217.56 87.7247 10
 1 0 12 -4.75515 37.8175 16
 1 0 12 -30.6962 41.5886 15
 1 0 12 4.31713 34.5892 21
 1 0 12 12.797 33.4144 14
 1 0 12 -5.00624 44.0462 10
 1 0 13 4779.12 184.449 10
 1 0 13 4723.21 182.46 15
 1 0 14 -3.88456 39.9439 10
 1 0 14 25.5736 41.6198 11
 1 0 14 15.1386 35.4626 15
 1 0 15 280.37 40.3026 10
 1 0 15 379.188 45.4502 11
 1 0 16 -7.73663 17.1421 11
 -1 1 16 12.0126 21.7511 15
 -1 -1 16 18.0809 19.1668 15
 -1 -1 15 88.4797 33.0266 16
 -1 1 15 60.5892 33.3867 16
 -1 -1 15 33.3865 33.0975 15
 -1 -1 15 53.2091 36.3267 11
 -1 1 15 13.6311 31.0777 11
 -1 -1 14 522.676 61.9261 15
 -1 1 14 447.021 60.5285 16
 -1 -1 14 392.036 57.9516 16
 -1 1 14 454.264 51.2065 25
 -1 -1 14 525.897 67.0327 11
 -1 1 14 463.885 62.2145 11
 -1 -1 13 449.305 67.4326 15
 -1 1 13 479.166 68.1571 16
 -1 -1 13 462.552 66.4293 11
 -1 1 13 611.677 73.7893 11
 -1 -1 13 440.318 64.7649 16
 -1 1 13 443.084 56.2155 25
 -1 1 12 1809.32 112.659 14
 -1 -1 12 1600.36 112.776 15
 -1 1 12 1803.82 113.604 10
 -1 -1 12 1799.04 120.682 11
 -1 1 12 1827.98 117.883 11
 -1 -1 12 1633.34 84.8389 13
 -1 -1 12 1600.59 83.7546 18
 -1 1 12 1482.04 79.0011 18
 -1 -1 12 1592.11 109.345 16
 -1 1 12 1596.97 111.368 16
 -1 1 12 1697.74 101.057 25
 -1 -1 11 2006.42 113.84 14
 -1 1 11 1971.18 117.252 14
 -1 -1 11 1908.05 119.619 15
 -1 1 11 1976.29 106.819 25
 -1 -1 11 2055.48 95.816 13
 -1 -1 11 1856.08 93.0346 18
 -1 -1 11 1980.49 119.599 16
 -1 -1 11 1978.41 124.931 11
 -1 1 11 1757.95 113.107 10
 -1 1 10 953.318 74.8903 21
 -1 1 10 978.082 143.377 26
 -1 1 10 848.481 78.8622 15
 -1 1 10 923.998 79.7324 14
 -1 -1 10 1127.41 83.7347 14
 -1 -1 10 1141 87.5692 15
 -1 -1 10 799.771 59.9731 13
 -1 1 10 968.871 73.2192 25
 -1 1 10 970.74 76.9918 10
 -1 -1 10 987.947 84.0265 16
 -1 1 9 7139.07 349.896 26
 -1 1 9 6776.36 219.342 12
 -1 1 9 6355.02 218.034 10
 -1 1 9 6905.15 229.087 14
 -1 -1 9 6675.67 224.116 14
 -1 -1 9 7251.5 234.481 15
 -1 1 9 6860.7 229.826 15
 -1 1 9 7160.74 213.821 25
 -1 1 9 6447.34 219.057 21
 -1 1 8 700.344 52.1454 25
 -1 1 8 555.978 94.6322 26
 -1 1 7 995.576 54.6425 28
 -1 1 7 939.36 54.7068 25
 -1 1 6 4892.69 143.222 28
 -1 1 6 5322.02 230.858 26
 -1 1 6 4964.22 144.048 25
 -1 1 5 18314.2 519.872 26
 -1 1 4 8382.54 276.097 26
 -1 1 3 41187.3 993.253 26
 1 1 -3 42396.9 943.897 24
 -1 1 2 15217.6 402.51 26
 1 1 -2 15284.4 376.566 24
 1 1 -1 617862 13336.8 24
 1 -1 -1 622926 13340 24
 1 -1 0 794.589 37.6588 29
 1 -1 0 505.409 43.6998 24
 1 -1 1 206023 4416.4 9
 1 -1 1 200769 4412.94 30
 1 -1 1 204428 4405.77 29
 1 -1 2 400452 8676.25 24
 1 -1 2 403585 8691.14 9
 1 -1 3 323022 7022.67 24
 1 1 3 319781 7045.38 8
 1 -1 3 332540 7066.2 9
 1 -1 4 319046 6896.41 9
 1 -1 4 312745 6818.88 24
 1 -1 5 10241.9 291.183 24
 1 1 5 10540.2 321.592 24
 1 -1 6 87671.6 1955.89 24
 1 1 6 88131 1940.17 25
 1 1 6 90264.1 2013.21 24
 1 1 7 79800.3 1751.09 25
 1 1 7 77556.7 1797.24 24
 1 1 8 6138.71 192.767 25
 1 1 9 273.27 45.9033 25
 1 1 9 174.251 35.5654 13
 1 -1 9 338.816 43.4817 21
 1 1 9 258.662 44.0135 21
 1 1 9 301.673 47.0648 10
 1 1 9 289.173 47.5743 12
 1 -1 9 275.121 48.4578 12
 1 -1 10 14.1735 39.4879 15
 1 1 10 -12.9133 35.4877 25
 1 -1 10 -15.639 31.5551 21
 1 1 10 42.0742 32.4475 21
 1 1 10 23.2427 38.8532 12
 1 -1 10 -23.1941 38.7719 12
 1 1 10 8.8303 37.6431 10
 1 1 10 37.0579 29.2772 13
 1 -1 10 -3.76424 32.7128 13
 1 -1 10 12.0612 30.7582 14
 1 1 11 -4.64152 33.4451 14
 1 -1 11 12.5605 30.1687 14
 1 -1 11 -27.387 34.212 13
 1 -1 11 9.50472 31.9905 16
 1 -1 11 15.0478 34.8039 15
 1 1 11 18.0843 35.1417 21
 1 -1 11 4.18463 33.5276 21
 1 1 11 -14.4986 39.2865 10
 1 1 11 4.9898 37.5534 12
 1 -1 12 593.061 66.4695 15
 1 1 12 670.761 74.227 15
 1 -1 12 524.78 57.2215 21
 1 1 12 501.665 60.9673 21
 1 1 12 542.452 60.6523 14
 1 -1 12 624.935 64.4744 16
 1 1 12 501.13 67.3469 12
 1 1 12 692.414 74.0992 10
 1 1 13 2004.75 110.39 15
 1 -1 13 1891.56 105.574 15
 1 1 13 1770.19 100.063 16
 1 1 13 1688.1 105.093 10
 1 1 13 1662.56 94.941 21
 1 1 14 1488.98 89.1418 15
 1 -1 14 1596.54 88.7223 15
 1 1 14 1671.77 99.1582 11
 1 1 14 1594.51 94.3686 10
 1 1 15 65.449 29.015 15
 1 1 15 17.9228 28.891 11
 1 1 16 66.4825 19.0248 11
 -1 2 16 90.7654 22.2377 16
 -1 -2 15 489.789 50.9305 15
 -1 2 15 394.06 47.1404 16
 -1 -2 15 402.94 44.952 16
 -1 2 15 433.438 48.8203 11
 -1 -2 15 335.362 50.423 11
 -1 2 14 519.223 62.3031 16
 -1 -2 14 603.278 65.5103 15
 -1 2 14 655.631 70.9473 15
 -1 2 14 652.057 58.24 25
 -1 -2 14 687.592 59.5725 25
 -1 -2 14 629.097 63.1283 16
 -1 -2 14 680.303 72.9188 11
 -1 2 14 621.505 66.2903 11
 -1 -2 13 183.949 53.977 15
 -1 2 13 161.263 54.3885 16
 -1 2 13 219.533 52.612 14
 -1 2 13 106.474 46.9669 15
 -1 -2 13 163.153 45.5772 25
 -1 2 13 164.887 44.7581 25
 -1 -2 13 174.822 36.0518 13
 -1 -2 13 239.513 60.0337 11
 -1 2 13 172.759 52.5698 11
 -1 -2 13 83.1318 46.1231 16
 -1 2 12 635.898 79.25 15
 -1 -2 12 350.282 64.0469 15
 -1 -2 12 469.562 71.398 16
 -1 -2 12 512.044 59.5628 25
 -1 2 12 481.563 60.1107 25
 -1 -2 12 462.157 52.3176 13
 -1 2 12 525.387 68.2195 14
 -1 2 12 379.893 64.5889 10
 -1 -2 12 487.722 69.4143 10
 -1 -2 12 481.115 50.2725 18
 -1 2 12 589.681 73.3578 11
 -1 -2 12 786.918 84.0702 11
 -1 2 11 225.81 48.2771 25
 -1 -2 11 207.09 47.0036 25
 -1 2 11 116.59 49.6136 14
 -1 -2 11 212.352 44.4992 13
 -1 -2 11 299.29 62.7763 11
 -1 -2 11 175.846 49.2924 10
 -1 2 11 195.052 51.8964 10
 -1 2 11 229.999 58.2076 15
 -1 -2 11 145.952 52.1953 16
 -1 -2 11 230.095 56.5996 15
 -1 -2 11 164.749 38.8162 18
 -1 2 10 448.489 53.6311 25
 -1 -2 10 480.093 56.7053 25
 -1 -2 10 368.308 45.1919 13
 -1 -2 10 389.708 55.5759 14
 -1 2 10 447.9 60.0851 14
 -1 2 10 575.999 115.646 26
 -1 -2 10 397.403 101.683 26
 -1 -2 10 428.992 63.4265 11
 -1 2 10 481.558 61.6026 10
 -1 -2 10 472.137 62.2324 10
 -1 2 10 403.775 57.9894 21
 -1 -2 10 343.752 57.9667 16
 -1 2 10 401.474 60.198 15
 -1 -2 10 443.966 62.7087 15
 -1 -2 9 5585.89 191.896 14
 -1 2 9 5224.49 191.81 15
 -1 -2 9 5080.6 192.04 15
 -1 2 9 5128.47 191.763 14
 -1 -2 9 5058.3 191.19 16
 -1 -2 9 5342.45 174.964 25
 -1 2 9 5558.04 177.246 25
 -1 -2 9 5383.1 167.641 13
 -1 2 9 5016.32 180.213 12
 -1 -2 9 5171.48 185.177 10
 -1 2 9 4913.63 182.225 10
 -1 2 9 5685.64 303.545 26
 -1 -2 9 5628.63 302.487 26
 -1 2 9 5227.66 187.113 21
 -1 2 8 3262.72 211.11 26
 -1 -2 8 3076.52 206.124 26
 -1 -2 8 3207.01 119.268 25
 -1 2 8 3268.58 119.981 25
 -1 -2 7 12791.9 329.727 25
 -1 2 7 13053.7 330.642 25
 -1 -2 7 12977.3 448.264 26
 -1 2 7 12751.4 445.079 26
 -1 2 7 13658.7 329.95 28
 -1 -2 7 13143.1 328.149 28
 -1 2 6 -7.78616 51.864 26
 -1 -2 6 15.5261 39.9123 26
 -1 2 6 -1.8572 17.4029 28
 -1 -2 6 14.8395 15.9186 28
 -1 2 6 17.1288 18.585 25
 -1 -2 6 17.0755 19.7694 25
 -1 2 5 51.1121 34.0245 26
 -1 -2 5 70.061 37.152 26
 -1 -2 4 66971.2 1547.13 26
 -1 2 4 66799.4 1548.19 26
 1 2 -3 557.429 37.0711 24
 -1 2 3 561.624 55.9777 26
 -1 -2 3 519.329 54.3636 26
 -1 -2 3 549.033 54.6678 9
 1 2 -2 32082.5 753.778 24
 -1 -2 2 32674.2 756.7 9
 -1 2 2 33357.5 779.225 26
 -1 -2 2 32546.8 776.44 26
 -1 -2 1 294996 6346.52 9
 -1 -2 0 17253.8 397.976 29
 1 -2 1 9003.08 249.648 24
 1 -2 1 8473.4 240.844 29
 1 2 2 254128 5501.46 8
 1 -2 2 252258 5500.7 8
 1 -2 2 253600 5519.11 9
 1 -2 2 253636 5496.55 24
 1 -2 3 318341 6753.71 8
 1 2 3 311054 6752.71 8
 1 -2 3 312023 6781.52 9
 1 -2 3 304742 6726.27 24
 1 -2 4 135.836 50.6808 9
 1 -2 4 163.921 29.8842 24
 1 -2 5 79.5805 50.1239 9
 1 -2 6 8678.52 231.243 25
 1 2 6 8716.92 231.59 25
 1 2 7 90976.9 2003.62 25
 1 2 7 91481.9 2088.27 24
 1 -2 7 90221.2 2003.56 25
 1 -2 8 2580.92 111.223 25
 1 2 8 2801.36 113.747 25
 1 -2 9 10062 295.747 12
 1 2 9 10434.6 299.104 12
 1 -2 9 9834.4 285.86 13
 1 -2 9 10216.1 282.225 21
 1 2 9 10552.8 294.876 21
 1 2 9 10007.8 292.52 10
 1 -2 9 9749.56 290.114 10
 1 -2 9 9903.55 290.67 25
 1 2 9 9988.97 291.113 25
 1 -2 10 3960.64 156.189 16
 1 -2 10 3745.82 156.754 15
 1 -2 10 3996.47 161.163 12
 1 2 10 3923.32 161.088 12
 1 -2 10 3574.01 146.084 13
 1 2 10 3855.45 155.888 21
 1 -2 10 3769.83 145.781 21
 1 -2 10 3913.59 155.719 10
 1 2 10 3987.51 158.042 10
 1 2 10 3724.67 153.882 25
 1 -2 10 3675.13 154.049 25
 1 -2 11 5716.42 208.227 10
 1 2 11 6173.37 214.261 10
 1 -2 11 6008.44 213.668 12
 1 2 11 5640.5 210.093 12
 1 -2 11 5849.7 210.485 15
 1 2 11 6209.52 213.445 14
 1 2 11 5699.9 205.346 21
 1 -2 11 5337.58 190.97 21
 1 -2 11 5693.36 197.859 13
 1 -2 11 5607.76 202.979 16
 1 2 12 188.519 51.7543 12
 1 -2 12 332.075 54.7865 15
 1 -2 12 273.121 47.7819 16
 1 2 12 256.803 56.7374 15
 1 2 12 228.765 51.6102 21
 1 2 12 284.239 55.9992 10
 1 -2 12 245.045 53.5173 10
 1 2 12 259.498 47.9601 14
 1 -2 12 239.597 47.0579 13
 1 2 13 -4.50898 46.1564 12
 1 2 13 -4.32523 36.8763 16
 1 -2 13 13.148 36.1324 15
 1 2 13 -4.75164 38.6265 15
 1 2 13 -4.11703 37.096 21
 1 -2 13 40.8681 43.6765 10
 1 2 13 4.54882 44.1968 10
 1 2 13 20.0452 34.8401 14
 1 2 14 3.88374 37.1664 15
 1 -2 14 41.2471 38.2129 10
 1 2 14 -3.76259 38.1693 10
 1 2 14 24.9426 38.5322 11
 1 -2 14 33.0715 38.9439 11
 1 -2 15 885.22 60.3188 11
 1 2 15 875.145 60.1308 11
 1 2 15 882.018 58.109 15
 1 2 16 261.149 24.252 11
 -1 3 16 329.762 30.1885 16
 -1 3 16 399.665 34.1427 15
 -1 3 15 130.922 35.5947 16
 -1 3 15 128.61 35.0452 11
 -1 -3 15 180.129 35.7387 15
 -1 3 15 164.458 40.5948 15
 -1 3 14 99.9574 36.1624 25
 -1 -3 14 119.19 36.7874 25
 -1 -3 14 59.358 40.0239 15
 -1 3 14 115.768 45.736 15
 -1 3 14 179.442 49.4762 16
 -1 -3 14 149.292 44.9456 16
 -1 3 14 165.038 45.115 11
 -1 3 13 49.5851 37.2579 25
 -1 -3 13 93.9372 41.6432 25
 -1 3 13 25.7677 42.8048 14
 -1 -3 13 83.9813 34.1048 13
 -1 3 13 22.0591 49.42 15
 -1 -3 13 20.8893 44.5467 15
 -1 -3 13 110.827 49.4527 16
 -1 3 13 113.552 45.7095 11
 -1 -3 12 154.626 44.107 25
 -1 3 12 199.644 46.8982 25
 -1 -3 12 141.609 42.0592 13
 -1 3 12 147.122 51.6935 14
 -1 -3 12 193.476 56.3489 10
 -1 3 12 153.524 49.192 10
 -1 3 12 147.015 51.8576 15
 -1 -3 12 211.497 56.7465 15
 -1 -3 12 216.701 56.2139 16
 -1 -3 12 155.68 37.7438 18
 -1 3 12 117.454 51.3861 11
 -1 -3 11 7040.33 228.303 25
 -1 3 11 6815.45 225.79 25
 -1 -3 11 7229.53 221.372 13
 -1 -3 11 6729.01 247.776 15
 -1 3 11 6992.29 250.327 15
 -1 3 11 6575.94 244.875 14
 -1 -3 11 6998.6 217.14 18
 -1 -3 11 6899.11 248.347 16
 -1 3 11 6433.99 235.635 10
 -1 -3 11 6946.41 243.857 10
 -1 3 10 23.0812 33.0113 25
 -1 -3 10 22.9214 33.8172 25
 -1 3 10 14.189 38.9942 10
 -1 -3 10 9.60438 36.7401 10
 -1 3 10 26.3464 42.5282 14
 -1 -3 10 -3.45759 30.9738 13
 -1 3 10 15.6743 41.8624 15
 -1 -3 10 31.1846 43.4416 16
 -1 -3 10 26.4694 40.8269 15
 -1 -3 10 7.1915 29.2316 18
 -1 -3 9 9579.47 416.478 26
 -1 3 9 9877.27 422.818 26
 -1 -3 9 9590.55 293.57 16
 -1 -3 9 9741.79 266.134 13
 -1 3 9 9516.61 270.963 25
 -1 -3 9 10064.2 274.804 25
 -1 3 9 9385.96 282.459 10
 -1 -3 9 9140.27 281.366 10
 -1 3 9 8797.19 274.402 12
 -1 3 9 9725.37 295.113 15
 -1 -3 9 9628.1 294.135 15
 -1 -3 8 281.224 38.1135 25
 -1 3 8 344.439 38.4542 25
 -1 -3 8 453.46 89.2282 26
 -1 3 8 361.796 83.6215 26
 -1 -3 7 6735.42 289.625 26
 -1 3 7 6951.31 193.528 25
 -1 3 7 6874.94 292.743 26
 -1 -3 7 6677.34 192.054 25
 -1 -3 6 4377.4 131.514 25
 -1 -3 6 4564.5 212.934 26
 -1 3 6 4279.25 130.596 25
 -1 3 6 4598.21 213.06 26
 -1 3 6 4273.8 129.842 28
 -1 -3 6 4422.82 130.011 28
 -1 3 5 23147.8 628.636 26
 -1 -3 5 23456.9 629.402 26
 -1 -3 4 53995.4 1241.23 26
 -1 3 4 53588.1 1240.62 26
 1 3 -4 51743.6 1148.95 24
 -1 -3 4 53594.1 1254.08 9
 1 3 -3 14926.4 370.786 24
 -1 -3 3 14758.7 405.403 26
 -1 3 3 14948.4 407.006 26
 -1 -3 3 15165.6 411.116 9
 -1 -3 2 71465.2 1623.64 9
 -1 3 2 73871 1633.46 26
 -1 -3 2 72274.2 1631.78 26
 -1 -3 1 576169 12391.6 29
 -1 -3 0 109311 2391.15 29
 1 -3 1 385425 8334.02 29
 1 -3 2 943591 20165.3 29
 1 -3 2 938695 20142.5 8
 1 3 2 931614 20142.3 8
 1 3 3 81702.8 1853.58 8
 1 -3 3 83468.8 1855.01 8
 1 -3 3 80751.8 1891.95 9
 1 -3 4 29849.8 798.945 9
 1 -3 5 15158.1 496.023 9
 1 3 6 114095 2474.07 25
 1 -3 6 112388 2472.99 25
 1 3 7 4519.97 148.826 25
 1 -3 7 4589.37 148.959 25
 1 -3 8 11031.4 303.837 25
 1 3 8 11144.6 304.86 25
 1 -3 9 41.6979 32.1119 16
 1 -3 9 -11.9802 28.7787 15
 1 3 9 12.1264 34.0153 21
 1 -3 9 54.7407 35.4608 13
 1 3 9 -11.4004 35.8007 10
 1 -3 9 61.3624 34.3577 10
 1 -3 9 62.0458 35.7243 12
 1 -3 9 45.5752 34.8155 25
 1 3 9 -18.9798 33.6043 25
 1 -3 10 8686.29 272.548 16
 1 -3 10 9441.45 283.407 15
 1 3 10 9549.26 284.305 21
 1 -3 10 8626.62 260.354 21
 1 -3 10 9258.16 274.155 13
 1 -3 10 9156.48 280.33 10
 1 3 10 9203.49 279.045 10
 1 -3 10 8991.86 281.619 12
 1 3 10 9240.3 284.52 12
 1 -3 10 8894.88 276.356 25
 1 3 10 8853.13 275.302 25
 1 -3 11 -3.63365 27.5749 21
 1 3 11 -9.6177 39.9209 21
 1 -3 11 37.974 38.3106 10
 1 3 11 4.72267 41.552 10
 1 -3 11 -4.96099 43.6487 12
 1 3 11 24.7309 39.3374 12
 1 -3 11 9.53717 34.3614 15
 1 -3 11 17.331 33.1482 16
 1 -3 11 34.1961 37.8376 13
 1 3 12 685.779 68.9752 21
 1 -3 12 602.268 64.0159 10
 1 3 12 653.479 70.0356 10
 1 3 12 689.689 72.9678 12
 1 3 12 644.076 67.6804 14
 1 -3 12 654.327 68.2123 15
 1 3 12 744.43 76.5162 15
 1 -3 12 614.633 62.6253 13
 1 3 13 -16.8303 40.2635 21
 1 3 13 4.12307 33.0347 14
 1 3 13 8.82078 41.5464 10
 1 -3 13 -26.4731 41.5634 10
 1 3 13 4.73156 38.4634 15
 1 -3 13 -4.98174 45.1474 11
 1 3 13 -17.5897 41.8627 12
 1 3 14 32.1284 37.0398 10
 1 -3 14 14.3344 36.1913 10
 1 -3 14 51.6033 36.3916 11
 1 3 14 52.0464 38.3175 11
 1 3 14 19.2229 35.247 15
 1 3 15 505.606 47.4758 11
 1 -3 15 629.345 49.4052 11
 1 3 15 613.12 49.6854 15
 -1 4 16 25.141 19.138 15
 -1 4 16 25.5658 18.0818 16
 -1 4 15 206.993 39.8935 15
 -1 4 15 241.404 36.3702 11
 -1 4 15 198.279 37.0968 16
 -1 4 14 329.829 56.1493 15
 -1 -4 14 436.275 55.3396 15
 -1 -4 14 341.315 51.6249 16
 -1 4 14 328.297 49.663 11
 -1 4 13 871.13 80.4013 11
 -1 4 13 591.887 71.3185 14
 -1 -4 13 782.025 61.5686 13
 -1 -4 13 716.194 72.7938 15
 -1 4 13 587.699 72.9167 15
 -1 -4 13 543.545 60.1707 25
 -1 4 13 465.541 56.8027 25
 -1 -4 13 666.288 71.0515 16
 -1 -4 12 3629.7 164.627 16
 -1 -4 12 3673.91 139.506 18
 -1 -4 12 3514.25 144.219 13
 -1 4 12 3694.77 172.055 14
 -1 -4 12 3795.45 168.59 15
 -1 4 12 3667.66 171.674 15
 -1 -4 12 3518.35 147.392 25
 -1 4 12 3554.89 147.9 25
 -1 -4 12 3698.07 164.474 10
 -1 4 12 3668.27 162.105 10
 -1 4 12 4015.87 169.638 11
 -1 -4 11 1556.33 105.779 16
 -1 -4 11 1509.06 87.9256 18
 -1 -4 11 1391.27 85.5595 13
 -1 4 11 1563.87 106.928 15
 -1 -4 11 1602.44 106.337 15
 -1 4 11 1633.26 93.1221 25
 -1 -4 11 1474.84 90.7707 25
 -1 4 11 1500.86 98.8795 10
 -1 -4 11 1486.54 102.243 10
 -1 -4 10 4264.35 178.553 16
 -1 4 10 4452.59 182.194 15
 -1 -4 10 4634.3 183.554 15
 -1 -4 10 4153.89 155.925 18
 -1 -4 10 4333.47 157.768 13
 -1 4 10 4137.53 169.621 10
 -1 -4 10 4165.87 171.457 10
 -1 -4 10 4636.9 189.32 11
 -1 4 10 4421.7 162.083 25
 -1 -4 10 4245.34 159.496 25
 -1 4 9 2353.86 117.981 21
 -1 -4 9 2356.15 106.429 18
 -1 -4 9 2436.19 122.764 16
 -1 4 9 2519.14 126.539 14
 -1 4 9 2563.22 125.109 15
 -1 -4 9 2491.98 124.329 15
 -1 4 9 2397.54 197.985 26
 -1 -4 9 3022.55 216.395 26
 -1 -4 9 2448.59 117.854 10
 -1 -4 9 2511.19 127.078 11
 -1 4 9 2308.81 114.212 10
 -1 4 9 2443.27 111.765 12
 -1 -4 9 2571.41 107.14 13
 -1 4 9 2637.29 110.745 25
 -1 -4 9 2495.79 108.662 25
 -1 -4 8 10164.2 405.559 26
 -1 4 8 9851.02 399.549 26
 -1 -4 8 9424.11 267.185 25
 -1 4 8 10150.4 269.683 25
 -1 -4 7 128783 2786.46 25
 -1 4 7 126710 2786.28 25
 -1 -4 7 126776 2936.57 26
 -1 4 7 127815 2938.25 26
 -1 -4 6 12360.8 304.55 25
 -1 4 6 12277.8 404.85 26
 -1 4 6 12443.1 305.301 25
 -1 -4 6 13037.9 411.05 26
 -1 -4 6 11959 301.798 28
 -1 4 6 12303.1 303.055 28
 -1 -4 5 1956.17 134.729 9
 -1 4 5 1843.62 118.075 26
 -1 -4 5 1741.45 114.606 26
 1 4 -4 1055.99 51.2827 24
 -1 -4 4 1085.76 89.9235 9
 -1 -4 4 1140.56 85.9824 26
 -1 4 4 987.434 80.2073 26
 -1 -4 3 703.628 63.8042 9
 -1 4 3 551.855 56.5631 26
 -1 -4 3 624.598 56.5404 26
 -1 -4 2 53842.5 1265.97 29
 -1 -4 2 56003.1 1250.46 26
 -1 4 2 54296.6 1250.63 26
 -1 -4 1 124391 2743.88 29
 -1 -4 0 1066.2 65.2744 29
 1 -4 0 1027.1 73.3833 30
 1 -4 1 764234 16141 30
 -1 -4 -1 735879 16061.4 30
 1 -4 2 650562 13994.2 8
 1 4 2 656739 13994.5 8
 1 -4 2 659886 14040.8 29
 1 -4 2 631718 14030 30
 1 -4 3 29738.4 779.601 9
 1 -4 4 8793.36 329.615 9
 1 -4 5 67446.1 1659.23 9
 1 -4 6 206547 4572.09 9
 1 4 6 202235 4351.89 25
 1 -4 6 198580 4350.63 25
 1 4 7 25596 605.657 25
 1 -4 7 25323 604.921 25
 1 -4 8 3790.84 139.907 25
 1 4 8 4012.92 142.633 25
 1 -4 8 3864.03 141.908 13
 1 -4 9 19129.2 501.427 12
 1 -4 9 19445.3 496.216 13
 1 -4 9 20194.1 499.973 10
 1 4 9 19747.7 497.831 10
 1 4 9 19245.6 495.721 25
 1 -4 9 19549.7 496.582 25
 1 -4 9 18826.7 496.436 15
 1 4 10 3032.69 138.457 21
 1 -4 10 2931.35 132.009 15
 1 -4 10 3009.02 138.2 12
 1 -4 10 2909.78 133.957 10
 1 4 10 3192.01 141.601 12
 1 4 10 3136.44 135.288 10
 1 -4 10 2881.38 128.001 16
 1 -4 10 2966.42 131.725 13
 1 4 11 1269.25 91.8719 21
 1 -4 11 1032.44 79.7283 15
 1 4 11 1110.35 85.6405 12
 1 -4 11 1234.88 85.8855 10
 1 4 11 1199.13 86.1425 10
 1 -4 11 1162.91 83.7643 13
 1 -4 11 971.286 75.0188 16
 1 4 12 -14.5004 43.2972 21
 1 4 12 18.5703 39.5819 10
 1 -4 12 -14.0356 38.5718 10
 1 4 12 4.77363 37.9646 12
 1 -4 12 -13.2612 33.8182 15
 1 4 12 -38.9402 42.564 14
 1 -4 12 33.7443 40.5709 13
 1 -4 13 12.6313 41.113 10
 1 4 13 25.1303 38.8203 10
 1 -4 13 -23.8953 40.7456 11
 1 4 13 -29.5848 40.8583 12
 1 4 13 8.32017 35.0047 14
 1 4 13 -25.4463 41.6166 21
 1 -4 14 511.764 57.8165 11
 1 -4 14 517.168 53.6848 10
 1 4 14 633.946 60.5297 11
 1 4 14 479.017 52.6447 10
 1 4 15 7.40458 24.8065 11
 1 -4 15 -14.5904 24.5539 11
 -1 5 16 487.35 30.9103 15
 -1 5 16 408.907 28.8975 16
 -1 5 15 574.589 51.4787 15
 -1 -5 14 1896.06 87.7517 13
 -1 5 14 2147.69 111.73 15
 -1 -5 14 2109.89 109.366 11
 -1 5 14 2008.6 96.9353 11
 -1 -5 13 2765.51 141.484 11
 -1 5 13 3057.38 133.914 11
 -1 -5 13 2659.21 117.35 13
 -1 -5 13 2692.06 129.974 16
 -1 -5 13 2878.96 133.857 15
 -1 5 13 3044.45 146.425 15
 -1 -5 13 2509.14 115.075 25
 -1 5 13 2630.19 118.377 25
 -1 -5 12 35.4933 48.43 11
 -1 5 12 5.00967 42.4333 11
 -1 -5 12 -11.7859 39.8515 13
 -1 -5 12 5.22172 43.3476 16
 -1 -5 12 10.8098 30.7208 18
 -1 -5 12 -4.00664 32.5701 25
 -1 5 12 -12.0525 34.6945 25
 -1 5 12 -11.3027 45.9401 15
 -1 -5 12 26.4118 41.6956 15
 -1 5 11 10105 314.291 15
 -1 -5 11 9361.5 302.586 15
 -1 -5 11 9250.26 276.673 18
 -1 -5 11 9557.72 282.164 13
 -1 -5 11 9596.79 304.716 16
 -1 -5 11 9974.69 318.063 11
 -1 5 11 8715.25 289.627 10
 -1 -5 11 8821.67 293.331 10
 -1 5 11 9605.26 280.957 25
 -1 -5 11 9306.3 279.177 25
 -1 5 10 7948.56 260.339 21
 -1 -5 10 7959.97 263.033 16
 -1 -5 10 7363.1 221.142 17
 -1 5 10 7969.08 269.155 14
 -1 5 10 8114.14 267.523 15
 -1 -5 10 7510.1 259.922 15
 -1 -5 10 7756.46 238.429 18
 -1 -5 10 7758.34 238.543 13
 -1 -5 10 7778.26 269.51 11
 -1 -5 10 7356.78 251.071 10
 -1 5 10 7211.08 247.949 10
 -1 -5 10 7962.4 239.302 25
 -1 5 10 8051.09 240.862 25
 -1 5 9 6136.51 218.896 21
 -1 -5 9 6443.17 225.508 16
 -1 -5 9 6416.59 195.773 17
 -1 -5 9 6673.14 204.585 25
 -1 5 9 6813.56 205.865 25
 -1 -5 9 7036.68 208.839 13
 -1 -5 9 6580.38 332.554 26
 -1 5 9 6960.02 339.77 26
 -1 5 9 6313.55 223.878 15
 -1 5 9 6928.33 234.251 14
 -1 -5 9 6363.97 224.706 15
 -1 -5 9 6910.91 211.357 18
 -1 5 9 6257.55 207.335 12
 -1 -5 9 6657.4 232.797 11
 -1 -5 9 6080.18 213.843 10
 -1 5 9 6364.72 214.862 10
 -1 5 8 17995.1 439.455 25
 -1 -5 8 17932.7 438.745 25
 -1 -5 8 17752.8 440.18 13
 -1 -5 8 17569 468.662 11
 -1 5 8 18081.7 594.208 26
 -1 -5 8 18179.2 594.086 26
 -1 5 8 16579 453.927 21
 -1 5 7 20240.3 614.993 26
 -1 -5 7 20659.1 618.572 26
 -1 5 7 20086.1 481.136 25
 -1 -5 7 19891.6 480.508 25
 -1 -5 6 468.857 83.8558 9
 -1 -5 6 367.979 33.2765 28
 -1 5 6 351.463 32.1707 25
 -1 -5 6 368.485 70.4199 26
 -1 -5 6 414.708 34.5525 25
 -1 5 6 275.781 58.6732 26
 -1 -5 5 165.425 57.5058 9
 -1 5 5 164.172 43.5548 26
 -1 -5 5 215.066 48.9359 26
 -1 -5 4 208078 4613.89 9
 -1 5 4 208142 4567.52 26
 -1 -5 4 207551 4567.38 26
 -1 -5 3 22361.7 599.137 9
 -1 -5 3 22621.3 565.937 26
 -1 5 3 22148.1 563.449 26
 -1 -5 2 14232.4 373.885 26
 -1 5 2 14443 373.602 26
 -1 -5 2 14112.2 407.606 29
 -1 -5 1 6249.55 217.66 29
 -1 -5 1 6508.33 189.905 26
 -1 5 1 6277.71 189.204 26
 1 -5 0 345374 7566.06 30
 -1 -5 0 350536 7550.54 29
 1 -5 1 142923 3085.99 8
 1 5 1 143748 3087.02 8
 1 -5 1 135536 3152.4 29
 -1 -5 -1 141041 3064.91 30
 1 -5 1 141446 3144.8 30
 1 -5 2 438534 9343.91 8
 1 5 2 428719 9343.78 8
 1 -5 2 435194 9401.62 30
 1 -5 2 428787 9409.98 29
 1 -5 3 10128.7 358.878 9
 1 -5 3 10571 346.823 30
 1 -5 4 160212 3637.08 9
 1 -5 5 5999.25 287.874 9
 1 5 6 51840.8 1169.49 25
 1 -5 6 52183.9 1169.69 25
 1 -5 6 54366.2 1392.52 9
 1 5 7 1926.44 87.6211 25
 1 -5 7 1951.65 87.7942 25
 1 -5 7 2175.61 194.054 9
 1 5 8 3420.63 127.687 10
 1 -5 8 3350.03 128.804 10
 1 -5 8 3500.01 134.683 12
 1 5 8 3428.49 130.664 25
 1 -5 8 3177.27 127.317 25
 1 5 9 3091.59 126.76 10
 1 -5 9 3032.54 127.223 10
 1 -5 9 2720.86 125.059 13
 1 -5 9 2842.12 127.64 12
 1 -5 9 2944.54 124.81 15
 1 -5 10 2796.32 129.976 13
 1 -5 10 2722.17 128.108 10
 1 5 10 2916.94 130.08 10
 1 -5 10 2833.45 131.631 12
 1 5 10 3015.5 136.705 12
 1 -5 10 2673.6 124.999 15
 1 -5 11 1519.44 95.9377 13
 1 -5 11 1385 88.7256 15
 1 -5 11 1492.87 94.7492 10
 1 5 11 1490.81 94.6966 10
 1 5 11 1523.74 97.0078 12
 1 5 12 178.292 53.4719 15
 1 -5 12 76.0816 40.3713 10
 1 5 12 66.1694 41.8203 10
 1 5 12 67.7735 44.1656 21
 1 -5 12 93.9462 44.7286 13
 1 5 12 29.4927 40.5713 14
 1 5 12 119.484 45.5761 12
 1 -5 12 150.677 47.9311 11
 1 5 13 182.774 45.48 10
 1 -5 13 214.174 47.1732 10
 1 5 13 163.893 46.1511 21
 1 -5 13 157.525 45.3737 11
 1 5 13 131.535 41.862 12
 1 5 13 157.917 43.6328 14
 1 -5 14 450.202 51.705 11
 1 5 14 360.431 44.3632 14
 1 -5 14 423.594 46.5363 10
 1 5 14 416.217 46.8798 10
 1 5 15 23.3139 21.2073 11
 -1 6 15 93.4349 30.8464 15
 -1 -6 14 70.1302 34.3277 13
 -1 6 14 126.567 33.5276 11
 -1 6 14 78.0223 44.4091 16
 -1 6 14 85.7282 39.2137 15
 -1 -6 13 6730.62 219.395 15
 -1 6 13 6779.51 233.754 15
 -1 -6 13 6638.76 209.968 13
 -1 -6 13 6103.03 201.068 25
 -1 6 13 6095.09 200.485 25
 -1 -6 13 6966.22 223.25 16
 -1 -6 13 6706.72 233.811 11
 -1 6 13 6797.97 215.855 11
 -1 6 12 169.118 54.7613 15
 -1 -6 12 232.548 53.0758 15
 -1 6 12 221.94 43.9115 25
 -1 -6 12 180.513 42.952 25
 -1 -6 12 185.932 45.867 13
 -1 6 12 218.608 60.8162 14
 -1 -6 12 254.807 44.1247 18
 -1 -6 12 159.937 53.83 16
 -1 6 12 266.526 51.1092 11
 -1 -6 12 234.56 62.3124 11
 -1 6 11 3162.68 152.191 15
 -1 6 11 2934.24 154.484 14
 -1 -6 11 2714.01 139.053 15
 -1 6 11 2787.8 123.365 25
 -1 -6 11 3060.58 128.342 25
 -1 -6 11 2893.09 130.889 13
 -1 -6 11 2685.96 124.459 18
 -1 -6 11 2907.35 149.437 11
 -1 6 11 2545.81 129.17 10
 -1 6 11 3242.91 141.585 11
 -1 -6 11 2902.88 142.484 16
 -1 -6 10 9.26542 26.5156 17
 -1 -6 10 4.0083 33.5123 18
 -1 -6 10 5.16897 40.1865 16
 -1 6 10 5.22696 44.8605 15
 -1 -6 10 15.3428 38.8188 15
 -1 6 10 84.2963 33.0341 25
 -1 -6 10 77.2181 30.3267 25
 -1 -6 10 70.2306 40.1282 13
 -1 6 10 5.60444 48.7116 14
 -1 6 10 95.6326 38.8352 10
 -1 -6 10 65.3285 35.996 10
 -1 6 10 66.2625 42.6104 21
 -1 -6 10 11.3975 44.3036 11
 -1 -6 9 3233.35 127.542 18
 -1 -6 9 2952.8 137.472 16
 -1 -6 9 2714.44 111.011 17
 -1 -6 9 2676.65 132.046 15
 -1 6 9 2780.2 131.929 15
 -1 6 9 2926.96 115.735 25
 -1 -6 9 2809.93 115.236 25
 -1 -6 9 2727.91 117.259 13
 -1 -6 9 3000.96 142.717 11
 -1 -6 9 2558.99 121.851 10
 -1 6 9 2731.38 125.074 10
 -1 6 9 2557.85 114.598 12
 -1 6 9 2793.48 130.005 21
 -1 -6 8 3394.27 143.414 16
 -1 -6 8 3105.73 136.806 15
 -1 -6 8 3379.98 214.095 26
 -1 6 8 3460.38 216.947 26
 -1 -6 8 3200.95 127.541 18
 -1 -6 8 3424.47 122.382 25
 -1 6 8 3460.78 123.153 25
 -1 6 8 3068.52 133.057 21
 -1 -6 8 3476.37 146.865 11
 -1 -6 7 1605.8 136.393 26
 -1 6 7 1737.63 140.877 26
 -1 -6 7 1567.8 72.6462 25
 -1 6 7 1638.68 72.3938 25
 -1 -6 6 25480.8 584.652 25
 -1 -6 6 25513.1 699.697 26
 -1 6 6 25246.9 584.124 25
 -1 6 6 24317.4 694.449 26
 -1 -6 6 25376.9 759.301 9
 -1 -6 5 1397.36 102.442 26
 -1 6 5 1469.4 102.991 26
 -1 -6 5 1363.15 124.283 9
 -1 6 4 249915 5461.76 26
 -1 -6 4 249758 5461.01 26
 -1 -6 4 249763 5530.37 9
 -1 6 3 623.66 54.2215 26
 -1 -6 3 576.058 52.8027 26
 -1 -6 3 591.336 72.6554 9
 -1 -6 2 5029.78 161.024 26
 -1 6 2 5082.32 162.27 26
 -1 -6 2 4764.5 203.561 29
 -1 -6 1 5135.9 156.285 26
 -1 6 1 5272.4 156.962 26
 -1 -6 1 5248.52 206.067 29
 -1 -6 0 162620 3598.34 29
 1 -6 0 162060 3605.77 30
 1 6 1 1191.94 59.1828 8
 1 -6 1 1154.18 95.1119 30
 -1 -6 -1 1140.97 57.8865 30
 -1 -6 -2 68110.6 1545.53 30
 1 -6 2 74371 1647.32 30
 1 -6 3 3653.52 184.638 30
 1 -6 4 166085 3788.94 9
 1 -6 5 89762.2 2177.23 9
 1 -6 6 6443.81 163.143 27
 1 -6 6 6174.35 326.178 9
 1 6 6 5801.58 172.787 25
 1 -6 6 5496.32 170.923 25
 1 -6 7 2470.33 209.146 9
 1 6 7 2360.93 97.5837 25
 1 -6 7 2229.43 94.32 25
 1 -6 8 177.562 36.6859 12
 1 6 8 209.532 36.1183 10
 1 -6 8 259.803 40.2724 10
 1 -6 8 183.601 39.0426 13
 1 6 9 3621.75 141.517 10
 1 -6 9 3577.37 143.544 10
 1 6 10 290.619 47.7726 10
 1 -6 10 306.325 53.6028 10
 1 6 10 245.779 53.3202 21
 1 6 10 287.341 51.4641 12
 1 6 11 4335.13 171.684 12
 1 -6 11 4747.87 184.48 11
 1 -6 11 4264.23 167.432 10
 1 6 11 4180.28 165.507 10
 1 -6 11 4331.45 171.386 13
 1 -6 12 29.3445 40.6051 11
 1 6 12 34.7596 41.1519 12
 1 6 12 44.2167 40.227 14
 1 -6 12 17.0423 41.8128 13
 1 6 12 16.5604 37.3091 10
 1 -6 12 38.0677 38.5572 10
 1 6 13 12.3042 37.5942 14
 1 6 13 57.0683 42.2238 15
 1 -6 13 8.27559 37.2831 11
 1 -6 13 -17.9927 33.7181 10
 1 6 13 -3.52708 33.4019 10
 1 6 14 20.9494 28.4927 14
 1 6 14 37.4447 34.8476 15
 1 6 14 9.04519 28.7049 16
 1 6 14 6.10971 28.7792 11
 1 6 15 151.182 29.9258 15
 1 6 15 167.197 25.0639 11
 -1 7 15 135.459 30.5942 16
 -1 7 15 220.277 31.5611 15
 -1 7 14 25.4786 37.4272 16
 -1 7 14 27.9687 36.743 15
 -1 -7 14 -5.18693 28.8417 13
 -1 7 13 85.3588 46.0986 14
 -1 -7 13 92.199 39.2846 13
 -1 7 13 65.7649 33.2348 11
 -1 7 13 31.8294 42.8589 15
 -1 7 12 18803.1 493.721 15
 -1 -7 12 17824.6 473.922 15
 -1 7 12 18418.4 498.358 14
 -1 7 12 17171.8 452.654 25
 -1 -7 12 17024 452.953 25
 -1 -7 12 17750 465.071 13
 -1 -7 12 17776.5 457.881 18
 -1 -7 12 18538.5 482.119 16
 -1 -7 12 17869.8 493.299 11
 -1 7 12 17885.2 465.619 11
 -1 -7 11 1992.26 113.362 15
 -1 7 11 1932.84 116.27 15
 -1 7 11 2013.83 124.176 14
 -1 7 11 1921.43 97.2599 25
 -1 -7 11 1823.61 96.7243 25
 -1 -7 11 1971.07 107.153 13
 -1 -7 11 1980.71 104.123 18
 -1 -7 11 2058.88 115.977 16
 -1 -7 11 1966.7 122.019 11
 -1 7 11 2034.19 107.088 11
 -1 7 10 7224.86 244.847 15
 -1 7 10 7245.56 254.833 14
 -1 -7 10 6839.07 237.256 15
 -1 -7 10 7032.45 217.649 25
 -1 7 10 6784.59 214.261 25
 -1 -7 10 7091.72 242.907 16
 -1 -7 10 6508.2 207.321 17
 -1 -7 10 6816.13 225.557 18
 -1 7 10 6956.49 241.193 21
 -1 -7 10 7170.29 251.576 11
 -1 -7 9 390.26 56.6585 16
 -1 -7 9 334.099 42.984 17
 -1 -7 9 409.133 50.6695 18
 -1 -7 9 355.109 54.1281 15
 -1 7 9 444.505 58.1315 15
 -1 -7 9 388.679 44.4578 25
 -1 7 9 383.933 45.2771 25
 -1 7 9 435.423 56.4945 10
 -1 -7 9 400.592 53.8403 10
 -1 7 9 281.86 49.8163 21
 -1 -7 9 363.713 60.9185 11
 -1 -7 8 16907.9 442.388 18
 -1 -7 8 16672.5 458.492 16
 -1 -7 8 16894.5 432.131 17
 -1 -7 8 17129.9 454.614 15
 -1 -7 8 17819.1 465.993 11
 -1 -7 8 15970.5 437.529 10
 -1 -7 8 17418.8 438.6 13
 -1 -7 8 17906.4 429.184 25
 -1 7 8 17726.8 429.019 25
 -1 7 8 16993.5 451.419 21
 -1 7 7 3661.11 207.492 26
 -1 -7 7 3502.17 203.675 26
 -1 7 7 3892.29 126.032 25
 -1 -7 7 3843.03 125.434 25
 -1 -7 7 3348.34 234.37 9
 -1 7 6 997.546 97.4783 26
 -1 -7 6 1029.89 102.98 26
 -1 -7 6 1001.75 52.071 25
 -1 7 6 1004.02 50.855 25
 -1 -7 6 956.343 123.938 9
 -1 7 5 18090.9 513.896 26
 -1 -7 5 17978.9 513.376 26
 -1 -7 5 18901.7 594.592 9
 -1 -7 4 4893.65 185.191 26
 -1 7 4 4889.33 186.745 26
 -1 -7 4 5074.29 239.662 9
 -1 7 3 105.051 26.7149 26
 -1 -7 3 165.104 30.9223 26
 -1 -7 3 116.985 50.3395 9
 -1 -7 2 118604 2620.66 26
 -1 7 2 120533 2621.19 26
 -1 -7 2 121055 2729.8 29
 -1 7 1 142626 3079.6 26
 -1 -7 1 139441 3077.61 26
 -1 -7 1 148922 3205.7 29
 1 -7 -1 146118 3200.91 30
 -1 -7 0 98955.9 2141.38 29
 1 -7 0 97140 2140.26 30
 1 -7 0 91151.8 2010.98 8
 1 7 0 94042.9 2014.98 8
 -1 7 0 92883.8 2018.87 26
 -1 -7 0 91060.2 2016.52 26
 -1 -7 -1 33754.4 787.385 30
 1 -7 1 33866 876.234 30
 1 -7 2 36853.2 920.414 30
 -1 -7 -2 34779.1 820.473 30
 1 -7 3 6940.63 282.675 30
 1 -7 4 13055.3 477.905 9
 1 -7 4 13094.6 317.62 27
 1 -7 5 25456.6 787.135 9
 1 -7 5 25015.1 576.53 27
 1 -7 6 192.62 84.1177 9
 1 -7 6 258.983 28.2364 27
 1 -7 7 26475.4 877.818 9
 1 -7 7 26452.8 637.724 13
 1 -7 8 1387.73 77.9125 10
 1 7 8 1383 76.5888 10
 1 -7 8 1480.5 84.6071 13
 1 -7 8 1313.12 75.3194 18
 1 7 9 31.6151 35.6549 21
 1 -7 9 29.3934 29.7734 18
 1 -7 9 -4.22087 44.3634 13
 1 7 9 47.8893 32.2184 10
 1 -7 9 26.5105 33.1226 10
 1 7 10 2196.96 110.215 10
 1 7 10 2414.05 117.533 12
 1 -7 10 2426.37 123.018 11
 1 -7 10 2262.51 110.971 10
 1 7 10 2138.03 119.012 21
 1 -7 11 259.784 52.7904 11
 1 7 11 277.94 52.161 12
 1 -7 11 176.983 46.1727 10
 1 7 11 170.745 44.5607 10
 1 7 11 178.514 51.8578 21
 1 7 12 1272.38 89.604 21
 1 7 12 1137.4 76.6519 10
 1 7 12 1385.1 86.2943 12
 1 -7 12 1345.96 89.4124 11
 1 -7 12 1338.07 82.8179 10
 1 7 12 1367.74 93.4016 14
 1 -7 12 1311.86 89.3929 13
 1 7 13 55.009 30.1721 10
 1 7 13 87.0486 39.6943 15
 1 7 13 79.3539 39.9049 14
 1 7 14 3.1261 31.7107 15
 1 7 14 14.1698 27.945 16
 1 7 14 -22.771 29.914 14
 1 7 14 10.2013 23.7673 11
 1 7 15 -5.66896 21.0143 15
 -1 8 15 1928.38 70.6058 15
 -1 8 15 2006.99 78.8136 16
 -1 8 14 33.1398 33.1616 16
 -1 8 14 56.9421 33.5918 15
 -1 -8 14 31.5051 29.1378 13
 -1 8 13 2087.49 113.849 14
 -1 8 13 2244.71 111.66 15
 -1 -8 13 2047.92 99.6439 13
 -1 -8 12 6602.82 221.686 13
 -1 8 12 6961.43 246.38 14
 -1 8 12 7400.14 242.881 15
 -1 -8 12 6965.62 218.829 18
 -1 -8 11 5218.52 185.127 18
 -1 -8 11 5277.47 203.943 11
 -1 -8 11 5240.22 196.462 16
 -1 8 11 5144.45 172.729 25
 -1 -8 11 5009.19 171.344 25
 -1 8 11 5377.89 200.633 15
 -1 -8 11 4995.23 187.983 15
 -1 8 11 5161.28 208.782 14
 -1 8 10 3377.8 150.667 15
 -1 -8 10 3102.71 141.502 15
 -1 8 10 3614.37 162.879 14
 -1 -8 10 3201.94 140.486 18
 -1 -8 10 3316.58 155.466 11
 -1 -8 10 2998.73 124.052 17
 -1 -8 10 3266.78 150.688 16
 -1 8 10 3378.11 127.836 25
 -1 -8 10 3248.86 126.711 25
 -1 8 10 3298.67 150.44 21
 -1 8 9 1839.54 106.645 21
 -1 -8 9 1985.64 104.877 18
 -1 -8 9 1857.39 93.0074 17
 -1 -8 9 1887.69 108.768 16
 -1 8 9 2012.56 108.368 15
 -1 -8 9 1890.28 105.534 15
 -1 -8 9 1871.11 111.454 11
 -1 -8 9 1745.76 96.0593 13
 -1 -8 9 1899.8 88.4055 25
 -1 8 9 1884.9 87.9631 25
 -1 8 8 3090.57 136.594 21
 -1 -8 8 3224.13 119.03 19
 -1 -8 8 3282.34 136.042 18
 -1 -8 8 3038.68 124.831 17
 -1 -8 8 3174.39 143.342 16
 -1 -8 8 3386.26 141.397 15
 -1 -8 8 3283.49 130.662 13
 -1 8 8 3362.53 119.628 25
 -1 -8 8 3425.98 120.483 25
 1 -8 -8 3290.91 136.846 5
 -1 -8 8 3464 149.183 11
 -1 8 8 3561.46 137.763 1
 -1 -8 7 23689.3 600.412 16
 -1 -8 7 24353.8 579.284 17
 -1 -8 7 24012.7 576.545 13
 -1 -8 7 23751.7 561.103 25
 -1 -8 7 23847.5 585.819 18
 -1 -8 7 23455.8 781.517 9
 -1 8 7 23534 588.037 21
 -1 -8 6 12782.9 315.694 25
 -1 8 6 13361.7 421.752 26
 -1 -8 6 12524.2 414.798 26
 -1 -8 6 12999.9 498.69 9
 -1 -8 5 2650.03 143.013 26
 -1 8 5 2835.65 145.958 26
 -1 -8 5 2594.44 187.719 9
 -1 -8 4 28069.2 699.798 26
 -1 8 4 27852.7 701.196 26
 -1 -8 4 28668.1 809.644 9
 -1 -8 3 21933.7 666.829 29
 -1 -8 3 22504.7 551.095 26
 -1 8 3 22719.7 551.26 26
 -1 -8 2 299.507 26.6063 26
 -1 -8 2 317.666 62.2014 29
 1 -8 -1 14492.5 459.337 30
 -1 -8 1 14495.4 462.742 29
 1 -8 0 2085.75 135.042 30
 -1 -8 0 2188.53 142.515 29
 1 -8 0 2092.59 74.6691 27
 -1 -8 -1 41120.5 947.496 30
 1 -8 1 42471.1 1046.2 30
 1 -8 1 39985.7 907.069 27
 -1 -8 -2 108385 2407.51 30
 1 -8 2 110557 2520.41 30
 1 -8 2 108548 2368.95 27
 -1 -8 -3 13882 391.661 30
 1 -8 3 14909.4 486.377 30
 1 -8 3 15073.6 356.606 27
 1 -8 4 35457.4 805.089 27
 1 -8 4 35786.7 1014.53 9
 1 -8 5 13267.9 331.05 27
 1 -8 5 14103.8 531.276 9
 1 -8 6 3239.27 246.254 9
 1 -8 7 608.254 52.9962 19
 1 -8 7 470.372 49.9393 18
 1 -8 7 572.549 130.646 9
 1 -8 7 645.945 56.2446 13
 -1 -8 -7 548.288 49.6206 4
 1 -8 8 1693.17 92.3909 11
 1 -8 8 1624.8 83.6471 10
 1 -8 8 1557.41 85.3278 18
 1 -8 8 1344.75 76.7304 19
 1 -8 8 1533.89 197.616 9
 1 -8 8 1554.17 92.275 13
 1 -8 9 1269.6 80.6349 10
 1 -8 9 1321.02 86.3365 11
 1 8 9 1575.16 90.0882 12
 1 -8 9 1374.49 79.623 18
 1 -8 9 1418.56 91.9067 13
 1 8 9 1422.28 91.3553 21
 1 8 10 50.7503 38.3302 12
 1 -8 10 4.61115 35.8449 11
 1 -8 10 50.9195 35.2955 10
 1 8 10 -18.9148 35.6389 10
 1 -8 10 59.1329 47.6021 13
 1 8 10 24.2585 41.635 21
 1 -8 11 179.923 44.1235 11
 1 8 11 257.478 47.3401 12
 1 8 11 171.75 40.2903 10
 1 -8 11 157.177 40.1653 10
 1 -8 11 205.426 53.3086 13
 1 8 11 254.913 53.4484 21
 1 8 12 -22.1128 44.031 21
 1 8 12 26.3431 31.6725 10
 1 8 12 -18.0729 33.502 12
 1 8 12 14.1404 41.2169 14
 1 8 12 -18.8044 42.6041 15
 1 8 13 113.138 39.3473 14
 1 8 13 80.6278 38.0977 15
 1 8 13 94.0315 38.8662 21
 1 8 14 1127.59 63.7518 16
 1 8 14 1077.59 62.7281 14
 1 8 14 1118.57 66.2234 15
 1 8 14 1056.95 52.9038 11
 1 8 15 339.231 27.59 15
 -1 9 15 54.4033 19.2575 16
 -1 9 14 807.358 59.8568 16
 -1 9 14 713.182 50.7905 15
 -1 -9 14 800.64 52.097 13
 -1 9 13 443.78 53.1064 15
 -1 9 13 407.008 58.1659 14
 -1 9 12 -13.0265 39.5767 15
 -1 -9 12 6.93827 36.7696 18
 -1 9 12 34.6657 45.6473 14
 -1 9 11 5435.44 200.073 15
 -1 9 11 5801.93 214.449 14
 -1 -9 11 5184.99 189.342 13
 -1 -9 11 5238.03 187.872 18
 -1 -9 10 74.3762 41.2406 18
 -1 -9 10 81.9983 36.5857 15
 -1 9 10 67.5469 43.4984 15
 -1 -9 10 74.222 44.0359 11
 -1 9 10 67.3642 47.8845 14
 -1 -9 10 53.5461 41.4238 13
 -1 -9 10 67.9326 29.2803 25
 -1 -9 9 555.149 47.6292 25
 1 -9 -9 590.543 60.2128 5
 -1 -9 9 452.774 57.6552 18
 -1 -9 9 564.294 56.2626 17
 -1 9 9 471.846 54.0752 1
 -1 9 9 674.388 64.9019 15
 -1 -9 9 514.805 59.2763 15
 -1 -9 9 681.109 69.9256 11
 -1 -9 9 529.086 57.4751 13
 -1 9 9 560.621 63.0456 21
 -1 9 8 195.234 44.4839 21
 -1 -9 8 244.792 39.3 19
 -1 -9 8 211.295 47.029 18
 -1 -9 8 240.056 42.063 17
 -1 9 8 168.22 40.1666 1
 -1 -9 8 267.593 44.9904 15
 -1 -9 8 287.129 52.4231 11
 1 -9 -8 245.325 47.3336 5
 -1 -9 8 256.579 43.9898 13
 -1 -9 8 218.387 32.0312 25
 -1 9 7 11980 336.317 21
 -1 -9 7 12300.7 339.465 18
 -1 -9 7 12215 330.071 17
 -1 9 7 12431.4 344.05 1
 -1 -9 7 12276.8 327.402 13
 -1 -9 7 12360.7 516.622 9
 -1 -9 7 11832.2 343.244 11
 -1 -9 6 1304.95 150.661 9
 -1 -9 5 24118.6 758.905 9
 -1 -9 4 128340 3006.73 9
 -1 -9 3 3624.88 212.208 29
 1 -9 -3 3311.94 106.333 27
 1 -9 -2 11521.1 399.916 30
 -1 -9 2 10857.5 401.515 29
 1 -9 -2 10712.5 270.758 27
 -1 -9 1 28.4253 45.1308 29
 1 -9 -1 75.4559 20.5587 27
 -1 -9 0 11374.1 407.682 29
 1 -9 0 11527.1 398.417 30
 1 -9 0 11361.2 284.966 27
 -1 -9 -1 3591.09 150.739 30
 1 -9 1 4155.67 212.085 30
 -1 -9 -1 4117 218.422 29
 1 -9 1 4247.08 126.56 27
 -1 -9 -2 34445.1 840.943 30
 1 -9 2 35219.9 801.39 27
 1 -9 3 7879.95 214.019 27
 1 -9 4 -13.9253 62.019 9
 1 -9 4 85.1 25.3252 27
 1 -9 5 813.313 131.303 9
 1 -9 5 1722.55 73.9901 27
 1 -9 6 25991 614.958 13
 -1 -9 -6 25218.5 616.657 4
 1 -9 6 25583.7 614.055 19
 1 -9 7 413.75 51.5719 13
 -1 -9 -7 535.872 54.6443 4
 1 -9 7 349.107 46.8909 19
 1 -9 7 289.688 44.7816 20
 1 -9 7 474.452 51.0875 18
 1 -9 8 5748.73 194.097 18
 1 -9 8 5764.63 188.675 19
 1 9 8 6089.6 204.716 21
 -1 -9 -8 5974.98 194.427 4
 1 -9 8 5879.81 201.548 13
 1 9 9 1938.63 99.6479 12
 1 -9 9 1834.32 100.137 11
 1 -9 9 1935.33 108.968 13
 1 9 9 1860.02 107.626 21
 1 -9 10 17416.9 471.562 11
 1 9 10 18261.1 469.343 12
 1 -9 10 17909.2 481.415 13
 1 9 10 18952.3 490.515 21
 1 9 11 162.225 39.2425 12
 1 -9 11 217.447 52.1704 13
 1 9 12 443.28 47.5484 12
 1 9 12 486.632 60.6216 15
 1 9 12 461.707 60.7159 21
 1 -9 12 417.227 57.782 13
 1 9 13 -9.94976 24.0472 11
 1 9 13 44.5938 36.5102 15
 1 9 14 56.7847 27.5132 15
 1 9 14 54.8478 25.632 16
 1 9 14 46.7145 25.4988 14
 -1 10 14 2301.03 80.7724 15
 -1 10 14 2709.11 99.3936 16
 -1 10 13 957.939 71.8087 14
 -1 10 13 1101.65 65.2855 15
 -1 10 12 -9.10706 43.7977 14
 -1 -10 12 7.02969 36.3024 13
 -1 10 12 3.79294 34.3737 15
 -1 -10 12 -6.55382 36.1617 18
 -1 -10 11 4691.46 176.257 13
 -1 -10 11 5074.03 179.774 18
 -1 10 11 4911.1 180.975 15
 -1 10 11 4939.44 195.236 14
 -1 -10 10 90.0093 38.9876 13
 -1 10 10 103.343 45.7997 14
 1 -10 -10 82.4013 35.1702 5
 -1 10 10 99.313 42.1057 15
 -1 -10 10 35.2842 41.5841 18
 -1 -10 9 301.44 52.8705 18
 -1 10 9 325.203 51.3166 15
 1 -10 -9 357.818 54.0066 5
 -1 -10 9 401.182 51.5834 13
 -1 10 9 390.913 51.9628 1
 -1 -10 9 438.335 44.7895 19
 -1 10 9 344.977 53.2204 21
 -1 -10 8 551.377 64.0424 18
 -1 -10 8 495.243 54.6322 17
 -1 -10 8 606.954 57.9459 13
 1 -10 -8 488.465 60.6209 5
 -1 10 8 535.759 60.2898 21
 -1 10 8 449.366 58.6577 1
 -1 -10 8 525.866 49.9938 19
 -1 -10 7 21690.9 539.262 17
 -1 -10 7 21545.9 534.835 13
 1 -10 -7 21283.4 541.293 4
 -1 10 7 22027 556.344 1
 -1 10 7 20978.1 541.258 21
 -1 -10 7 21343.9 548.187 18
 -1 -10 7 22970.9 775.116 9
 -1 -10 6 284.144 39.5971 13
 -1 -10 6 253.368 42.8711 17
 -1 -10 6 380.895 96.5112 9
 1 -10 -6 359.857 47.5669 4
 -1 -10 5 12812.6 344.07 17
 -1 -10 5 13132.4 516.067 9
 -1 -10 5 13164.6 350.112 18
 -1 -10 4 284.881 79.8053 9
 1 -10 -3 14280.3 492.424 30
 -1 -10 3 14007.1 511.695 29
 1 -10 -2 8313.69 336.616 30
 -1 -10 2 7758.92 342.488 29
 1 -10 -2 7947.01 214.488 27
 -1 -10 1 30925.6 877.231 29
 1 -10 -1 30425.3 848.829 30
 1 -10 -1 30508.2 701.487 27
 1 -10 0 303.327 71.0706 30
 1 -10 0 225.691 30.6214 27
 1 -10 1 21237.9 647.437 30
 -1 -10 -1 21641 665.406 29
 1 -10 1 20861 500.656 27
 1 -10 2 43460.8 1150 30
 1 -10 3 32494.2 751.569 27
 1 -10 4 8500.79 235.954 27
 1 -10 5 4779.49 164.001 19
 -1 -10 -5 4927.04 167.813 4
 1 -10 6 33.1027 34.4863 3
 1 -10 6 100.574 33.8743 13
 -1 -10 -6 70.3972 36.2008 4
 1 -10 6 31.6932 31.7547 19
 1 -10 6 114.804 39.2721 18
 -1 -10 -6 30.7403 30.4419 6
 1 -10 7 12788.5 350.842 13
 1 -10 7 13123.9 349.482 19
 1 -10 7 12451.3 347.15 20
 1 -10 7 12967.9 352.383 18
 -1 -10 -7 12869.2 343.659 6
 -1 -10 -7 12191.8 348.369 4
 1 -10 8 1469.54 92.7551 13
 1 -10 8 1507.54 85.7005 19
 1 10 8 1574.63 95.4409 21
 1 -10 8 1366.3 82.6528 20
 -1 -10 -8 1548.92 88.2124 4
 1 10 9 2639.74 113.399 12
 1 10 9 2409.34 121.745 21
 1 -10 9 2398.98 122.455 13
 1 10 10 6933.72 216.726 12
 1 10 10 6993.91 235.898 21
 1 -10 10 7134.36 235.573 13
 1 10 11 -12.6841 28.9026 12
 1 10 11 -4.35224 38.0582 21
 1 -10 11 4.1334 42.8798 13
 1 10 12 -3.89701 38.6157 15
 1 10 12 26.1843 38.1203 21
 1 -10 12 38.4003 40.5624 13
 1 10 13 80.2718 33.7305 15
 1 10 14 49.7342 21.7319 15
 1 10 14 62.8104 23.0547 16
 -1 11 14 30.7135 22.3129 16
 -1 -11 13 111.184 33.7353 13
 -1 11 13 104.331 35.7205 14
 -1 11 13 97.3342 25.3077 15
 -1 11 12 210.671 44.1354 14
 -1 -11 12 193.956 44.5425 13
 -1 -11 12 129.486 37.5022 18
 -1 11 12 123.946 33.5554 15
 -1 -11 11 14.9379 38.9112 13
 -1 11 11 -9.51352 37.8306 14
 -1 11 11 11.2884 31.237 15
 -1 -11 11 15.38 38.4632 18
 -1 11 10 46.4078 41.9187 14
 -1 -11 10 20.0565 38.7807 13
 1 -11 -10 25.2102 31.6247 5
 -1 11 10 16.3771 33.285 15
 -1 -11 10 -13.0918 40.2266 18
 -1 -11 9 4212.66 159.9 13
 1 -11 -9 4370.19 170.724 5
 -1 11 9 4173.45 160.829 1
 -1 11 9 4131.39 157.369 15
 -1 11 9 4197.96 173.851 14
 -1 -11 9 3779.46 162.012 18
 -1 -11 9 3922.85 143.736 19
 -1 11 8 8477.3 259.351 1
 -1 -11 8 8188.79 243.18 13
 -1 11 8 7397.45 242.816 21
 -1 -11 8 7726.39 253.367 18
 -1 -11 8 7790.21 234.329 19
 1 -11 -8 7556.63 257.58 5
 1 -11 -8 7292 240.659 4
 -1 11 7 448.377 52.2998 21
 -1 -11 7 419.982 50.2311 13
 -1 -11 7 379.816 108.684 9
 1 -11 -7 382.98 52.2208 4
 -1 11 7 396.161 58.0862 1
 -1 -11 6 1495.6 87.1597 17
 -1 -11 6 1446.85 178.901 9
 1 -11 -6 1619.28 93.0644 4
 -1 -11 6 1557.53 81.8318 13
 -1 -11 5 4265.4 143.944 13
 -1 -11 5 4242.41 155.313 17
 -1 -11 5 4393.28 161.909 18
 -1 -11 5 4339.46 278.175 9
 1 -11 -5 4439.89 163.184 4
 1 -11 -4 22802.5 574.646 4
 -1 -11 4 23098.8 570.593 18
 -1 -11 4 23530.1 761.231 9
 1 -11 -4 23733.2 728.97 30
 -1 -11 3 730.233 113.283 29
 1 -11 -3 858.187 114.343 30
 -1 -11 2 5807.45 303.104 29
 1 -11 -2 5963.41 286.659 30
 1 -11 -2 6145.2 333.914 29
 1 -11 -1 76437.3 1694.68 27
 1 -11 -1 76042.9 1941.79 29
 -1 -11 1 76422.3 1911.22 29
 1 -11 -1 77850.4 1880.22 30
 1 -11 0 42519.9 967.692 27
 1 -11 0 42349.8 1140.29 30
 -1 -11 0 43034 1171.1 29
 1 -11 1 729.469 51.7357 27
 -1 -11 -1 588.525 105.197 29
 1 -11 2 1427.33 138.336 30
 -1 -11 -2 868.654 124.81 29
 1 -11 3 20414.9 499.268 27
 -1 -11 -4 7609.12 228.086 6
 -1 -11 -4 7767.01 232.784 4
 1 -11 4 7131.72 224.812 19
 1 -11 5 11104.8 299.849 13
 -1 -11 -5 11262.8 310.191 6
 -1 -11 -5 10982.3 314.214 4
 1 -11 5 10828.3 313.226 3
 1 -11 5 11049.1 310.741 19
 1 -11 6 8638.53 259.318 13
 1 -11 6 8943.38 267.411 19
 -1 -11 -6 9187.27 265.406 6
 1 -11 6 8864.42 266.164 3
 -1 -11 -6 9024.67 271.577 4
 1 -11 7 33212.2 790.075 13
 -1 -11 -7 32802.2 792.874 4
 1 -11 7 32297.9 787.341 19
 1 -11 7 31818.7 787.421 20
 -1 -11 -7 32282.7 783.174 6
 1 11 7 35095.4 793.07 21
 -1 -11 -8 34855.2 825.958 4
 1 -11 8 34007.5 821.119 19
 1 -11 8 34841.5 830.127 13
 1 -11 8 33668.5 813.934 20
 1 11 8 35239.2 832.126 21
 -1 -11 -9 146.652 40.5078 4
 1 11 9 171.845 48.5635 21
 1 -11 9 181.492 46.3178 13
 1 11 10 1468.15 91.8927 21
 1 -11 10 1552.45 94.192 13
 1 11 11 1223.9 83.9484 21
 1 -11 11 1324.91 86.4393 13
 1 11 12 4717.03 164.331 21
 1 11 12 4858.39 167.486 15
 1 11 12 5061.66 175.705 14
 1 11 13 2.40228 26.0958 15
 1 11 13 -10.9321 29.3302 14
 1 11 14 361.797 28.5376 16
 -1 12 14 12.4046 14.1094 16
 -1 -12 13 81.679 28.0735 13
 -1 -12 12 800.286 59.1638 13
 -1 12 12 824.876 63.6994 14
 -1 12 11 253.53 48.7259 14
 -1 -12 11 197.768 43.5998 13
 -1 12 11 130.085 33.0821 15
 -1 -12 11 182.446 43.021 18
 -1 -12 10 3474.06 140.808 13
 -1 -12 10 3533.92 146.553 18
 1 -12 -10 3157.68 137.523 5
 -1 12 10 3572.34 152.374 14
 -1 12 9 365.498 57.4618 14
 -1 -12 9 339.856 51.4094 13
 -1 12 9 394.839 53.1507 1
 1 -12 -9 434.693 59.9234 5
 -1 -12 9 452.153 61.799 18
 -1 -12 9 479.741 47.6191 19
 -1 -12 8 123.516 37.9887 13
 1 -12 -8 100.166 39.121 4
 -1 12 8 100.712 41.2566 1
 -1 -12 8 183.576 40.6218 19
 -1 -12 8 173.231 49.2917 18
 1 -12 -8 162.044 47.7333 5
 1 -12 -7 274.844 58.2882 5
 1 -12 -7 295.498 54.1827 4
 -1 -12 7 376.221 49.5704 13
 -1 12 7 372.054 58.8491 1
 -1 -12 7 296.623 49.3697 19
 -1 -12 7 336.604 101.4 9
 1 -12 -6 1146.26 139.332 30
 -1 -12 6 1423.22 175.281 9
 -1 -12 6 1266.65 86.4557 18
 1 -12 -6 1219.5 86.197 4
 -1 -12 6 1213.72 74.4608 13
 1 -12 -5 4757.64 279.396 30
 -1 -12 5 5015.62 319.036 9
 -1 -12 5 5198.15 186.984 18
 1 -12 -5 5450.35 192.131 4
 -1 -12 5 5187.02 167.081 13
 1 -12 -4 5828 305.575 30
 -1 -12 4 6151.12 204.607 18
 1 -12 -4 6291.54 210.692 4
 -1 -12 4 6301.3 342.494 9
 1 -12 -3 8174.16 363.095 30
 -1 -12 3 8091.13 394.014 29
 1 -12 -3 8238.28 255.271 4
 -1 -12 3 8117.39 246.561 18
 -1 -12 2 957.825 131.269 29
 1 -12 -2 1112.87 75.9687 4
 1 -12 -2 1064.93 124.088 30
 1 -12 -2 1090.21 154.32 29
 1 -12 -1 38370.2 1139.93 29
 -1 -12 1 36859 1088.55 29
 1 -12 -1 38598 1062.86 30
 1 -12 0 10455.8 422.671 30
 1 -12 0 10397.5 472.382 29
 -1 -12 0 10946.4 454.938 29
 1 -12 1 13911.7 567.003 29
 -1 -12 -1 15015.7 562.755 29
 1 -12 1 15481.4 538.348 30
 -1 -12 -1 14425.9 383.848 6
 -1 -12 -2 7.46394 31.8701 4
 1 -12 2 65.4435 61.016 30
 -1 -12 -2 15.0248 60.2176 29
 -1 -12 -2 3.57798 30.1614 6
 1 -12 3 1052.59 77.7398 3
 -1 -12 -3 1136.18 77.0205 4
 1 -12 3 930.333 68.4303 19
 -1 -12 -3 1175.32 74.1343 6
 -1 -12 -3 935.711 138.819 29
 -1 -12 -4 1442.04 86.1849 6
 -1 -12 -4 1520.45 91.2908 4
 1 -12 4 1440.83 90.7808 3
 -1 -12 -5 25949.3 634.57 6
 1 -12 5 26473.4 636.47 19
 1 -12 5 25428.2 617.186 13
 -1 -12 -5 24770 637.612 4
 1 -12 5 25744.8 639.656 3
 1 -12 6 11454.2 310.518 13
 1 -12 6 10448 315.355 19
 -1 -12 -6 10980 315.065 6
 -1 -12 -6 11002.2 322.82 4
 1 -12 6 10878.7 314.772 3
 1 12 6 11110.9 306.914 21
 1 -12 7 6324.96 206.447 13
 -1 -12 -7 5947.21 203.161 6
 1 12 7 6368.85 206.109 21
 -1 -12 -7 6010.45 211.309 4
 1 -12 7 6181.72 208.347 20
 1 -12 7 6335.1 210.835 19
 1 -12 8 33146.8 774.798 13
 -1 -12 -8 31831.3 773.252 4
 1 -12 8 31047.1 757.251 20
 1 12 8 32558.6 773.04 21
 1 -12 8 29714 1057.98 9
 1 -12 8 31510.6 766.911 19
 1 -12 9 79.3315 41.405 13
 -1 -12 -9 86.88 35.2423 4
 1 12 9 66.6586 37.7929 21
 1 12 10 103.178 42.6704 21
 1 -12 10 145.681 43.3624 13
 1 12 11 1128.87 74.0843 21
 1 12 11 1296.9 79.8396 15
 1 -12 11 1156.72 76.0316 13
 1 12 12 63.3275 30.7934 15
 1 12 12 128.193 38.8985 14
 1 12 13 94.768 22.1076 15
 1 12 13 87.5049 27.7312 14
 -1 13 13 147.577 26.7839 16
 -1 -13 13 163.419 26.0861 13
 -1 -13 12 96.8695 31.5809 13
 -1 13 12 24.9299 27.7351 14
 -1 13 11 7.19983 31.6735 14
 -1 -13 11 9.30384 32.0315 13
 -1 -13 10 197.23 43.0766 18
 1 -13 -10 181.926 41.7982 5
 -1 -13 10 219.46 44.3972 13
 -1 13 10 235.124 48.2979 14
 -1 13 9 194.891 46.1636 14
 -1 -13 9 270.533 46.7948 13
 1 -13 -9 278.836 45.0197 4
 -1 13 9 126.036 38.9476 1
 1 -13 -9 115.029 42.3739 5
 -1 -13 9 195.508 47.6713 18
 -1 -13 9 214.377 40.494 19
 -1 13 8 22.9725 36.5478 14
 -1 -13 8 26.3304 33.5045 13
 1 -13 -8 35.3565 38.1742 4
 -1 13 8 24.0898 38.6094 1
 -1 -13 8 56.2979 36.8371 19
 1 -13 -8 57.9406 44.0313 5
 -1 -13 7 3003.78 257.452 9
 -1 -13 7 3309.24 132.049 13
 -1 13 7 3455.01 153.982 1
 -1 -13 7 3222.27 137.379 19
 1 -13 -7 3370.7 156.172 5
 1 -13 -7 3217.77 147.172 4
 -1 -13 6 33.444 30.836 13
 -1 -13 6 37.4486 70.4638 9
 1 -13 -6 4.87122 42.0737 4
 -1 -13 6 51.2211 45.4743 18
 -1 13 6 56.9283 41.1656 1
 -1 -13 5 2766.61 109.415 13
 1 -13 -5 2629.13 130.583 4
 -1 -13 5 2776.08 130.087 18
 -1 -13 5 2674.59 238.498 9
 1 -13 -5 2450.01 199.707 30
 1 -13 -4 2987.55 137.597 4
 -1 -13 4 2674.48 230.574 9
 -1 -13 4 2846.12 128.469 18
 1 -13 -4 2801.05 206.902 30
 1 -13 -3 1704.22 197.955 29
 1 -13 -3 1405.41 145.375 30
 -1 -13 3 1565.93 170.153 9
 1 -13 -3 1675.53 99.1329 4
 -1 -13 3 1564.63 82.3654 6
 -1 -13 2 871.103 130.27 29
 1 -13 -2 890.293 148.135 29
 -1 -13 2 665.245 57.877 4
 -1 -13 2 752.181 58.9342 6
 1 -13 -1 2607.93 228.404 29
 -1 -13 1 2076.58 196.173 29
 1 -13 -1 2240.96 183.437 30
 -1 -13 1 2145.08 101.431 6
 1 -13 -1 2119.29 111.183 4
 -1 -13 1 2119.53 100.97 4
 1 -13 -1 2120.77 97.0464 19
 -1 -13 0 20325 719.915 29
 1 -13 0 20729.9 686.441 30
 1 -13 0 21706.8 768.659 29
 1 -13 0 21091.1 534.108 5
 -1 -13 0 20967.1 526.166 6
 1 -13 0 20718.1 535.95 4
 -1 -13 0 20993.5 526.81 4
 1 -13 0 20688.4 517.34 19
 -1 -13 -1 1031.96 148.209 29
 1 -13 1 741.208 140.971 29
 1 -13 1 1110.02 134.775 30
 -1 -13 -1 887.021 69.0567 6
 1 -13 1 968.494 68.6462 5
 1 -13 1 902.973 71.75 4
 -1 -13 -1 1020.65 73.0793 4
 1 -13 1 1116.67 72.062 19
 1 -13 2 17718 683.809 29
 -1 -13 -2 17447.2 665.879 29
 1 -13 2 18357.3 467.652 19
 1 -13 2 17726.8 471.092 4
 -1 -13 -2 18653.9 476.478 4
 -1 -13 -3 311.677 98.2098 29
 1 -13 3 203.801 47.6437 3
 1 -13 3 246.84 47.0123 19
 1 -13 3 241.432 98.9436 29
 1 -13 3 236.49 42.2051 4
 -1 -13 -3 185.371 45.3535 4
 -1 -13 -3 191.447 46.2211 6
 1 -13 4 457.741 59.8032 3
 -1 -13 -4 503.614 62.0108 4
 -1 -13 -4 508.548 60.0453 6
 -1 -13 -5 74474.1 1708.4 6
 1 -13 5 74242.5 1711.87 3
 -1 -13 -5 77567.1 1718.25 4
 1 -13 5 75581.8 1710.6 19
 1 -13 6 1289.87 89.9868 19
 1 -13 6 1233.21 84.3282 3
 -1 -13 -6 1311.42 92.9391 4
 -1 -13 -6 1345.44 89.6315 6
 1 -13 6 1267.54 79.4853 13
 -1 -13 -7 3242.73 135.752 6
 1 13 7 3031.1 127.874 21
 -1 -13 -7 3310.06 143.75 4
 1 -13 7 3071.96 133.785 20
 1 -13 7 3302 142.302 19
 1 -13 7 3200.55 290.506 9
 1 -13 7 3221.59 134.808 13
 1 -13 8 1045.39 76.881 13
 1 -13 8 757.865 148.436 9
 1 13 8 821.188 67.6766 21
 -1 -13 -8 796.642 70.0498 4
 1 -13 9 2619.21 119.872 13
 -1 -13 -9 2594.27 114.904 4
 1 13 9 2691.57 118.628 21
 1 13 10 1203.9 75.0204 21
 -1 -13 -10 1327.42 78.0788 5
 1 -13 10 1085.37 75.0119 13
 1 13 11 235.443 38.0561 15
 1 13 11 270.154 45.3232 14
 1 13 12 525.736 40.3247 15
 1 13 12 556.777 49.7404 14
 1 13 13 5730.89 156.902 14
 -1 -14 12 178.217 30.4163 13
 1 -14 -11 6.70999 20.8442 5
 -1 14 11 -17.1427 27.6208 14
 -1 -14 11 2.64735 29.101 13
 1 -14 -10 14.452 30.0054 5
 -1 14 10 45.8717 32.3549 14
 -1 -14 10 68.7808 34.2432 13
 -1 14 9 391.453 50.9365 14
 -1 -14 9 362.701 47.53 13
 -1 -14 9 429.693 48.5429 19
 -1 14 9 313.065 48.6679 1
 1 -14 -9 463.673 57.0124 5
 1 -14 -9 417.748 49.5537 4
 -1 14 8 240.867 44.5985 14
 -1 -14 8 195.204 42.0365 13
 -1 -14 8 189.244 42.7292 19
 -1 14 8 197.565 50.6695 1
 1 -14 -8 216.308 49.7284 5
 1 -14 -8 187.092 44.552 4
 -1 -14 7 521.503 116.624 9
 -1 -14 7 624.476 56.7442 13
 -1 -14 7 690.273 64.7276 19
 1 -14 -7 504.381 67.2016 5
 1 -14 -7 628.085 67.5275 4
 -1 14 7 670.866 71.2518 1
 -1 -14 6 1061.99 158.198 9
 -1 -14 6 1052.38 68.6425 13
 -1 -14 6 1214.61 84.0359 19
 -1 -14 6 1101.1 85.6656 18
 -1 14 6 1293.12 92.5363 1
 1 -14 -6 1129.32 91.6586 5
 1 -14 -6 1063.36 86.2103 4
 -1 -14 5 910.763 61.4863 13
 1 -14 -5 640.623 135.438 29
 1 -14 -5 924.712 81.5832 4
 -1 -14 5 932.366 150.661 9
 1 -14 -5 977.968 85.3547 5
 1 -14 -4 13308.3 618.472 29
 1 -14 -4 13354.8 521.408 30
 1 -14 -4 14561.1 407.906 4
 -1 -14 4 14632.3 595.03 9
 -1 -14 3 52.2691 65.6099 9
 1 -14 -3 121.542 48.7729 4
 -1 -14 3 85.3594 31.7431 6
 1 -14 -3 147.312 86.785 29
 -1 -14 2 4596.5 165.932 4
 1 -14 -2 4982.75 188.594 5
 -1 -14 2 4814.51 167.413 6
 -1 -14 2 4534.92 302.168 29
 1 -14 -2 4399.02 269.852 30
 1 -14 -2 4694.89 334.64 29
 1 -14 -1 3574.07 136.626 19
 1 -14 -1 3856.37 160.014 4
 -1 -14 1 3598.43 145.455 4
 -1 -14 1 3682.14 143.991 6
 1 -14 -1 3744.35 155.988 5
 -1 -14 1 3567.53 264.686 29
 1 -14 -1 3362.76 235.393 30
 1 -14 -1 3303.82 279.147 29
 1 -14 0 322.371 47.834 19
 1 -14 0 362.944 55.4856 4
 -1 -14 0 437.272 53.9182 4
 1 -14 0 289.013 48.739 5
 -1 -14 0 435.436 56.198 6
 1 -14 0 317.593 107.651 29
 -1 -14 0 333.765 93.7961 29
 1 -14 0 328.355 85.8472 30
 1 -14 1 7428.68 239.334 19
 -1 -14 -1 7934.2 249.348 4
 1 -14 1 7952.56 245.377 5
 1 -14 1 7767.58 251.881 4
 -1 -14 -1 7724.61 246.847 6
 1 -14 1 7882.14 433.396 29
 1 -14 1 8298.62 385.153 30
 -1 -14 -1 7966.76 413.658 29
 1 -14 2 3515.05 142.763 19
 -1 -14 -2 3426.58 268.007 29
 1 -14 2 3541.1 146.916 4
 -1 -14 -2 3650.61 150.802 4
 1 -14 3 1760.19 101.361 19
 -1 -14 -3 1528.63 185.356 29
 1 -14 3 1351.47 182.994 29
 1 -14 3 1717.01 103.061 3
 -1 -14 -3 1660.25 99.5452 6
 1 -14 3 1533.33 92.178 4
 -1 -14 -4 5295.55 193.369 6
 -1 -14 -4 4730.59 329.317 29
 1 -14 4 4971.53 190.224 19
 -1 -14 -4 5468.39 199.132 4
 1 -14 4 5355.86 197.218 3
 1 -14 5 17392.3 473.458 19
 -1 -14 -5 18252.9 476.283 6
 -1 -14 -5 17413.4 696.196 29
 1 -14 5 17724.4 734.304 9
 1 -14 5 17926.1 475.764 3
 -1 -14 -5 17982.2 482.183 4
 -1 -14 -6 52.4827 44.2305 4
 -1 -14 -6 39.7613 64.0706 29
 1 -14 6 65.7108 37.443 3
 -1 -14 -6 12.9252 40.5953 6
 1 -14 6 -13.3535 41.4915 19
 1 -14 6 22.2591 74.9238 9
 1 -14 6 84.9084 36.3098 13
 1 -14 7 5309.76 180.951 13
 -1 -14 -7 4941.3 341.782 29
 -1 -14 -7 5454.7 198.825 4
 1 -14 7 5252.81 192.138 19
 1 -14 7 5558.41 188.512 20
 1 -14 7 5314.02 369.516 9
 1 -14 8 82.7755 39.0982 13
 1 14 8 3.44388 28.5937 21
 -1 -14 -8 8.23903 35.3533 4
 1 -14 9 331.285 46.9011 13
 -1 -14 -9 332.015 46.0414 4
 1 14 9 259.619 41.1404 21
 -1 -14 -10 673.775 57.5479 5
 1 14 10 763.937 56.5658 15
 1 14 11 443.99 39.4532 15
 1 14 11 512.045 50.5297 14
 1 14 12 577.515 42.9334 14
 -1 15 12 46.719 17.1544 16
 1 -15 -11 230.15 26.1226 5
 -1 15 11 287.669 31.7978 14
 1 -15 -10 69.3845 31.5766 5
 -1 15 10 48.7378 26.2093 14
 -1 -15 10 72.7956 30.655 13
 1 -15 -9 75.6773 29.6269 4
 -1 15 9 87.0397 32.6246 14
 -1 -15 9 136.572 34.0807 13
 1 -15 -9 133.234 41.9032 5
 1 -15 -8 1913.36 110.663 5
 1 -15 -8 1961.44 102.278 4
 -1 -15 8 1870.55 89.9899 13
 -1 15 8 1793.22 92.1051 14
 -1 -15 8 1748.23 92.8594 19
 -1 15 8 1939.32 106.831 1
 -1 15 7 64.9258 42.8646 1
 -1 -15 7 15.8682 29.5886 13
 -1 -15 7 71.7241 39.6808 19
 1 -15 -7 47.4334 43.7301 4
 1 -15 -7 26.6823 41.1632 5
 -1 15 6 1254.49 94.9359 1
 -1 -15 6 1310.39 73.253 13
 -1 -15 6 1262.57 88.0718 19
 -1 -15 6 1208.96 165.871 9
 1 -15 -6 1375.73 99.8755 5
 1 -15 -6 1275.15 93.8349 4
 1 -15 -5 133.093 53.7939 4
 1 -15 -5 141.662 50.2003 5
 -1 -15 5 18.8527 68.5681 9
 1 -15 -5 22.4563 81.6637 29
 1 -15 -4 833.914 83.0348 4
 -1 -15 4 866.529 145.279 9
 1 -15 -4 943.034 167.154 29
 1 -15 -3 17647.4 720.918 29
 1 -15 -3 17521.9 471.19 5
 -1 -15 3 15890.4 427.803 4
 1 -15 -3 17085.2 466.87 4
 -1 -15 3 16354.1 650.793 9
 -1 -15 3 16329.9 427.563 6
 1 -15 -2 2968.91 141.786 5
 1 -15 -2 2524.39 110.369 19
 -1 -15 2 2652.35 119.345 4
 -1 -15 2 2433.58 232.307 29
 1 -15 -2 2476.26 201.767 30
 1 -15 -2 3161.66 281.158 29
 -1 -15 2 2659.14 118.821 6
 1 -15 -1 2648.41 254.379 29
 -1 -15 1 2251.41 220.044 29
 1 -15 -1 2374.51 201.3 30
 1 -15 -1 2828.1 135.084 5
 -1 -15 1 2712.39 123.318 6
 1 -15 -1 2807.61 138.499 4
 -1 -15 1 2814.61 126.693 4
 1 -15 -1 2600.45 115.747 19
 1 -15 0 2281.39 193.886 30
 1 -15 0 1654.53 209.285 29
 -1 -15 0 1637.98 195.185 29
 1 -15 0 1993.97 102.775 19
 -1 -15 0 2109.02 109.792 6
 1 -15 0 2221.03 119.369 4
 1 -15 0 2183.27 113.484 5
 -1 -15 0 2034.55 109.396 4
 1 -15 1 21.1526 74.1905 29
 1 -15 1 121.218 45.82 4
 -1 -15 -1 181.161 47.044 4
 -1 -15 -1 187.083 48.7163 6
 1 -15 1 198.803 42.4684 5
 1 -15 1 234.891 49.1721 19
 -1 -15 -1 132.861 82.5517 29
 -1 -15 -2 4745.28 325.092 29
 1 -15 2 4512.69 336.874 29
 -1 -15 -2 5046.14 194.055 4
 1 -15 2 5066.11 189.353 4
 1 -15 2 5189.45 201.17 3
 -1 -15 -2 5113.41 166.909 19
 1 -15 2 5293.58 188.679 19
 -1 -15 -3 2187.65 227.081 29
 1 -15 3 2259.53 118.791 19
 1 -15 3 2693.61 264.362 9
 1 -15 3 2365.38 124.71 3
 -1 -15 -3 2250.96 118.859 6
 1 -15 4 336.846 58.1247 3
 -1 -15 -4 534.912 120.506 29
 1 -15 4 426.015 129.159 9
 -1 -15 -4 418.361 62.916 4
 -1 -15 -4 342.057 57.6082 6
 1 -15 4 451.598 60.871 19
 1 -15 5 1167.28 184.77 9
 -1 -15 -5 1295.13 90.5794 6
 1 -15 5 1442.38 91.9067 3
 -1 -15 -5 1421.95 95.8339 4
 -1 -15 -5 1206.42 168.924 29
 1 -15 6 39.3211 34.6124 3
 1 -15 6 62.4833 46.1088 19
 -1 -15 -6 -38.9709 78.0667 29
 1 -15 6 44.1986 77.4252 9
 -1 -15 -6 81.1545 41.721 6
 -1 -15 -6 71.6602 45.0158 4
 1 -15 7 2080.23 109.86 19
 -1 -15 -7 2276.36 115.147 4
 1 -15 7 2099.72 95.3559 13
 -1 -15 -8 3572.45 142.991 4
 1 -15 8 3440.64 128.466 13
 -1 -15 -9 308.331 44.1572 4
 -1 -15 -10 1497.36 75.3383 5
 1 15 11 186.253 32.475 14
 1 15 12 1788.14 62.2415 14
 1 -16 -10 318.939 37.7766 5
 -1 -16 10 242.282 31.8866 13
 1 -16 -9 827.245 65.6081 5
 -1 -16 9 836.046 53.24 13
 -1 16 8 28.0754 36.353 1
 -1 -16 8 70.4698 30.0112 13
 1 -16 -8 37.112 33.0536 4
 -1 -16 8 -6.57465 34.5537 19
 1 -16 -8 13.3471 39.1485 5
 -1 16 7 8423.53 265.368 1
 -1 -16 7 7852.09 226.268 13
 -1 -16 7 8258.05 249.594 19
 1 -16 -7 8119.66 259.259 4
 1 -16 -7 8115.47 269.593 5
 1 -16 -6 707.665 77.6932 5
 1 -16 -6 657.516 73.194 4
 -1 16 6 765.013 75.5134 1
 -1 -16 6 832.672 74.5391 19
 1 -16 -5 265.388 58.9188 4
 1 -16 -5 288.814 112.225 29
 1 -16 -5 218.133 61.1155 5
 1 -16 -4 -22.7453 69.8848 29
 1 -16 -4 -5.46991 44.782 4
 -1 -16 4 56.3574 70.6914 9
 -1 -16 4 21.5625 38.6309 19
 -1 16 4 5.47173 41.5226 1
 -1 -16 3 1799.1 198.104 9
 1 -16 -3 1771.45 219.388 29
 -1 -16 3 1894.94 105.988 19
 1 -16 -3 1889.62 118.56 4
 -1 -16 3 1909.5 97.0844 4
 1 -16 -3 2006.55 119.696 5
 1 -16 -2 591.022 138.789 29
 -1 -16 2 786.974 138.312 9
 -1 -16 2 771.891 66.1818 6
 -1 -16 2 701.494 63.7493 4
 1 -16 -2 678.574 57.9524 19
 1 -16 -2 779.873 77.1271 5
 1 -16 -1 2641.81 265.947 29
 -1 -16 1 2422.25 236.511 29
 -1 -16 1 2849.8 130.479 6
 -1 -16 1 2825.55 129.859 4
 1 -16 -1 3108.7 127.059 19
 1 -16 -1 2758.32 140.451 4
 1 -16 -1 3077.22 142.294 5
 1 -16 0 2384.18 249.31 29
 -1 -16 0 2125.91 221.645 29
 -1 -16 0 2652.09 126.299 6
 -1 -16 0 2627.1 125.954 4
 1 -16 0 2481.08 117.832 19
 -1 -16 0 2457.12 114.544 19
 1 -16 0 2494.33 130.765 4
 1 -16 0 2655.04 128.012 5
 -1 -16 -1 24590.1 889.534 29
 1 -16 1 23912 917.013 29
 -1 -16 -1 26120.1 653.925 6
 -1 -16 -1 26076.6 630.224 19
 1 -16 1 25726.1 646.199 19
 1 -16 1 25820.1 659.611 4
 1 -16 1 26066.7 647.265 5
 -1 -16 -1 26606.7 660.632 4
 -1 -16 -2 1895.38 213.156 29
 1 -16 2 2309.01 244.748 29
 -1 -16 -2 2296.41 124.964 4
 1 -16 2 2349.8 128.07 3
 -1 -16 -2 2241.69 98.3579 19
 1 -16 2 2162.84 117.133 19
 1 -16 2 2510.52 123.737 4
 1 -16 3 273.829 54.7816 3
 -1 -16 -3 257.193 101.85 29
 1 -16 3 248.567 103.114 9
 1 -16 3 283.127 55.1317 19
 -1 -16 -3 188.748 48.8029 6
 1 -16 4 -4.80008 40.1197 3
 -1 -16 -4 -59.5539 69.5427 29
 -1 -16 -4 35.3941 46.6066 4
 -1 -16 -4 13.9117 42.5056 6
 1 -16 4 4.60383 42.1995 19
 1 -16 4 -67.9745 79.3757 9
 1 -16 5 9387.32 505.456 9
 -1 -16 -5 9372.21 288.432 6
 -1 -16 -5 9551.51 297.119 4
 1 -16 5 9404.41 285.418 3
 -1 -16 -6 1782.02 106.482 4
 1 -16 6 1907.79 106.108 19
 -1 -16 -7 25.2645 37.0513 4
 -1 -16 -8 64.3557 36.127 4
 -1 -16 -9 649.888 50.8166 4
 -1 -16 -9 729.055 58.228 5
 -1 -16 -10 132.148 28.8006 5
 1 16 10 87.688 27.5382 14
 1 16 11 264.21 25.8539 14
 1 -17 -10 5.65345 19.2909 5
 1 -17 -9 -18.1213 29.9265 5
 -1 -17 9 24.3789 18.6096 13
 1 -17 -8 12.6804 32.1583 4
 -1 -17 8 14.5669 30.4884 19
 -1 17 8 -17.2939 31.7048 1
 1 -17 -8 50.3979 35.5359 5
 -1 -17 7 852.063 66.6354 19
 1 -17 -7 774.184 72.3476 5
 1 -17 -7 689.119 64.1113 4
 -1 17 7 713.743 67.2402 1
 1 -17 -6 97.2372 41.5241 4
 -1 -17 6 96.1668 46.5725 19
 -1 17 6 61.5807 42.7269 1
 1 -17 -6 120.205 49.427 5
 1 -17 -5 162.174 55.8172 4
 1 -17 -4 421.298 69.203 4
 1 -17 -4 390.005 65.1642 5
 -1 -17 4 368.954 58.588 19
 -1 17 4 328.025 60.2598 1
 -1 17 3 15474.9 428.787 1
 1 -17 -3 13596.3 637.598 29
 1 -17 -3 14685 425.631 5
 1 -17 -3 14508.8 423.755 4
 -1 -17 3 14695.5 403.516 19
 1 -17 -2 1874.7 224.442 29
 -1 -17 2 1564.42 187.433 9
 -1 -17 2 2068.17 108.383 19
 1 -17 -2 1871.64 115.009 5
 -1 -17 2 2011.63 104.054 4
 1 -17 -1 295.646 108.509 29
 -1 -17 1 370.609 104.074 29
 -1 -17 1 293.49 50.3592 19
 1 -17 -1 385.277 50.2194 19
 1 -17 -1 313.225 56.0042 5
 1 -17 -1 366.574 61.0931 4
 -1 -17 1 412.663 57.8456 4
 -1 -17 0 309.93 103.348 29
 1 -17 0 267.744 116.974 29
 1 -17 0 390.171 61.9308 4
 -1 -17 0 356.331 57.372 4
 1 -17 0 364.244 53.4066 19
 -1 -17 0 336.377 50.8541 19
 1 -17 0 335.37 52.573 5
 -1 -17 0 319.108 56.627 6
 1 -17 1 817.024 68.4959 5
 1 -17 1 848.207 75.3934 4
 1 -17 1 1133.11 178.885 29
 -1 -17 -1 795.544 140.926 29
 1 -17 1 781.26 71.6134 19
 -1 -17 -1 716.859 60.1932 19
 -1 -17 -1 805.473 74.2498 4
 -1 -17 -1 853.136 75.3289 6
 1 -17 1 875.015 84.1852 3
 -1 17 -1 951.129 76.2103 1
 -1 -17 -2 2925.14 256.417 29
 -1 17 -2 2943.22 131.551 1
 -1 -17 -2 3164.72 145.267 4
 1 -17 2 3417.79 154.658 3
 1 -17 2 2990.21 138.913 19
 1 -17 2 2985.93 279.764 9
 1 -17 3 5172.97 192.532 19
 1 -17 3 5230.76 197.224 3
 1 -17 3 5406.87 376.2 9
 -1 -17 -3 5008.06 192.408 6
 1 -17 4 10227.7 304.423 19
 1 -17 4 10236.3 304.291 3
 -1 -17 -4 9527.37 308.172 4
 -1 -17 -5 14.1295 41.6915 4
 -1 -17 -6 1561.37 95.4806 4
 1 17 7 28.5736 33.6478 1
 -1 -17 -7 3.82038 37.6736 4
 -1 -17 -8 -12.394 30.5536 4
 -1 -17 -8 7.07724 32.6172 5
 1 17 9 879.271 52.1489 14
 -1 -17 -9 801.548 49.5863 4
 -1 -17 -9 874.125 57.8596 5
 1 17 10 -6.99246 15.5524 14
 -1 -17 -10 -3.11312 15.1995 5
 1 -18 -9 367.701 37.8461 5
 1 -18 -9 340.336 29.7047 3
 -1 -18 8 618.001 47.6128 19
 1 -18 -8 594.098 54.0995 5
 -1 18 8 679.047 52.625 1
 1 -18 -7 27.255 33.7578 4
 -1 -18 7 45.1643 32.9691 19
 -1 18 7 -21.5618 34.9167 1
 1 -18 -7 -3.89961 36.1444 5
 1 -18 -6 90.1504 43.6319 4
 -1 18 6 37.7564 38.6889 1
 1 -18 -6 53.1441 42.1785 5
 -1 -18 5 5815.57 195.279 19
 1 -18 -5 5606.99 205.866 4
 -1 -18 4 6376.55 213.083 19
 -1 18 4 6774.21 232.709 1
 1 -18 -4 6428.16 229.727 4
 1 -18 -4 6286.84 228.515 5
 -1 -18 3 439.289 59.0704 19
 1 -18 -3 321.561 58.601 5
 -1 18 3 458.765 67.3536 1
 1 -18 -2 124.889 55.0123 4
 -1 -18 2 132.839 43.8922 19
 -1 18 2 172.05 52.5899 1
 1 -18 -2 161.595 47.9191 5
 -1 -18 1 1024.39 75.3453 19
 1 -18 -1 1206.09 93.9727 4
 1 -18 -1 1088.18 83.3365 5
 -1 -18 1 1167.79 81.9535 4
 -1 18 1 1165.94 89.7664 1
 -1 -18 0 8805.54 274.99 4
 1 -18 0 8409.96 260.548 19
 -1 -18 0 8782.15 259.192 19
 1 -18 0 9200.18 273.586 5
 1 -18 0 8809.22 284.323 4
 -1 18 0 9279.3 283.477 1
 1 -18 1 4865.35 192.828 3
 -1 -18 -1 5015.98 185.858 4
 1 -18 1 4496.77 170.731 19
 -1 -18 -1 4460.81 156.552 19
 1 -18 1 4759.78 182.138 4
 -1 18 -1 4824.59 177.325 1
 -1 -18 -2 794.261 74.1652 4
 1 -18 2 778.749 76.4869 3
 -1 18 -2 575.392 57.1055 1
 1 -18 2 615.937 66.0099 19
 1 -18 3 320.952 57.8254 3
 1 -18 3 335.069 54.4429 19
 1 -18 4 1527.05 96.8905 19
 1 -18 4 1657.69 94.3202 3
 -1 -18 -4 1693.1 103.516 4
 -1 -18 -5 779.524 73.4251 4
 -1 -18 -6 162.268 42.2795 4
 -1 -18 -7 1226.01 74.9677 4
 -1 -18 -7 1196.15 77.4233 5
 1 18 7 1096.38 67.764 1
 -1 -18 -8 17.4024 24.9862 4
 1 18 8 5.14801 17.247 14
 -1 -18 -8 -2.88787 28.3382 5
 -1 -18 -9 633.477 35.8496 4
 -1 -18 -9 832.613 47.9877 5
 1 -19 -9 28.926 15.9724 5
 1 -19 -8 1116.22 55.4017 3
 1 -19 -8 1246.43 64.4092 5
 -1 -19 7 75.9273 30.1682 19
 1 -19 -7 129.377 36.7181 5
 -1 19 7 86.5272 32.7422 1
 1 -19 -6 191.229 42.5687 4
 1 -19 -6 204.111 47.3392 5
 -1 -19 5 7060.2 209.876 19
 1 -19 -5 6854.71 219.956 4
 -1 -19 4 68.8886 41.5589 19
 -1 19 4 38.9634 44.3431 1
 1 -19 -4 91.5653 46.2396 4
 1 -19 -4 91.1515 46.9869 5
 -1 -19 3 14.1402 37.6297 19
 -1 19 3 58.6357 46.3824 1
 1 -19 -3 22.0358 35.8309 5
 -1 -19 2 1704.33 90.0537 19
 -1 19 2 1640.28 100.271 1
 1 -19 -2 1527.23 94.1435 5
 1 -19 -2 1497.64 98.4184 4
 -1 -19 1 44.1205 34.9121 19
 -1 19 1 88.8361 39.5666 1
 1 -19 -1 41.6581 44.0753 4
 1 -19 -1 20.3186 35.1079 5
 -1 -19 0 6896.4 209.085 19
 -1 19 0 6439.59 221.725 1
 1 -19 0 7193.31 241.496 3
 -1 -19 0 7053.18 225.495 4
 -1 -19 -1 403.296 42.3568 19
 -1 19 -1 395.548 50.8423 1
 1 -19 1 567.187 65.7174 3
 -1 -19 -1 402.783 51.6095 5
 -1 -19 -1 379.455 55.5227 4
 1 -19 2 524.392 63.5872 3
 -1 -19 -2 492.58 59.2896 5
 -1 -19 -2 523.941 63.0792 4
 -1 -19 -3 5868.19 200.43 5
 1 -19 3 5533.45 192.861 3
 -1 -19 -3 5719.92 201.729 4
 -1 -19 -4 12.2488 39.6708 5
 -1 -19 -5 76.806 40.5461 5
 -1 -19 -5 26.2502 38.4022 4
 1 19 6 34.0015 31.5012 1
 -1 -19 -6 3.27543 31.9855 4
 -1 -19 -7 34.5415 29.606 5
 -1 -19 -7 31.4102 26.1932 4
 -1 -19 -8 150.781 28.0343 5
 -1 -19 -8 95.7618 22.4551 4
 1 -20 -8 77.649 19.017 5
 1 -20 -7 136.508 27.2266 3
 1 -20 -7 274.006 35.1756 5
 1 -20 -6 4539.93 149.299 3
 -1 -20 5 39.4565 31.2101 19
 -1 20 5 58.3987 36.5013 1
 1 -20 -5 32.856 33.3411 5
 -1 -20 4 4884.49 160.782 19
 -1 20 4 5290.77 175.951 1
 1 -20 -4 4697.31 167.52 5
 1 -20 -4 4723.66 169.901 4
 -1 -20 3 1888.88 90.2671 19
 -1 20 3 1714.3 95.405 1
 1 -20 -3 1859.27 95.2835 5
 -1 -20 2 2498.78 104.983 19
 -1 20 2 2400.7 114.243 1
 1 -20 -2 2529.08 111.57 5
 1 -20 -1 -25.4982 40.4567 3
 -1 20 1 -22.2325 33.5811 1
 -1 -20 1 14.2291 30.9144 19
 -1 -20 0 1482.28 73.8503 19
 -1 20 0 1609.99 86.0787 1
 1 -20 0 1614.73 96.9769 3
 -1 -20 -1 255.356 32.6392 19
 1 -20 1 214.098 47.5264 3
 -1 20 -1 137.421 33.2791 1
 -1 -20 -1 187.135 42.6055 4
 -1 -20 -2 707.293 61.8242 4
 1 -20 2 643.588 61.6454 3
 -1 -20 -3 1155.6 73.6418 5
 -1 -20 -3 1221.9 79.6689 4
 -1 -20 -4 144.55 37.8942 5
 1 20 5 358.094 45.0058 1
 -1 -20 -5 279.895 41.1355 5
 -1 -20 -5 356.38 44.0603 4
 1 20 6 156.572 30.7538 1
 -1 -20 -6 149.483 32.2633 4
 -1 -20 -7 204.488 30.1182 5
 -1 -20 -7 142.406 25.6524 4
 -1 -20 -8 195.449 19.9353 5
 1 -21 -7 132.227 18.2528 5
 1 -21 -6 2977.26 97.2625 3
 1 -21 -5 71.7336 28.4989 3
 -1 21 5 78.9568 29.4491 1
 1 -21 -5 74.6789 26.7811 5
 -1 -21 4 449.207 41.1056 19
 -1 21 4 383.114 43.1755 1
 1 -21 -4 467.782 47.2219 3
 1 -21 -4 405.527 41.3007 5
 -1 -21 3 522.079 44.7017 19
 -1 21 3 505.303 49.1723 1
 1 -21 -3 589.828 55.2124 3
 -1 21 2 1502.84 76.247 1
 -1 -21 2 1542.81 69.4945 19
 -1 -21 1 2014.63 80.14 19
 -1 21 1 2143.15 90.5298 1
 1 -21 -1 1991.26 97.0322 3
 -1 21 0 164.563 30.5979 1
 1 -21 0 189.173 43.7226 3
 1 -21 1 3063.83 119.988 3
 1 21 2 80.5104 34.2203 1
 -1 -21 -2 110.953 31.9452 4
 -1 -21 -3 508.648 48.0843 4
 1 21 3 566.299 50.9396 1
 -1 -21 -4 701.421 48.2435 5
 1 21 4 693.06 52.4238 1
 1 21 5 111.945 28.2588 1
 -1 -21 -5 161.877 28.4176 5
 -1 -21 -5 90.4597 27.4905 4
 1 21 6 268.846 25.9822 1
 -1 -21 -6 247.441 27.244 4
 1 -22 -5 92.1592 17.275 3
 1 -22 -4 202.589 28.3162 3
 -1 22 3 4104.32 125.392 1
 -1 22 2 59.3887 23.3575 1
 1 22 -1 2067.78 73.8294 1
 -1 22 1 2550.24 85.3294 1
 1 22 0 91.1115 22.8979 1
 1 -22 0 147.075 31.8344 3
 1 22 1 134.956 27.0129 1
 1 22 2 897.357 51.8098 1
 -1 -22 -3 577.349 39.273 4
 1 22 3 628.966 42.8176 1
 -1 -22 -4 63.4341 20.2159 3
 1 22 4 66.4161 20.5803 1
 1 22 5 8.99596 12.0198 1
 1 -23 -2 289.492 22.816 3
 1 -23 -1 212.635 20.1954 3
 1 -23 1 -2.32728 12.9897 20
 -2 0 16 306.182 29.177 16
 -2 0 15 12.5864 22.9452 25
 -2 0 14 4.45578 40.6122 11
 -2 0 14 18.5225 44.3115 15
 -2 0 14 -16.9234 30.1405 25
 -2 0 13 5.61252 49.3808 15
 -2 0 13 3.16722 29.517 18
 -2 0 13 -5.42642 45.0473 11
 -2 0 13 32.1632 35.5881 25
 -2 0 12 3571.53 173.627 15
 -2 0 12 3651.42 151.451 25
 -2 0 12 3493.9 168.804 11
 -2 0 12 3467.36 168.595 16
 -2 0 11 -17.6992 68.7874 26
 -2 0 11 -23.4763 30.7105 13
 -2 0 11 -12.7508 41.0902 25
 -2 0 11 40.8142 48.7338 11
 -2 0 11 -5.95716 52.0933 16
 -2 0 11 -42.6297 53.2545 15
 -2 0 10 17090.5 471.482 16
 -2 0 10 16304.9 462.786 11
 -2 0 10 16192.8 413.599 13
 -2 0 10 17122.1 632.948 26
 -2 0 10 16973.3 439.206 25
 -2 0 10 16188.1 462.75 14
 -2 0 10 16598.7 469.226 15
 -2 0 9 179.9 49.0679 10
 -2 0 9 69.8319 65.0913 26
 -2 0 9 2.5728 21.973 13
 -2 0 9 4.91705 36.0918 14
 -2 0 9 25.2511 42.514 16
 -2 0 9 5.00195 37.0345 15
 -2 0 9 201.586 43.5278 25
 -2 0 9 -9.61421 39.9265 11
 -2 0 8 7438.28 218.888 28
 -2 0 8 7633.03 221.331 25
 -2 0 8 7370.93 344.199 26
 -2 0 7 7.81014 21.4632 25
 -2 0 7 2.57169 21.6391 28
 -2 0 7 -21.5632 61.0819 26
 -2 0 6 7656.95 211.798 28
 -2 0 6 7803.75 318.668 26
 -2 0 5 16.6679 41.29 26
 -2 0 4 92612.6 2150.22 26
 2 0 -3 196.733 37.6923 24
 -2 0 3 27.2943 36.3803 26
 2 0 -2 276245 6031.75 24
 2 0 -1 -10.9625 30.1273 24
 2 0 0 23112.2 592.333 24
 2 0 0 21429.3 491.171 9
 2 0 1 5.8193 15.7542 30
 2 0 1 79.3025 21.9464 9
 2 0 2 23458.7 578.662 30
 2 0 2 24115.1 641.868 24
 2 0 3 210.94 47.8692 8
 2 0 3 -6.80233 35.6235 24
 2 0 4 7032.49 249.732 8
 2 0 4 3958.83 202.117 24
 2 0 5 16.9104 42.6876 8
 2 0 5 7.54229 30.2155 24
 2 0 6 43186 1085.46 24
 2 0 7 -14.3843 31.2525 24
 2 0 8 9526.81 273.017 10
 2 0 9 19.7989 34.4143 10
 2 0 10 2130.83 110.546 10
 2 0 10 2193.83 106.242 21
 2 0 10 1945.94 110.904 12
 2 0 11 -15.9608 29.7792 16
 2 0 11 4.05062 33.395 21
 2 0 11 48.4434 40.2151 12
 2 0 11 -4.59986 36.5826 10
 2 0 11 18.9907 28.3459 14
 2 0 12 8.99315 39.8027 10
 2 0 12 -3.80762 33.9067 21
 2 0 12 13.5799 36.268 15
 2 0 13 -15.3066 36.6193 15
 2 0 13 -12.1281 41.7554 10
 2 0 14 9.6052 35.8764 10
 2 0 15 -20.835 24.2117 10
 -2 1 16 1546.12 64.5235 15
 -2 1 15 872.115 54.8136 25
 -2 1 15 930.214 67.4369 15
 -2 -1 15 944.131 64.2027 16
 -2 1 14 125.939 36.364 25
 -2 -1 14 199.438 49.1416 11
 -2 1 14 154.411 45.5697 11
 -2 1 14 124.906 48.9271 15
 -2 1 13 64.7475 49.2079 16
 -2 1 13 50.3851 51.6307 15
 -2 -1 13 97.1969 33.8006 18
 -2 -1 13 88.4861 48.6876 11
 -2 1 13 73.7016 48.5544 11
 -2 1 13 80.1701 38.7891 25
 -2 1 12 5691.43 198.15 25
 -2 -1 12 5397.25 175.516 13
 -2 1 12 5668.2 226.424 15
 -2 1 12 5485.4 222.045 16
 -2 -1 12 5494.85 220.415 11
 -2 1 12 5512.58 216.426 11
 -2 -1 12 5539.42 189.315 18
 -2 1 11 3907.35 182.358 16
 -2 1 11 3595.65 275.605 26
 -2 -1 11 3805.8 139.348 13
 -2 1 11 4048.5 160.99 25
 -2 -1 11 3815.56 175.879 11
 -2 1 11 4245.76 180.233 11
 -2 1 11 3717 177.718 15
 -2 1 10 5321.05 212.266 16
 -2 -1 10 5314.93 210.68 16
 -2 -1 10 5411.47 209.655 11
 -2 1 10 5240.05 204.498 11
 -2 -1 10 5401.66 171.4 13
 -2 -1 10 4891.14 207.215 15
 -2 1 10 5383.53 210.765 15
 -2 1 10 5415.47 189.886 25
 -2 1 10 5076.31 316.152 26
 -2 1 9 -13.9659 57.5725 26
 -2 1 9 120.156 33.549 28
 -2 -1 9 39.5554 42.1586 11
 -2 -1 9 2.75804 27.7245 13
 -2 1 9 4.67195 40.8571 11
 -2 1 9 28.0051 32.4502 25
 -2 1 9 13.4956 38.8522 10
 -2 1 9 24.7088 39.5973 15
 -2 -1 9 25.2171 42.1567 16
 -2 -1 9 10.1768 38.2993 15
 -2 1 8 71272.4 1592.44 25
 -2 1 8 70171.9 1787.81 26
 -2 1 8 71406.2 1590.57 28
 -2 1 7 7943.3 220.739 25
 -2 1 7 7937.34 338.149 26
 -2 1 7 7709.18 219.123 28
 -2 1 6 19296.9 600.315 26
 -2 1 6 19650.3 468.484 28
 -2 1 5 3829.6 198.301 26
 -2 1 4 23851.6 664.17 26
 -2 1 3 60091.4 1451.99 26
 2 1 -3 61499.9 1415.45 24
 2 1 -2 21509.9 577.898 24
 2 -1 -2 22464.2 583.091 24
 2 1 -1 8455.86 289.344 24
 2 -1 -1 9331.69 295.741 24
 2 -1 0 35940.7 823.406 29
 2 1 0 37610.1 916.399 24
 2 -1 0 38734.1 914.534 24
 2 -1 1 164.552 31.71 30
 2 1 1 227.023 25.1031 30
 2 -1 1 132.505 28.6873 9
 2 -1 2 328.294 55.6388 24
 2 1 2 470.578 68.5342 24
 2 -1 2 401.92 50.2715 9
 2 -1 2 559.502 50.617 30
 2 -1 3 18637.1 520.498 9
 2 -1 3 18212.7 526.112 24
 2 1 3 19151.2 543.826 24
 2 1 3 18520.5 523.585 8
 2 -1 4 36585.1 927.642 24
 2 1 4 36433.3 945.841 24
 2 1 4 36941.6 937.315 8
 2 -1 5 3900.38 182.74 24
 2 1 5 3577.14 191.398 24
 2 1 5 3803.01 201.386 8
 2 -1 6 21687.8 618.581 24
 2 1 6 24164.4 662.12 24
 2 1 7 17690.7 538.636 24
 2 1 8 1109.62 71.3734 10
 2 -1 8 1100.52 72.8332 13
 2 1 9 5903.78 198.012 10
 2 -1 9 5752.65 202.145 12
 2 1 10 4765.53 178.609 10
 2 -1 10 4777.73 182.854 12
 2 -1 10 4535.48 165.712 21
 2 1 10 4788.17 173.729 21
 2 1 11 3141.63 142.395 10
 2 -1 11 3082.45 139.609 15
 2 1 11 3211.77 134.884 14
 2 -1 11 3260.64 145.082 12
 2 1 11 3188.48 135.805 21
 2 -1 11 3050.58 128.892 21
 2 1 12 22.3825 37.4321 10
 2 -1 12 65.4759 37.713 15
 2 1 12 111.422 42.5695 15
 2 -1 12 50.8132 41.8786 12
 2 1 12 32.0015 36.0608 21
 2 1 13 -4.01724 41.3074 10
 2 1 13 7.92071 35.8909 15
 2 1 14 517.189 53.3703 10
 2 -1 14 509.353 55.3859 11
 2 -1 15 25.9056 23.5511 11
 2 1 15 26.6503 24.3197 10
 -2 2 16 -1.69988 17.7116 15
 -2 -2 15 204.305 39.7009 16
 -2 -2 15 207.232 39.782 15
 -2 2 15 219.884 42.6226 15
 -2 2 14 87.3078 45.6963 16
 -2 -2 14 72.3729 40.9641 16
 -2 2 14 76.6063 39.581 11
 -2 -2 14 35.4727 43.3121 15
 -2 2 14 95.445 47.9834 15
 -2 -2 14 32.8101 28.3578 25
 -2 2 14 29.8637 33.213 25
 -2 -2 13 187.743 40.6701 18
 -2 2 13 189.101 43.4837 25
 -2 -2 13 163.513 41.6224 25
 -2 -2 13 166.944 58.1143 11
 -2 2 13 221.096 57.2798 11
 -2 2 13 213.992 54.1608 16
 -2 -2 13 306.599 62.8392 15
 -2 2 13 71.7439 51.5809 15
 -2 -2 12 289.594 50.1075 18
 -2 -2 12 339.812 45.9234 13
 -2 -2 12 319.52 49.5553 25
 -2 2 12 476.51 58.0346 25
 -2 2 12 401.53 73.6081 16
 -2 2 12 246.634 64.7019 15
 -2 2 12 374.063 66.0793 11
 -2 -2 12 303.867 65.6253 11
 -2 -2 11 16227.2 636.962 26
 -2 2 11 16855.6 651.149 26
 -2 2 11 16639.4 475.505 16
 -2 -2 11 16251.2 423.074 13
 -2 2 11 16839.4 443.902 25
 -2 -2 11 16565.3 441.569 25
 -2 -2 11 16381.5 472.56 11
 -2 2 11 16825.8 464.519 11
 -2 2 11 15832.2 471.171 15
 -2 2 10 49.5833 47.6073 15
 -2 -2 10 128.602 35.1053 13
 -2 -2 10 112.176 43.3764 25
 -2 2 10 35.2066 39.5353 25
 -2 2 10 16.3399 72.7724 26
 -2 -2 10 80.7971 83.097 26
 -2 -2 10 102.327 54.145 11
 -2 2 10 51.0851 46.856 11
 -2 2 9 5572.61 181.09 25
 -2 -2 9 4933.14 288.757 26
 -2 -2 9 5162.62 177.603 25
 -2 2 9 5349.51 299.202 26
 -2 -2 9 5067.09 196.619 11
 -2 2 9 5255.54 191.466 11
 -2 -2 9 5349.85 168.109 13
 -2 2 9 5077.15 195.488 14
 -2 2 9 5432.53 199.279 15
 -2 -2 9 4873.2 195.657 16
 -2 2 8 15081.9 381.948 28
 -2 -2 8 14471.2 379.115 28
 -2 2 8 15057.8 383.084 25
 -2 -2 8 15034.3 382.663 25
 -2 2 8 15149.7 537.665 26
 -2 -2 8 14868 531.885 26
 -2 2 7 432.262 40.2375 28
 -2 -2 7 495.13 42.5412 28
 -2 -2 7 481.191 42.2777 25
 -2 -2 7 428.655 83.211 26
 -2 2 7 421.084 40.4659 25
 -2 2 7 433.273 87.9579 26
 -2 -2 6 40.4756 21.8593 28
 -2 2 6 29.4681 18.7014 28
 -2 -2 6 74.5331 47.9044 26
 -2 2 6 -9.42296 43.9135 26
 -2 -2 5 24121.4 685.617 26
 -2 2 5 24650.7 692.357 26
 -2 -2 4 8081.78 302.987 26
 -2 2 4 8521.9 310.283 26
 2 2 -4 8353.03 263.029 24
 2 2 -3 5335.1 198.316 24
 -2 2 3 5170.29 222.358 26
 -2 -2 3 5098.16 218.447 26
 2 2 -2 1146.29 86.3477 24
 2 2 -1 69.5646 35.2512 24
 2 -2 -1 169.269 43.9182 24
 2 -2 0 64970.5 1515.16 24
 2 2 0 65214.6 1523.96 24
 2 -2 0 64492.4 1450.96 29
 2 -2 1 4447.43 169.991 9
 2 2 1 4283.09 199.438 24
 2 -2 1 4519.48 174.742 30
 2 -2 2 24474.6 646.714 9
 2 -2 2 25741.1 666.508 24
 2 -2 2 25196.9 637.829 30
 2 2 3 14239.2 422.286 8
 2 -2 3 13564.1 416.895 8
 2 2 3 13988 444.209 24
 2 -2 3 13615.8 417.667 24
 2 -2 3 14368.5 428.753 9
 2 -2 4 14.2414 37.8944 8
 2 2 4 -14.2999 39.2979 8
 2 -2 4 8.19768 40.6133 9
 2 -2 4 -6.44748 30.6893 24
 2 2 4 -8.41763 40.067 24
 2 2 5 15680 510.163 8
 2 -2 5 15908.9 510.647 8
 2 2 5 15754.3 516.285 24
 2 2 6 22203.2 639.53 24
 2 -2 6 20366 571.207 24
 2 2 7 18245.5 569.339 24
 2 -2 8 61.5139 29.8926 22
 2 2 8 37.9474 30.3608 10
 2 -2 8 -6.91908 29.119 10
 2 -2 8 54.8623 39.0969 13
 2 -2 9 268.909 40.2095 21
 2 -2 9 294.679 49.4553 12
 2 -2 9 379.329 50.6995 10
 2 2 9 221.621 45.0701 10
 2 -2 9 249.191 46.5863 13
 2 -2 10 146.678 35.61 21
 2 2 10 231.825 45.6286 21
 2 -2 10 224.851 46.8524 15
 2 -2 10 135.08 45.7245 10
 2 2 10 161.599 44.4337 10
 2 -2 10 125.498 42.5005 12
 2 2 10 104.676 43.7444 12
 2 -2 11 490.028 51.3635 21
 2 2 11 559.775 61.9091 21
 2 -2 11 435.436 57.1241 15
 2 -2 11 541.98 63.0168 10
 2 2 11 562.027 64.4518 10
 2 2 11 479.682 62.1204 12
 2 -2 11 440.444 60.8699 12
 2 2 12 4826.48 177.958 21
 2 -2 12 4781.07 174.599 15
 2 2 12 5022.36 188.611 15
 2 2 12 5062.8 185.705 10
 2 -2 12 4671.69 182.196 12
 2 2 12 4557.93 183.159 12
 2 -2 12 4908.5 183.706 10
 2 2 13 891.991 67.5129 21
 2 2 13 976.798 74.7838 15
 2 2 13 814.925 70.8025 12
 2 -2 13 971.494 74.0871 10
 2 2 13 870.876 72.7867 10
 2 2 14 84.1488 34.7291 15
 2 -2 14 89.9736 37.3916 11
 2 -2 14 94.5227 35.358 10
 2 2 14 101.303 36.7044 10
 2 -2 15 113.91 25.2394 11
 2 2 15 127.243 28.6481 11
 2 -2 15 147.761 28.5294 10
 2 2 15 123.901 28.5944 10
 -2 3 16 41.0485 18.3519 15
 -2 -3 15 2831.47 111.237 15
 -2 3 15 2800.85 114.052 15
 -2 3 15 2636.84 111.012 16
 -2 -3 15 2856.35 110.8 16
 -2 -3 14 42.4145 38.8778 15
 -2 3 14 17.5569 44.7277 15
 -2 -3 14 -32.8769 39.7293 16
 -2 3 14 -4.26985 44.4891 16
 -2 3 14 11.0279 34.2579 11
 -2 3 14 6.39024 29.938 25
 -2 -3 14 6.31537 28.7809 25
 -2 3 13 152.726 53.4953 16
 -2 -3 13 153.966 53.4327 15
 -2 3 13 129.279 53.4468 15
 -2 -3 13 123.562 50.1007 16
 -2 -3 13 93.1919 36.263 18
 -2 -3 13 176.761 37.1552 13
 -2 -3 13 176.455 58.0196 11
 -2 3 13 94.0178 45.7599 11
 -2 3 13 168.263 39.7702 25
 -2 -3 13 83.0536 36.2337 25
 -2 -3 12 65.2581 53.481 15
 -2 3 12 5.86421 50.0259 16
 -2 3 12 94.2748 56.409 15
 -2 -3 12 71.2365 38.297 18
 -2 -3 12 109.643 54.3867 16
 -2 -3 12 55.0025 35.2305 13
 -2 3 12 112.481 41.313 25
 -2 -3 12 111.005 41.7391 25
 -2 3 12 47.0476 46.5815 11
 -2 -3 12 164.951 61.1367 11
 -2 -3 11 24791.9 613.359 18
 -2 -3 11 22855.1 588.561 17
 -2 -3 11 24635.8 652.75 11
 -2 3 11 24490.7 632.411 11
 -2 -3 11 24032 597.559 13
 -2 -3 11 25308.4 838.109 26
 -2 3 11 24818.9 837.98 26
 -2 -3 11 25915.2 657.114 15
 -2 3 11 23880.6 645.271 15
 -2 3 11 24890.4 613.833 25
 -2 -3 11 25037.2 612.771 25
 -2 3 10 8846.13 287.05 11
 -2 -3 10 9154.9 304.291 11
 -2 -3 10 9132.89 264.189 13
 -2 3 10 9272.43 438.028 26
 -2 -3 10 9673.83 442.95 26
 -2 3 10 9070.84 301.508 14
 -2 -3 10 9076.78 304.401 15
 -2 3 10 8789.13 297.999 15
 -2 -3 10 9223.47 273.013 25
 -2 3 10 9884.21 278.7 25
 -2 -3 9 733.078 75.8296 11
 -2 3 9 801.126 72.5243 11
 -2 3 9 977.198 67.7539 25
 -2 3 9 860.337 124.209 26
 -2 -3 9 863.801 126.324 26
 -2 -3 9 844.259 63.7972 25
 -2 -3 9 881.72 60.1692 13
 -2 3 9 987.522 80.6178 14
 -2 -3 9 784.352 76.9144 15
 -2 3 9 873.703 77.4178 15
 -2 -3 8 382.033 53.6857 11
 -2 3 8 290.124 48.191 14
 -2 3 8 277.365 38.9616 25
 -2 -3 8 315.769 38.9435 25
 -2 -3 8 304.749 50.4192 16
 -2 -3 8 289.291 51.0879 15
 -2 3 8 246.316 75.0099 26
 -2 -3 8 206.925 71.2554 26
 -2 3 8 377.161 40.2968 28
 -2 -3 8 266.621 38.6407 28
 -2 -3 7 16137.6 403.8 25
 -2 -3 7 17479.1 553.403 26
 -2 3 7 17276.6 554.302 26
 -2 3 7 16204.3 404.678 25
 -2 -3 7 16063.6 402.883 28
 -2 3 7 16468.8 404.656 28
 -2 3 6 -9.38135 49.9251 26
 -2 -3 6 27.7922 45.0054 26
 -2 -3 6 6.70048 18.542 28
 -2 3 6 11.2542 19.8043 28
 -2 -3 5 318.862 63.3576 26
 -2 3 5 265.308 59.5208 26
 -2 3 4 29920.5 801.417 26
 -2 -3 4 31120.3 805.124 26
 2 3 -4 29872.3 744.286 24
 2 3 -3 7273.82 250.112 24
 -2 3 3 7303.84 273.359 26
 -2 -3 3 6995.36 269.018 26
 2 3 -2 204329 4503.46 24
 2 3 -1 65775.9 1544.26 24
 2 -3 0 13307.1 365.881 29
 2 -3 1 15271.3 441.083 30
 2 -3 1 15562.7 427.375 29
 2 -3 2 4233.2 184.549 9
 2 -3 2 4413.55 181.978 30
 2 -3 2 4179.56 184.851 24
 2 -3 3 17753.1 506.307 8
 2 3 3 17731.5 508.366 8
 2 -3 3 18077.4 528.612 9
 2 -3 3 17044.2 502.545 30
 2 -3 3 18735 511.444 24
 2 3 4 992.606 95.796 8
 2 -3 4 1018.66 90.5138 24
 2 -3 5 50433.7 1300.42 9
 2 3 6 1326.84 129.703 24
 2 3 7 15521 524.949 24
 2 3 8 14363.8 374.039 10
 2 -3 8 14067.1 373.581 10
 2 -3 8 14521.6 380.529 12
 2 -3 8 13646.9 377.386 13
 2 -3 8 13976.3 371.641 22
 2 -3 9 4081.05 155.948 10
 2 3 9 3956.43 153.805 10
 2 -3 9 4198.04 160.149 12
 2 -3 9 3887.58 155.486 13
 2 3 10 4155.4 164.446 10
 2 -3 10 4063.94 162.598 10
 2 -3 10 4157.49 166.318 12
 2 -3 10 4334.06 162.27 15
 2 3 10 4063.9 163.711 21
 2 3 11 4140.1 166.494 10
 2 -3 11 4147.18 165.41 10
 2 -3 11 4285.8 170.208 12
 2 3 11 4239 173.442 12
 2 -3 11 4258.04 163.146 15
 2 3 11 4372.6 169.608 21
 2 3 12 130.272 46.0608 10
 2 -3 12 95.2551 47.2567 10
 2 3 12 109.69 43.0298 21
 2 3 12 64.5205 38.0302 14
 2 -3 12 8.83933 46.8792 12
 2 3 12 140.883 47.3865 12
 2 -3 13 1007.42 74.6707 10
 2 3 13 1152.05 80.868 12
 2 3 13 1178.63 78.0704 10
 2 3 13 1047.31 77.9029 15
 2 3 13 1042.94 72.6944 21
 2 -3 14 260.315 41.2303 10
 2 3 14 302.696 42.9043 10
 2 -3 14 358.589 45.6977 11
 2 3 14 292.482 41.4139 15
 2 3 15 127.698 27.7913 11
 -2 4 16 714.753 36.9379 16
 -2 4 15 2209.58 96.2456 15
 -2 4 15 2190.21 95.9006 16
 -2 -4 14 31.3337 39.371 16
 -2 4 14 62.5724 30.2336 25
 -2 -4 14 23.659 27.7193 25
 -2 4 14 32.9569 42.5547 16
 -2 -4 14 47.5559 40.7558 15
 -2 4 14 -4.16107 37.9327 15
 -2 -4 13 2640.02 141.148 11
 -2 4 13 2662.32 125.218 11
 -2 -4 13 2493.78 108.349 13
 -2 4 13 2539.73 114.212 25
 -2 -4 13 2674.88 116.077 25
 -2 4 13 2573.4 137.283 16
 -2 -4 13 2545.72 131.659 16
 -2 -4 13 2654.85 135.076 15
 -2 4 13 2751.69 140.077 15
 -2 -4 13 2399.99 109.86 18
 -2 4 12 579.78 58.8742 25
 -2 -4 12 534.034 58.1642 25
 -2 4 12 504.177 71.9168 14
 -2 -4 12 424.872 52.64 13
 -2 -4 12 401.043 65.0062 16
 -2 -4 12 482.555 56.7664 18
 -2 4 12 510.926 73.7943 16
 -2 -4 12 346.53 65.9583 15
 -2 4 12 441.447 70.0631 15
 -2 4 12 387.042 59.338 11
 -2 -4 12 545.957 82.2755 11
 -2 -4 11 13922.8 388.619 18
 -2 -4 11 13254.4 560.926 26
 -2 4 11 14053.9 574.142 26
 -2 4 11 14304.5 386.229 25
 -2 -4 11 14168.7 384.91 25
 -2 -4 11 14603.4 380.197 13
 -2 -4 11 13574.8 368.371 17
 -2 -4 11 13466.1 415.149 16
 -2 4 11 13742.4 417.71 14
 -2 -4 11 14456.8 424.101 15
 -2 4 11 14187.4 416.857 15
 -2 4 11 14465.7 403.197 11
 -2 -4 11 14353.3 425.081 11
 -2 4 10 30592 785.331 14
 -2 -4 10 31860.2 791.405 15
 -2 4 10 29651.1 778.69 15
 -2 -4 10 28901.5 782.965 11
 -2 4 10 30817.3 766.607 11
 -2 -4 10 31970.5 744.385 13
 -2 4 10 32441.3 752.851 25
 -2 -4 10 31762.9 749.979 25
 -2 -4 10 30417 756.075 18
 -2 -4 10 32143.9 973.963 26
 -2 4 10 32289.6 975.569 26
 -2 4 9 4809.49 176.53 11
 -2 -4 9 4471.01 159.272 13
 -2 -4 9 4952.42 166.946 25
 -2 4 9 4980.78 167.781 25
 -2 4 9 4744.81 280.608 26
 -2 -4 9 5033.05 284.761 26
 -2 4 9 4717.31 188.428 14
 -2 -4 9 4840.09 192.705 15
 -2 4 9 4679.89 183.552 15
 -2 -4 8 4109.8 141.654 13
 -2 -4 8 3696.43 232.826 26
 -2 4 8 4292.24 249.769 26
 -2 4 8 4201.8 144.704 25
 -2 -4 8 4200.03 144.246 25
 -2 4 8 3915.76 156.452 15
 -2 -4 8 4385.59 170.839 15
 -2 4 8 4125.94 163.673 14
 -2 4 8 4095.34 142.165 28
 -2 -4 8 4366.39 143.902 28
 -2 4 7 7621.06 215.911 28
 -2 -4 7 7845.88 216.098 28
 -2 -4 7 7528.25 215.997 25
 -2 4 7 8178.34 341.573 26
 -2 -4 7 7429.55 327.016 26
 -2 4 7 7615.73 216.948 25
 -2 -4 6 474.268 38.4432 28
 -2 4 6 485.045 39.4884 28
 -2 4 6 503.481 40.9339 25
 -2 -4 6 417.779 38.5031 25
 -2 4 6 429.032 75.9172 26
 -2 -4 6 369.321 72.441 26
 -2 4 5 3603.12 115.974 28
 -2 4 5 4097.02 201.188 26
 -2 -4 5 3711.51 192.618 26
 -2 -4 4 14133.7 446.867 26
 -2 4 4 14462.8 450.619 26
 2 4 -4 14691.3 409.669 24
 -2 -4 3 722.861 58.5368 9
 2 4 -3 672.967 70.8843 24
 -2 -4 3 667.729 76.045 26
 -2 4 3 745.511 79.0833 26
 2 4 -2 79929.9 1835.27 24
 -2 -4 2 78605.7 1750 9
 -2 -4 1 8444.98 218.924 9
 -2 -4 0 3613.99 121.387 29
 2 -4 0 3956.92 162.993 29
 2 -4 1 13375.9 387.147 29
 2 -4 1 12856.7 393.181 30
 2 -4 2 3340.93 164.551 30
 2 -4 2 3211.23 169.004 9
 2 -4 3 70680.8 1699.95 9
 2 -4 3 71071.4 1678.81 30
 2 -4 3 70899.3 1659.97 8
 2 4 3 71483.7 1663.07 8
 2 -4 4 1328.87 128.051 9
 2 -4 4 1445.64 112.994 8
 2 -4 5 2558.68 186.059 9
 2 -4 6 45746.1 1018.03 27
 2 -4 6 47848.5 1266.29 9
 2 4 7 927.508 118.707 24
 2 -4 8 14641.3 383.468 22
 2 4 8 14403 383.485 10
 2 -4 8 14624.6 384.058 10
 2 -4 8 15047.7 390.571 12
 2 4 8 13855.7 507.871 24
 2 4 9 22372.9 550.422 10
 2 -4 9 22165.2 549.53 10
 2 -4 9 22189.9 554.957 12
 2 4 10 13268 368.771 21
 2 4 10 12382.8 356.727 10
 2 -4 10 12588.1 358.092 10
 2 -4 10 12551.2 362.672 13
 2 -4 10 12847.1 352.078 15
 2 -4 10 13010.2 365.41 12
 2 4 11 1448.92 93.2083 10
 2 -4 11 1448.06 95.4385 12
 2 4 11 1501.82 98.4364 12
 2 -4 11 1523.38 93.3742 10
 2 4 11 1544.04 96.8158 21
 2 -4 12 2612.45 122.479 10
 2 4 12 2557.93 122.383 10
 2 4 12 2614.42 126.138 12
 2 4 12 2660.43 121.283 14
 2 4 12 2403.32 120.207 21
 2 -4 13 3128.19 128.399 10
 2 4 13 2977.91 126.646 10
 2 -4 13 3429.93 137.858 11
 2 4 13 2939.73 128.972 12
 2 4 13 3095.34 133.165 15
 2 4 13 2903.18 125.944 21
 2 -4 14 896.823 58.6994 10
 2 4 14 802.757 57.1639 10
 2 4 14 864.226 61.8313 15
 2 4 15 324.42 31.939 11
 -2 5 15 123.157 32.7698 15
 -2 5 15 112.795 32.7362 16
 -2 5 14 3522.9 143.475 16
 -2 5 14 3325.89 120.728 25
 -2 -5 14 3246.14 120.018 25
 -2 -5 14 3592.32 138.551 15
 -2 5 14 3677.24 143.473 15
 -2 5 13 12400.1 354.05 11
 -2 -5 13 13324.2 347.215 13
 -2 5 13 13046.7 350.375 25
 -2 -5 13 12703.8 349.059 25
 -2 -5 13 13316.5 378.386 16
 -2 5 13 13303 381.804 16
 -2 -5 13 13204 378.466 15
 -2 5 13 13541.4 382.376 15
 -2 -5 13 13422.2 350.693 18
 -2 5 12 886.686 74.5908 11
 -2 -5 12 941.413 69.2504 13
 -2 5 12 949.424 70.8634 25
 -2 -5 12 953.758 71.0257 25
 -2 -5 12 972.988 88.1716 16
 -2 5 12 1050.06 94.1769 16
 -2 -5 12 897.541 85.3347 15
 -2 5 12 943.65 86.8707 15
 -2 5 12 971.724 91.4991 14
 -2 -5 12 984.35 75.4289 18
 -2 5 11 993.703 78.7668 11
 -2 -5 11 1014.04 74.0073 13
 -2 5 11 1019.46 74.6296 25
 -2 -5 11 1109.1 76.8279 25
 -2 -5 11 981.933 67.7684 17
 -2 -5 11 1046.55 91.3146 16
 -2 5 11 947.69 90.717 14
 -2 -5 11 1052.06 92.5972 15
 -2 5 11 1002.31 91.3957 15
 -2 -5 11 1073.98 80.6449 18
 -2 -5 10 3697.91 151.358 18
 -2 -5 10 3663.08 140.75 17
 -2 -5 10 3824.58 172.757 16
 -2 5 10 3552.96 150.703 11
 -2 -5 10 3520.94 140.825 13
 -2 -5 10 3854.65 145.739 25
 -2 5 10 3789.63 145.577 25
 -2 -5 10 4024.54 267.27 26
 -2 5 10 3337.23 247.22 26
 -2 5 10 3688.38 168.279 14
 -2 -5 10 3609.18 169.014 15
 -2 5 10 3623.19 163.719 15
 -2 -5 9 422.005 52.7063 18
 -2 -5 9 423.751 62.7269 16
 -2 -5 9 424.731 48.141 13
 -2 5 9 556.185 66.5241 14
 -2 5 9 492.668 59.9135 15
 -2 -5 9 436.268 62.3586 15
 -2 5 9 423.393 92.4957 26
 -2 -5 9 421.533 91.0764 26
 -2 -5 9 499.735 49.5046 25
 -2 5 9 430.365 47.6945 25
 -2 -5 8 3565.15 155.135 11
 -2 -5 8 3393.47 129.25 13
 -2 5 8 3265.84 140.464 15
 -2 5 8 3598.67 149.862 14
 -2 -5 8 3533.1 152.885 15
 -2 -5 8 3465.85 126.39 28
 -2 5 8 3761.66 129.285 28
 -2 5 8 3732.03 131.933 25
 -2 -5 8 3663.68 129.972 25
 -2 5 8 3390.54 218.588 26
 -2 -5 8 3303.93 216.19 26
 -2 -5 7 2523.28 96.9653 28
 -2 5 7 2477.58 96.4877 28
 -2 5 7 2364.16 95.6437 25
 -2 -5 7 2434.54 97.2796 25
 -2 5 7 2669.75 181.655 26
 -2 -5 7 2467.14 174.048 26
 -2 5 6 594.562 41.8266 28
 -2 -5 6 580.593 40.8109 28
 -2 5 6 434.602 38.3347 25
 -2 -5 6 583.707 41.7218 25
 -2 5 6 527.209 83.1708 26
 -2 -5 6 496.969 78.2959 26
 -2 -5 5 221435 4757.35 28
 -2 5 5 219399 4756.7 28
 -2 -5 5 218602 4891.61 26
 -2 5 5 219953 4895.85 26
 2 5 -4 49986.5 1203.11 24
 -2 5 4 51836.6 1243.29 26
 -2 -5 4 52125.7 1241.81 26
 -2 -5 4 49253.7 1209.48 9
 -2 -5 3 9215.52 315.76 26
 -2 5 3 8652.2 312.694 26
 -2 -5 3 9277.73 286.603 9
 2 5 -3 9727.7 318.392 24
 -2 -5 2 5300.2 214.605 26
 -2 5 2 5403.84 218.464 26
 -2 -5 2 5448.43 180.774 9
 -2 -5 1 63983.9 1452.44 29
 2 -5 0 8727.56 296.529 29
 -2 -5 0 8386.27 250.306 29
 2 -5 1 19427.6 520.524 29
 -2 -5 -1 17172.8 461.783 29
 2 -5 2 2477.89 144.839 29
 2 -5 2 2485.21 149.059 30
 2 5 2 2604.43 135.257 8
 2 -5 2 2603.54 133.983 8
 2 -5 3 221777 4955.61 30
 2 -5 3 224786 4914.17 8
 2 5 3 223995 4917.17 8
 2 -5 3 220563 4980.19 9
 2 5 4 83583.9 1942.89 8
 2 -5 4 82915.6 1944.22 8
 2 -5 4 83539.2 2015.03 9
 2 -5 5 13064.1 489.425 9
 2 -5 6 649.809 39.2246 27
 2 -5 6 750.779 129.876 9
 2 5 7 10059.7 419.06 24
 2 -5 7 9653.85 278.412 13
 2 5 8 78.8928 59.9273 24
 2 -5 8 58.9001 31.046 10
 2 5 8 47.8677 33.0631 10
 2 -5 8 -10.2953 34.6603 22
 2 -5 8 47.5237 31.7786 12
 2 -5 9 5587.1 190.625 10
 2 5 9 5724.8 191.622 10
 2 -5 9 5612.89 193.407 12
 2 -5 9 5301.75 184.029 22
 2 5 10 4707.46 170.313 10
 2 -5 10 4543.8 168.553 10
 2 -5 10 4510.92 172.009 12
 2 -5 11 880.986 72.4065 10
 2 5 11 800.411 71.3638 10
 2 5 11 826.908 74.7844 12
 2 5 11 824.917 74.7732 21
 2 -5 12 465.409 56.2419 10
 2 5 12 542.962 60.7851 14
 2 5 12 500.744 59.3355 10
 2 5 12 581.5 62.8273 12
 2 -5 12 586.472 64.7224 11
 2 5 12 384.257 55.9227 21
 2 5 13 714.421 65.6775 15
 2 -5 13 557.647 55.4738 10
 2 5 13 610.021 57.2241 10
 2 5 13 610.612 58.9884 12
 2 5 13 600.947 59.1814 21
 2 5 14 2543.33 102.081 15
 2 5 14 2252.75 91.2034 10
 2 5 15 20.0565 16.4244 15
 2 5 15 12.1263 16.7955 11
 -2 6 15 120.562 28.8677 15
 -2 6 15 94.0068 30.0359 16
 -2 6 14 1630.27 89.5562 15
 -2 6 14 1749.99 94.1435 16
 -2 -6 13 2215.96 99.8139 18
 -2 6 13 2073.83 117.034 16
 -2 -6 13 2073.06 113.34 16
 -2 6 13 1782.78 89.6779 25
 -2 -6 13 1987.8 93.4429 25
 -2 -6 13 2088.93 96.677 13
 -2 -6 13 2076.9 111.81 15
 -2 6 13 2185.64 114.623 15
 -2 -6 12 95.401 44.2406 18
 -2 -6 12 132.507 52.041 16
 -2 -6 12 52.2682 46.3009 15
 -2 6 12 41.6512 48.2887 15
 -2 6 12 75.2078 36.0379 25
 -2 -6 12 129.593 37.7125 25
 -2 6 12 70.798 37.6801 11
 -2 6 12 83.6411 54.2069 14
 -2 -6 12 69.5646 39.0095 13
 -2 -6 11 1414.38 90.9586 18
 -2 6 11 1310.76 81.6053 25
 -2 -6 11 1397.92 82.8136 25
 -2 6 11 1430.97 103.48 14
 -2 -6 11 1469.61 104.822 15
 -2 6 11 1466.57 103.337 15
 -2 -6 11 1380.56 103.272 16
 -2 -6 11 1309.7 77.8332 17
 -2 -6 11 1243.8 81.5894 13
 -2 -6 11 1386.17 107.493 11
 -2 6 11 1351.88 87.3291 11
 -2 -6 10 5641.09 198.307 18
 -2 6 10 5742.94 187.407 25
 -2 -6 10 5571.78 185.949 25
 -2 6 10 5450.96 214.273 14
 -2 -6 10 5641.22 216.087 15
 -2 6 10 5261.33 205.012 15
 -2 6 10 5252.77 308.916 26
 -2 -6 10 5051.71 304.898 26
 -2 -6 10 5282.92 213.039 16
 -2 -6 10 5295.93 183.328 17
 -2 -6 10 5703.08 189.894 13
 -2 -6 10 5429.48 218.905 11
 -2 -6 9 1715.87 97.8929 18
 -2 -6 9 2050.84 95.0015 25
 -2 6 9 1890.78 91.0295 25
 -2 -6 9 1867.87 96.0135 17
 -2 -6 9 1865.62 115.374 16
 -2 6 9 1895.31 173.416 26
 -2 -6 9 1561.04 162.594 26
 -2 6 9 1831.94 104.745 15
 -2 -6 9 2079.72 116.833 15
 -2 6 9 1959.3 113.241 14
 -2 -6 9 1891.07 117.933 11
 -2 -6 9 1753.57 92.0657 13
 -2 6 8 5222.79 166.691 25
 -2 -6 8 5245.19 167.581 25
 -2 6 8 5222.25 271.882 26
 -2 -6 8 5110.57 269.488 26
 -2 6 8 4936.26 180.689 15
 -2 6 8 5011.92 188.532 14
 -2 -6 8 5047.13 192.601 15
 -2 -6 8 5228.82 196.404 16
 -2 -6 8 4886.63 176.85 18
 -2 -6 8 5300.73 197.782 11
 -2 -6 7 1738.63 101.038 11
 -2 -6 7 1741.17 98.7541 16
 -2 6 7 1789.4 78.2101 28
 -2 -6 7 1820.57 78.9365 28
 -2 6 7 1783.56 144.451 26
 -2 6 7 1892.98 81.2235 25
 -2 -6 7 1704.04 78.9637 25
 -2 -6 7 1701.57 145.629 26
 -2 -6 6 8129.54 219.005 28
 -2 6 6 8026.4 218.294 28
 -2 -6 6 8143.27 219.031 25
 -2 -6 6 7820.28 319.557 26
 -2 6 6 8072.93 323.144 26
 -2 6 6 8168.91 218.775 25
 -2 -6 5 90181.1 1962.65 28
 -2 6 5 89046.7 1962.13 28
 -2 6 5 90786.3 2095.5 26
 -2 -6 5 89143.1 2095.03 26
 -2 -6 4 24976.5 679.71 9
 -2 6 4 25992 690.074 26
 -2 -6 4 25262.8 684.229 26
 2 6 -4 25277.2 671.84 24
 -2 -6 3 5662.1 225.119 26
 -2 6 3 5540.59 224.453 26
 -2 -6 3 5659.19 214.72 9
 -2 -6 2 20462.9 544.45 9
 -2 6 2 21133.9 572.727 26
 -2 -6 2 21537.2 572.888 26
 -2 -6 1 2904.98 135.556 29
 2 -6 0 373029 8078.31 29
 -2 -6 0 366887 8010.34 29
 2 -6 1 7930.74 304.264 29
 -2 -6 -1 8526.11 272.32 29
 2 -6 2 45512.7 1157.22 29
 2 6 2 46297.7 1105.78 8
 2 -6 2 46260.8 1105.39 8
 2 -6 3 2568.4 137.728 8
 2 6 3 2589.06 137.32 8
 2 -6 4 22109 694.499 9
 2 -6 5 13495.3 506.3 9
 2 -6 5 12873.2 318.364 27
 2 -6 6 137.679 77.3008 9
 2 -6 6 154.115 24.9285 27
 2 -6 7 739.004 133.849 9
 2 -6 7 922.886 63.335 10
 2 -6 7 931.185 70.4211 20
 2 -6 7 915.708 71.2633 13
 2 -6 8 22035.7 557.429 20
 2 -6 8 22808.1 551.543 22
 2 -6 8 22208.3 551.413 12
 2 -6 8 22031 548.911 10
 2 6 8 22268.7 547.976 10
 2 6 8 23051.5 746.423 24
 2 -6 8 21802.9 561.94 13
 2 -6 9 8217.39 256 12
 2 -6 9 8876.97 259.09 10
 2 6 9 8287.65 253.958 10
 2 -6 9 8351.47 268.894 13
 2 -6 9 8553.95 250.624 22
 2 -6 10 20561.7 523.178 10
 2 6 10 20354.8 521.219 10
 2 -6 11 57.1782 39.0873 10
 2 6 11 -3.9701 35.148 10
 2 6 11 49.6819 40.7003 12
 2 -6 12 5260.96 181.808 10
 2 6 12 5198.21 186.652 12
 2 6 12 5312.12 181.027 10
 2 6 13 29.4358 32.8721 12
 2 6 13 11.7935 29.7715 10
 2 6 13 -6.88962 32.7947 21
 2 6 13 12.9115 31.3632 14
 2 6 14 176.489 26.2643 10
 2 6 15 1.3347 13.8461 15
 -2 7 15 40.0393 23.4304 16
 -2 7 15 22.4055 17.5467 15
 -2 7 14 179.915 41.2499 16
 -2 7 14 138.478 36.2962 15
 -2 -7 14 208.305 33.2219 13
 -2 -7 13 284.137 42.4888 13
 -2 7 13 267.989 55.2934 16
 -2 7 13 223.196 49.8158 15
 -2 7 13 209.734 35.1704 25
 -2 -7 13 215.393 40.3228 18
 -2 -7 12 1009.92 85.7729 16
 -2 -7 12 1151.11 79.8355 18
 -2 7 12 894.563 84.9554 14
 -2 -7 12 1191.33 87.109 15
 -2 7 12 977.499 80.5731 15
 -2 7 12 971.543 67.1287 25
 -2 -7 12 1006.91 66.4323 25
 -2 -7 12 970.176 73.3757 13
 -2 7 11 28.5712 49.0426 14
 -2 -7 11 27.3095 38.1061 13
 -2 -7 11 82.811 40.4073 18
 -2 -7 11 38.8326 45.4264 16
 -2 -7 11 58.5033 31.5576 17
 -2 7 11 59.825 30.7867 25
 -2 -7 11 60.3858 34.352 25
 -2 7 11 5.10924 41.8391 15
 -2 -7 11 -5.35886 43.26 15
 -2 7 10 50.0531 38.9932 15
 -2 -7 10 181.066 50.3608 15
 -2 -7 10 96.0715 46.9861 16
 -2 -7 10 124.678 44.1977 18
 -2 -7 10 123.86 40.1994 17
 -2 -7 10 208.966 54.7884 11
 -2 7 10 163.076 50.1433 14
 -2 -7 10 77.4004 38.4349 13
 -2 7 10 115.373 35.2345 25
 -2 -7 10 154.909 36.7758 25
 -2 7 9 579.5 63.4815 15
 -2 -7 9 550.345 67.2148 15
 -2 7 9 649.339 71.9588 14
 -2 7 9 433.991 93.0817 26
 -2 -7 9 559.266 99.0796 26
 -2 -7 9 611.534 62.607 18
 -2 -7 9 589.309 51.4041 25
 -2 7 9 569.823 52.9002 25
 -2 -7 9 704.548 73.6774 11
 -2 -7 9 584.03 71.2585 16
 -2 -7 9 547.32 57.4747 17
 -2 -7 8 12103.7 360.994 11
 -2 -7 8 11963.6 332.711 17
 -2 -7 8 12388.1 362.826 16
 -2 7 8 12299.3 461.428 26
 -2 -7 8 12222.2 462.56 26
 -2 7 8 11951.8 341.918 15
 -2 -7 8 11914.3 356.124 15
 -2 7 8 12323.7 355.506 14
 -2 -7 8 12386.8 322.369 25
 -2 7 8 12471.5 322.096 25
 -2 7 8 11845.3 341.63 1
 -2 -7 7 11771.3 325.754 18
 -2 -7 7 12501.9 349.42 16
 -2 -7 7 12133.5 323.441 17
 -2 -7 7 11754 305.369 28
 -2 -7 7 12059.5 317.024 13
 -2 7 7 11523.8 333.691 14
 -2 -7 7 11904.2 342.286 15
 -2 7 7 11275.9 332.115 1
 -2 -7 7 11641.3 344.225 11
 -2 7 7 12016.3 308.049 25
 -2 -7 7 11949.5 307.679 25
 -2 7 7 11231.9 421.833 26
 -2 -7 7 13299.7 445.261 26
 -2 7 6 490.705 80.5369 26
 -2 -7 6 375.695 71.8319 26
 -2 7 6 507.907 39.4114 25
 -2 -7 6 417.519 36.9086 25
 -2 7 6 497.848 37.8237 28
 -2 -7 6 459.298 37.5313 28
 -2 -7 5 33382 764.954 28
 -2 7 5 33509.6 764.594 28
 -2 -7 5 33707.5 908.83 9
 -2 7 5 34477.5 885.789 26
 -2 -7 5 34456.9 886.334 26
 -2 7 5 33564.5 765.428 25
 -2 -7 5 34561 766.064 25
 2 7 -4 5101.46 221.229 24
 -2 -7 4 5312.62 231.584 9
 -2 7 4 5139.22 217.434 26
 -2 -7 4 5142.54 216.955 26
 -2 -7 3 649.369 73.2026 9
 -2 7 3 532.902 65.7093 26
 -2 -7 3 574.769 66.2171 26
 -2 7 2 22.5031 29.4389 26
 -2 -7 2 28.0842 28.3607 26
 -2 -7 2 11.6044 28.7488 9
 -2 7 1 5692.62 219.522 26
 -2 -7 1 6236.99 226.465 26
 2 -7 -1 6065.2 271.172 30
 -2 -7 1 6044.99 233.407 29
 2 -7 0 26573.2 755.872 30
 2 -7 0 28314.5 763.19 29
 -2 -7 0 26916.8 706.61 29
 2 -7 1 402758 8711.42 29
 -2 -7 -1 396996 8643.18 29
 2 -7 1 401205 8705.5 30
 2 7 1 394103 8605.53 8
 2 -7 1 395431 8607.16 8
 2 -7 2 1593.31 133.774 29
 2 -7 2 1429.72 96.3563 8
 2 -7 3 47653.9 1299.42 9
 2 -7 3 48702.5 1279.58 29
 2 7 3 49845 1191.84 8
 2 -7 3 50763.4 1194.56 8
 2 -7 4 10489.2 435.843 9
 2 -7 4 10302.6 265.686 27
 2 -7 5 56724.8 1516.24 9
 2 -7 5 56467.5 1257.68 27
 2 -7 6 263.291 44.0295 13
 2 -7 6 363.905 106.769 9
 2 -7 6 274.234 31.7741 27
 2 -7 7 1434.84 81.051 22
 2 -7 7 1400.52 85.2296 20
 2 -7 7 1395.12 64.1371 27
 2 -7 7 1379.78 86.0491 13
 2 -7 7 1591.16 187.108 9
 2 7 7 1453.14 75.3371 10
 2 -7 7 1353.21 74.4511 10
 2 7 8 3907.94 143.048 10
 2 -7 8 3917.84 144.009 10
 2 -7 8 3796.88 142.111 12
 2 -7 8 3820.11 151.681 20
 2 -7 8 3790.1 143.339 22
 2 -7 8 3810.03 157.748 13
 2 7 8 3345.35 254.022 24
 -2 -7 -8 4169.51 145.888 4
 2 7 9 32921.2 788.502 10
 2 -7 9 33215.1 791.379 10
 2 -7 9 33179.9 784.113 22
 2 -7 9 33409 810.336 13
 2 -7 10 2062.86 105.358 10
 2 7 10 2170.82 105.202 10
 2 7 10 2052.52 113.344 21
 2 -7 10 2119.73 116.627 13
 2 7 11 3538.7 150.921 21
 2 -7 11 3436.22 139.819 10
 2 7 11 3330.18 135.852 10
 2 7 11 3893.19 152.91 12
 2 7 12 1678.39 86.2326 10
 2 7 12 1710.33 93.8932 12
 2 7 13 526.272 50.8509 14
 2 7 13 485.37 48.742 12
 2 7 13 640.618 47.7871 10
 2 7 14 8.42605 22.9749 11
 -2 8 15 484.99 33.6401 16
 -2 -8 14 2725.19 98.9804 13
 -2 8 14 2827.04 102.684 15
 -2 8 14 2904.4 113.375 16
 -2 -8 13 305.797 42.0105 13
 -2 8 13 233.981 47.8139 16
 -2 8 13 269.677 44.2847 15
 -2 -8 13 180.57 38.6202 18
 -2 -8 12 756.262 65.792 18
 -2 8 12 646.251 66.6732 15
 -2 8 12 676.352 73.171 14
 -2 -8 12 659.113 61.7304 13
 -2 8 12 534.181 47.4683 25
 -2 8 11 -6.40517 27.8317 25
 -2 -8 11 -3.24973 28.5922 25
 -2 8 11 5.50585 46.3283 14
 -2 -8 11 27.4309 31.4296 17
 -2 -8 11 -17.3345 40.8233 18
 -2 8 11 47.5872 41.6126 15
 -2 -8 10 23.1233 27.4259 25
 -2 8 10 9.8205 27.3638 25
 -2 8 10 -5.52774 42.6316 14
 -2 8 10 33.478 36.5916 15
 -2 -8 10 10.4975 40.8001 15
 -2 -8 10 63.0899 39.8922 18
 -2 -8 10 15.2355 29.6093 17
 -2 -8 10 39.124 48.5734 16
 -2 -8 9 1089.17 90.0531 15
 -2 8 9 1183.23 89.6953 14
 -2 8 9 1058.83 80.7562 15
 -2 -8 9 1203.36 94.5233 16
 -2 -8 9 1299.82 80.6967 17
 -2 -8 9 1139.66 76.3556 13
 -2 -8 9 1125.83 82.4263 18
 -2 -8 9 1045.98 65.4309 25
 -2 8 9 1226.78 70.6668 25
 -2 8 9 989.084 127.523 26
 -2 -8 9 1045.69 132.394 26
 -2 -8 8 7327.69 253.863 16
 -2 -8 8 7351.39 230.056 17
 -2 -8 8 7817.23 229.531 13
 2 -8 -8 7039.22 236.531 5
 -2 8 8 7135.66 238.706 1
 -2 8 8 7446.55 214.518 25
 -2 -8 8 7548.31 214.786 25
 -2 -8 8 7253.2 247.681 15
 -2 8 8 7328.88 244.758 14
 -2 8 8 7636.47 338.511 26
 -2 -8 8 7487.88 335.185 26
 -2 -8 7 6707.19 212.495 18
 -2 -8 7 6814.95 231.635 16
 -2 -8 7 6360.4 207.061 17
 -2 -8 7 6740.06 190.668 25
 -2 8 7 6688.67 293.852 26
 -2 8 7 6612.96 190.441 25
 -2 -8 7 6681.26 293.779 26
 -2 -8 7 6671.78 202.583 13
 -2 8 7 6248.7 214.671 14
 -2 -8 7 6447.09 222.253 15
 2 -8 -7 6462.21 217.886 5
 -2 8 7 6695.99 221.307 1
 -2 -8 6 7190 212.198 13
 -2 -8 6 7401.13 223.643 18
 -2 -8 6 7361.76 200.499 25
 -2 8 6 7230.56 292.749 26
 -2 -8 6 7122.2 291.447 26
 -2 -8 6 7390.93 199.434 28
 -2 -8 6 7534.16 221.77 17
 -2 -8 5 12084.2 431.976 9
 -2 -8 5 11792.6 293.327 28
 -2 8 5 12767.6 397.061 26
 -2 -8 5 12693.6 396.516 26
 -2 -8 5 11757 293.313 25
 2 -8 -4 349.426 30.2429 27
 -2 -8 4 339.369 69.2822 9
 -2 8 4 347.245 54.3505 26
 -2 -8 4 395.882 57.7652 26
 2 8 -4 323.426 61.2957 24
 2 -8 -3 94.5924 20.8722 27
 -2 8 3 142.372 39.1549 26
 -2 -8 3 130.132 36.5616 26
 -2 -8 3 47.3683 36.8486 9
 -2 -8 2 64696.7 1503.5 26
 -2 8 2 65420.2 1505.41 26
 2 -8 -2 65191.4 1436.2 27
 2 -8 -1 52121.3 1339.54 30
 2 -8 -1 53680.5 1344.8 29
 -2 -8 1 53546.4 1281.67 29
 -2 8 1 51256.7 1224.11 26
 -2 -8 1 51884.6 1223.74 26
 2 -8 0 800.271 105.498 29
 2 -8 0 812.709 106.093 30
 -2 -8 0 807.529 85.2541 29
 2 -8 1 156178 3514.95 29
 -2 -8 -1 150145 3442.91 29
 2 -8 1 161429 3516.61 30
 2 -8 1 154172 3374.33 8
 2 8 1 149671 3373.22 8
 2 -8 2 158654 3620.47 29
 2 -8 2 160645 3607.67 30
 2 -8 2 156627 3424.83 27
 2 8 2 160596 3486.69 8
 2 -8 2 155695 3484.76 8
 2 -8 3 175632 3768.42 27
 2 -8 3 177127 4010.64 9
 2 -8 3 170895 3977.98 29
 2 -8 3 164186 3949.38 30
 2 -8 4 104918 2590.24 9
 2 -8 4 106377 2324.87 27
 2 -8 5 8402.63 411.263 9
 2 -8 5 8457.63 229.685 27
 2 -8 6 36401 850.4 20
 2 -8 6 34871.9 837.894 13
 2 -8 6 35770.5 1107.85 9
 2 -8 6 35614 815.362 27
 2 -8 7 67167.5 1505.21 27
 2 -8 7 69699.1 1548.49 20
 2 -8 7 67667.1 1531 22
 -2 -8 -7 67224.2 1533.37 4
 2 -8 7 68265.2 1542.09 13
 2 -8 7 69934.7 1867.55 9
 2 -8 8 8542.69 264.933 20
 2 -8 8 8443.45 252.268 22
 2 -8 8 8481.75 248.626 10
 -2 -8 -8 8656.4 255.612 4
 2 -8 8 9083.15 275.91 13
 2 -8 9 25387.4 619.177 10
 2 8 9 24910.6 616.517 10
 2 -8 9 25865 643.818 13
 2 -8 9 25417.4 613.863 22
 2 -8 10 876.762 67.0414 10
 2 8 10 1126.09 79.9534 12
 2 8 10 814.102 63.2418 10
 2 8 10 1034.97 83.1015 21
 2 -8 10 914.701 80.9903 13
 2 8 11 119.94 39.6572 12
 2 8 11 70.0699 43.0135 21
 2 8 11 73.441 32.6487 10
 2 8 12 70.8154 35.6251 12
 2 8 12 88.0682 40.2717 21
 2 8 12 66.5849 28.6969 10
 2 8 13 653.6 50.42 12
 2 8 13 601.231 41.0368 10
 2 8 13 874.205 63.025 15
 2 8 13 841.823 58.8704 14
 2 8 13 863.203 61.2989 21
 2 8 14 1768.9 65.6192 11
 2 8 14 1970.72 79.1014 15
 -2 9 14 91.4011 29.5364 16
 -2 9 14 46.7483 18.3106 15
 -2 -9 14 123.015 27.2582 13
 -2 9 13 205.187 44.9008 16
 -2 9 13 202.635 36.872 15
 -2 -9 13 147.713 35.0512 13
 -2 -9 13 150.708 34.2939 18
 -2 9 12 232.094 55.3439 14
 -2 -9 12 303.574 49.0543 18
 -2 9 12 254.209 45.1386 15
 -2 -9 11 9062.96 262.85 17
 -2 9 11 9247.62 296.068 14
 -2 9 11 9075.13 278.524 15
 -2 -9 11 9246.83 280.943 18
 -2 -9 10 576.788 61.0926 13
 -2 9 10 531.645 67.7463 14
 -2 -9 10 594.709 65.2473 18
 -2 -9 10 617.283 60.0619 17
 -2 9 10 552.176 61.8147 15
 -2 -9 9 1891.22 101.554 13
 2 -9 -9 1879.8 103.923 5
 -2 -9 9 2026.82 101.789 17
 -2 9 9 1841.47 112.009 14
 -2 9 9 1887.21 102.326 15
 -2 -9 9 2074.66 89.1854 25
 -2 -9 8 43.215 34.9955 17
 -2 9 8 28.6196 35.6094 14
 -2 -9 8 32.9092 31.9872 13
 -2 9 8 18.7965 37.3825 1
 -2 -9 8 88.0302 27.566 25
 2 -9 -8 9.4315 34.9057 5
 -2 -9 7 539.233 56.0397 17
 2 -9 -7 449.383 58.4023 5
 -2 9 7 703.572 64.6714 14
 -2 -9 7 546.208 59.0485 18
 -2 9 7 602.377 64.3563 1
 -2 -9 7 584.21 86.5311 26
 -2 -9 7 599.672 54.3684 13
 -2 -9 6 5874.92 298.713 9
 -2 -9 6 6082.92 183.828 13
 2 -9 -6 5687.57 201.591 5
 2 -9 -6 5605.86 191.475 4
 -2 -9 6 5835.15 190.014 17
 -2 9 6 6000.78 205.413 1
 -2 -9 6 5674.7 191.511 18
 -2 -9 6 5528.63 247.061 26
 -2 -9 5 5057.7 213.049 26
 -2 -9 5 5213.16 267.411 9
 2 -9 -4 237.59 28.4564 27
 -2 -9 4 213.155 45.8324 26
 -2 -9 4 141.744 53.1757 9
 2 -9 -3 7717.99 208.433 27
 -2 -9 3 7768.39 250.236 26
 -2 -9 3 7956.9 316.765 9
 2 -9 -2 82.5178 60.7517 30
 -2 -9 2 122.127 52.6021 29
 2 -9 -2 143.409 26.6537 27
 2 -9 -1 117305 2681.83 29
 -2 -9 1 110947 2603.77 29
 2 -9 -1 116237 2664.72 30
 2 -9 -1 111579 2460.21 27
 -2 -9 0 1929.36 140.395 29
 2 -9 0 1877.23 156.698 30
 2 -9 0 1707.8 159.075 29
 2 -9 0 2020.97 81.465 27
 2 -9 1 4573.3 258.302 29
 2 -9 1 4847.71 256.388 30
 -2 -9 -1 4309.85 218.623 29
 2 -9 1 4462.96 140.646 27
 -2 -9 -2 63460.6 1568.69 29
 2 -9 2 64017.4 1628.8 29
 2 -9 2 64383 1616.9 30
 2 -9 3 18726 662.618 9
 2 -9 3 18203.2 638.402 29
 2 -9 3 19224.7 631.532 30
 2 -9 3 19257.4 463.462 27
 2 -9 4 21043.3 725.822 9
 2 -9 4 20283.2 492.206 27
 2 -9 5 19751.3 477.749 27
 2 -9 5 19269.1 488.059 13
 2 -9 5 20282.3 508.145 3
 2 -9 5 19501.6 720.782 9
 2 -9 5 19217.6 491.986 19
 2 -9 6 9043.16 249.516 27
 2 -9 6 9425.34 470.135 9
 2 -9 6 9380.8 280.904 20
 -2 -9 -6 9382.11 270.1 4
 2 -9 6 8733.62 267.089 13
 2 -9 7 49900.3 1411.49 9
 2 -9 7 45237 1064.7 22
 2 -9 7 46239.1 1083.97 20
 -2 -9 -7 46997.9 1073.19 4
 -2 -9 -7 46553.6 1060.78 6
 2 -9 7 45114.5 1076.55 13
 -2 -9 -8 13656.7 364.438 4
 2 -9 8 13133.4 375.128 13
 2 -9 8 13574.2 372.597 20
 2 -9 8 12934.1 354.083 22
 -2 -9 -9 132.13 37.6065 4
 2 -9 9 91.6626 47.6051 13
 2 -9 9 105.436 33.3549 10
 2 9 10 2247.32 116.65 21
 2 9 10 2178.45 108.638 12
 2 9 11 3413.04 144.624 21
 2 9 11 3425.3 136.019 12
 2 9 12 432.445 53.0177 21
 2 9 12 380.408 43.8242 12
 2 9 13 1893.63 85.9315 21
 2 9 13 1976.66 90.4359 15
 2 9 13 1844.78 85.2968 14
 2 9 14 322.811 31.5827 15
 -2 -10 14 566.459 38.117 13
 -2 10 14 536.71 39.9999 16
 -2 10 13 176.008 39.5117 16
 -2 -10 13 164.801 33.3988 18
 -2 10 12 219.595 48.2705 14
 -2 10 12 263.944 39.6793 15
 -2 -10 12 260.602 45.7531 18
 -2 -10 11 8491.84 250.301 13
 -2 -10 11 8358.18 256.038 18
 -2 10 11 8369.89 266.262 14
 -2 10 10 727.57 73.2746 14
 -2 -10 10 865.448 65.6676 17
 2 -10 -10 675.572 63.4271 5
 -2 -10 10 878.95 77.8409 18
 -2 -10 10 836.143 69.8791 13
 -2 10 9 1365.64 94.2479 14
 -2 -10 9 1258.5 82.512 17
 2 -10 -9 1257.82 88.2315 5
 -2 -10 9 1335.03 72.0678 19
 -2 -10 9 1209.84 79.1818 13
 2 -10 -8 55.1173 41.6358 5
 -2 -10 8 93.7843 39.6603 17
 -2 -10 8 121.872 44.5466 18
 -2 -10 8 105.252 39.2088 13
 -2 10 8 42.6534 37.7355 14
 -2 10 8 108.578 43.9871 1
 -2 10 7 1967.65 105.782 14
 -2 -10 7 2014.05 104.684 17
 -2 10 7 2230.73 118.654 1
 -2 -10 7 2073.83 99.8885 13
 -2 -10 7 2142.03 110.274 18
 2 -10 -7 1980.67 103.731 4
 2 -10 -7 2381.5 122.591 5
 -2 -10 6 691.178 111.118 9
 -2 10 6 979.768 79.2718 1
 -2 -10 6 896.052 61.3385 13
 2 -10 -6 949.307 77.5368 5
 2 -10 -6 885.972 70.8663 4
 -2 -10 6 980.154 71.6082 18
 -2 -10 5 1217.45 77.7559 18
 -2 -10 5 1135.27 72.272 17
 -2 -10 5 1334.46 69.782 13
 2 -10 -5 1071.3 75.7546 4
 2 -10 -5 1066.26 79.6236 5
 -2 -10 5 1111.18 129.628 9
 -2 10 5 1104.65 81.0069 1
 -2 -10 4 14214.1 503.498 9
 -2 -10 4 13954.6 374.849 17
 2 -10 -4 14816.6 357.389 27
 2 -10 -4 14324.1 395.054 5
 -2 -10 3 29536.1 831.851 9
 2 -10 -3 28757.7 670.696 27
 2 -10 -3 29422.2 883.458 30
 2 -10 -2 71762.7 1584.26 27
 2 -10 -2 71143.2 1804.39 30
 -2 -10 2 70536.6 1758.74 29
 2 -10 -2 71571.9 1833.65 29
 2 -10 -1 923.837 56.0048 27
 2 -10 -1 826.983 117.266 30
 -2 -10 1 936.884 108.315 29
 2 -10 -1 851.103 125.907 29
 2 -10 0 983.869 58.1888 27
 2 -10 0 819.633 122.674 29
 -2 -10 0 801.239 102.598 29
 2 -10 1 2533.58 99.484 27
 2 -10 1 2695.65 201.405 29
 2 -10 1 2435.69 186.433 30
 -2 -10 -1 2509.52 175.459 29
 -2 -10 -2 37693.3 1043.89 29
 2 -10 2 39008.2 1108.79 29
 2 -10 2 39799.6 1092.78 30
 2 -10 3 4180.27 279.366 9
 2 -10 3 4421.47 146.309 27
 2 -10 3 3950.28 260.178 29
 -2 -10 -3 4336.56 245.938 29
 2 -10 3 4415.26 260.919 30
 2 -10 4 9603.07 260.966 27
 -2 -10 -4 8791.16 268.501 4
 2 -10 4 8962.31 280.633 3
 2 -10 4 8552.38 438.328 9
 2 -10 5 19070.1 462.559 27
 2 -10 5 17881 467.82 13
 2 -10 5 19830.5 494.988 3
 -2 -10 -5 18875.6 479.991 4
 2 -10 5 17852.9 476.23 19
 2 -10 5 17795 709.247 9
 -2 -10 -6 29239.5 691.684 6
 2 -10 6 28652.6 675.87 27
 2 -10 6 30188 997.303 9
 2 -10 6 28959.7 711.149 20
 2 -10 6 27328.1 691.487 13
 -2 -10 -6 28710.1 698.39 4
 2 -10 7 54.1479 44.1494 13
 -2 -10 -7 4.03616 39.9948 4
 -2 -10 -7 60.079 36.985 6
 2 -10 7 -42.9428 93.2976 9
 2 -10 7 -14.273 38.7641 22
 2 -10 7 48.8751 41.8576 20
 2 -10 8 9766.27 509.103 9
 -2 -10 -8 9676.61 282.989 4
 2 -10 8 9549.81 291.43 13
 2 -10 8 9702.45 289.114 20
 2 -10 8 9263.18 268.571 22
 -2 -10 -9 1814.2 94.913 4
 2 10 9 2074.74 111.252 21
 2 -10 9 1888.86 107.31 13
 2 10 10 245.005 45.1446 12
 2 10 10 278.067 50.1865 21
 2 10 11 1180.74 71.1309 12
 2 10 11 1219.78 80.6406 21
 2 10 12 14.0349 25.3082 12
 2 10 12 -12.8058 33.7892 21
 2 10 13 1025.8 58.0114 14
 2 10 13 1005.54 57.319 15
 2 10 14 24.0461 14.0275 15
 -2 11 14 185.622 20.2832 16
 -2 11 13 1085.95 61.4589 16
 -2 -11 13 910.068 55.1671 13
 -2 -11 12 3.13204 31.772 18
 -2 -11 12 -26.3654 33.799 13
 -2 -11 11 802.675 68.0109 18
 -2 11 11 739.35 68.8026 14
 -2 -11 11 754.751 64.8712 13
 -2 -11 10 30.7668 45.0106 18
 2 -11 -10 69.8084 35.034 5
 -2 11 10 37.6439 38.2729 14
 -2 -11 10 98.7738 41.4529 13
 -2 -11 9 170.357 46.9274 17
 -2 -11 9 179.456 42.354 13
 -2 11 9 167.843 46.0231 14
 -2 -11 9 131.941 32.7774 19
 2 -11 -9 200.325 46.6452 5
 -2 -11 8 1747.94 98.6254 17
 -2 -11 8 1633.88 90.7028 13
 -2 11 8 1750.53 106.376 1
 -2 11 8 1726.8 100.757 14
 -2 -11 8 1859.5 106.608 18
 2 -11 -8 1645.53 106.364 5
 2 -11 -7 -10.5203 40.5657 5
 2 -11 -7 -8.8803 31.7019 4
 -2 11 7 17.0447 31.8013 14
 -2 11 7 -20.6954 40.839 1
 -2 -11 7 -8.27619 35.2806 17
 -2 -11 7 -4.50889 37.9394 18
 -2 -11 7 14.3869 32.0285 13
 2 -11 -6 3916.99 168.58 5
 2 -11 -6 4280.11 163.911 4
 -2 11 6 3783.26 165.481 1
 -2 -11 6 4103.45 159.542 18
 -2 -11 6 3701.52 252.68 9
 -2 -11 6 3969.33 144.098 13
 -2 11 5 119.528 40.9135 1
 2 -11 -5 164.749 41.1917 4
 -2 -11 5 135.886 31.7935 13
 -2 -11 5 168.122 42.2143 18
 -2 -11 5 98.6769 34.964 17
 -2 -11 5 81.1676 52.6921 9
 -2 -11 4 678.145 59.2258 18
 -2 -11 4 643.785 58.3274 17
 2 -11 -4 729.721 119.932 30
 2 -11 -4 717.86 47.5635 27
 2 -11 -4 606.158 63.308 4
 2 -11 -4 572.777 62.1798 5
 -2 -11 4 666.371 106.043 9
 -2 -11 4 689.067 49.738 13
 -2 -11 3 4058.31 146.703 17
 -2 -11 3 3956.53 235.826 9
 2 -11 -3 4482.36 275.419 30
 2 -11 -3 4316.57 286.347 29
 2 -11 -3 4280.48 138.423 27
 -2 11 3 4329.49 162.396 1
 -2 -11 3 4114.18 148.187 18
 2 -11 -3 3810.03 157.013 4
 2 -11 -2 5665.66 170.731 27
 -2 11 2 5173.08 186.272 1
 2 -11 -2 5491.71 192.032 5
 2 -11 -2 5200.49 188.577 4
 -2 -11 2 5460.11 283.488 29
 2 -11 -2 5778.21 328.235 29
 2 -11 -2 5839 310.267 30
 2 -11 -1 2169.02 194.128 29
 2 -11 -1 2060.11 178.294 30
 -2 -11 1 1991.44 162.821 29
 2 -11 -1 2155.75 91.9373 27
 -2 -11 0 11532.7 443.303 29
 2 -11 0 12468 484.77 30
 2 -11 0 12521.7 507.055 29
 2 -11 0 11694.6 312.531 27
 2 -11 1 1600.54 169.69 29
 2 -11 1 1893.07 172.899 30
 -2 -11 -1 1507.01 144.797 29
 2 -11 1 1703.74 81.519 27
 2 -11 2 155.039 40.1416 19
 2 -11 2 267.4 81.0038 30
 -2 -11 -2 208.283 69.5365 29
 -2 -11 -2 226.058 38.8887 4
 2 -11 2 188.262 45.6593 3
 2 -11 2 155.64 72.6422 29
 -2 -11 -3 2948.06 127.754 4
 2 -11 3 3302.33 143.288 3
 2 -11 3 3260.37 246.022 29
 -2 -11 -3 2995.55 213.727 29
 2 -11 3 3223.38 122.997 27
 2 -11 3 3023.63 127.61 19
 2 -11 4 23047.9 588.067 3
 -2 -11 -4 22968.7 572.303 4
 2 -11 4 24172.8 831.609 9
 2 -11 4 21342.6 565.545 19
 2 -11 4 23425.3 556.723 27
 -2 -11 -5 178.449 47.2389 4
 2 -11 5 224.585 44.131 13
 2 -11 5 173.823 46.5447 3
 2 -11 5 229.744 48.8656 19
 2 -11 5 251.604 38.4172 27
 2 -11 5 121.434 92.3448 9
 -2 -11 -6 6092.21 202.792 6
 -2 -11 -6 6537.39 213.618 4
 2 -11 6 5928.05 385.191 9
 2 -11 6 5996.98 216.346 20
 2 -11 6 6074 203.716 13
 -2 -11 -7 3787.15 143.487 6
 -2 -11 -7 3719.78 149.607 4
 2 -11 7 3244.67 133.503 22
 2 -11 7 3686.4 152.602 20
 2 -11 7 3520.69 146.6 13
 2 -11 7 3741.79 306.236 9
 -2 -11 -8 163.301 36.7055 6
 -2 -11 -8 216.059 44.2676 4
 2 -11 8 137.916 48.2589 13
 2 -11 8 230.948 45.4049 20
 2 11 9 80.1143 38.6712 21
 -2 -11 -9 47.48 32.3555 4
 2 11 10 141.894 35.4682 12
 2 11 10 150.201 44.0654 21
 2 11 11 410.773 42.3078 12
 2 11 11 437.385 51.451 21
 2 11 12 776.593 57.5869 15
 2 11 12 739.107 55.2771 21
 2 11 13 157.841 26.8751 15
 2 11 13 118.77 26.4068 14
 -2 12 13 5.46253 19.7042 16
 -2 -12 13 35.2964 22.4024 13
 -2 12 12 1729.29 83.721 16
 -2 -12 12 1838.18 83.7723 13
 -2 -12 12 1820.11 84.9706 18
 -2 -12 11 919.345 66.9198 13
 -2 -12 11 1048.84 73.3915 18
 -2 12 11 949.349 69.318 14
 -2 12 10 71.4253 38.9964 14
 -2 -12 10 82.7283 35.528 13
 2 -12 -10 140.127 40.1027 5
 2 -12 -9 3683.2 157.992 5
 -2 12 9 3703.84 152.15 14
 -2 -12 9 3813.51 147.206 13
 -2 -12 9 3597.04 133.954 19
 -2 12 8 7985.95 260.785 1
 2 -12 -8 7842.84 262.296 5
 2 -12 -8 7271.7 239.636 4
 -2 12 8 7959.29 248.154 14
 -2 -12 8 7587.1 236.593 13
 -2 -12 8 7430.47 250.502 18
 2 -12 -7 460.452 65.8005 5
 -2 12 7 461.088 65.0228 1
 2 -12 -7 471.238 59.9732 4
 -2 -12 7 573.304 55.3294 13
 -2 -12 7 417.53 55.6956 17
 -2 -12 7 451.912 59.0263 18
 -2 -12 6 9.02377 42.7285 18
 2 -12 -6 129.99 48.8028 5
 2 -12 -6 -16.9401 63.7464 30
 2 -12 -6 14.444 36.537 4
 -2 12 6 -5.30219 41.8529 1
 -2 -12 6 -6.78928 31.1167 13
 -2 -12 5 4553.62 170.601 18
 2 -12 -5 4530.15 296.445 30
 2 -12 -5 4560.63 184.716 5
 2 -12 -5 4313.71 175.139 4
 -2 -12 5 4216.17 163.983 17
 -2 -12 5 4588.23 153.389 13
 -2 -12 5 4605.51 278.137 9
 -2 -12 4 2987.71 128.024 18
 -2 -12 4 2832.04 123.934 17
 -2 -12 4 2827.03 108.685 13
 2 -12 -4 2617.14 218.633 30
 2 -12 -4 2712.96 131.872 4
 2 -12 -4 3053.66 142.385 5
 -2 12 4 2996.01 137.609 1
 -2 -12 4 2590.8 206.259 9
 -2 12 3 7029.38 236.261 1
 2 -12 -3 6966.03 362.49 30
 2 -12 -3 6906.82 395.406 29
 2 -12 -3 6903.46 205.218 27
 -2 -12 3 7250.97 222.029 18
 2 -12 -3 6962.47 235.1 4
 -2 -12 3 6740.49 335.821 9
 -2 -12 2 294.324 45.9537 18
 2 -12 -2 211.037 49.7296 4
 -2 -12 2 218.254 35.7192 4
 2 -12 -2 223.244 72.5028 30
 2 -12 -2 161.466 78.1416 29
 2 -12 -2 283.631 37.9238 27
 -2 -12 2 172.629 67.9867 9
 -2 12 2 331.201 51.5913 1
 2 -12 -2 272.153 46.2405 5
 -2 -12 1 245.331 40.135 4
 2 -12 -1 241.824 84.8671 30
 2 -12 -1 563.242 115.095 29
 -2 -12 1 235.554 73.6281 29
 2 -12 -1 319.532 42.0081 27
 -2 12 1 916.56 67.7538 1
 2 -12 -1 369.687 51.6168 5
 -2 -12 0 11005.3 308.093 4
 2 -12 0 10558.6 491.581 29
 -2 -12 0 10208.6 434.679 29
 2 -12 0 11912.5 481.906 30
 2 -12 0 10854.8 299.693 27
 -2 12 0 11403.6 319.913 1
 2 -12 0 10638.3 316.987 5
 2 -12 0 11732.6 328.027 4
 2 -12 0 10956.9 306.245 19
 -2 -12 -1 2986.33 122.964 4
 -2 -12 -1 2380.59 193.193 29
 2 -12 1 3212.8 230.764 30
 2 -12 1 2822.82 232.337 29
 2 -12 1 2830.94 115.54 27
 -2 12 -1 2797 123.258 1
 2 -12 1 2860.83 125.086 5
 2 -12 1 2679.34 126.461 4
 2 -12 1 2804.05 120.21 19
 -2 -12 -2 1324.67 151.25 29
 2 -12 2 1588.49 179.623 29
 2 -12 2 1819.19 180.264 30
 2 -12 2 1688.65 102.775 3
 2 -12 2 1521.55 87.2512 5
 2 -12 2 1581.92 91.674 19
 2 -12 3 57.5888 83.4118 9
 -2 -12 -3 -14.3023 58.9582 29
 2 -12 3 63.978 45.1119 3
 2 -12 3 8.08233 36.4145 19
 2 -12 3 90.037 67.7634 29
 2 -12 3 6.75571 31.3105 27
 2 -12 4 876.906 163.948 9
 2 -12 4 1182.07 72.2371 27
 -2 -12 -4 1041.74 138.907 29
 2 -12 4 1205.25 90.3807 3
 -2 -12 -4 1056.41 79.4962 4
 -2 -12 -5 2426.9 114.948 6
 2 -12 5 2241.04 103.733 13
 2 -12 5 2478.85 125.301 3
 -2 -12 -5 2368.67 119.757 4
 -2 -12 -5 2138.17 201.707 29
 2 -12 5 2356.6 241.583 9
 2 -12 5 2194.66 116.402 19
 2 -12 6 41.5604 36.5358 13
 -2 -12 -6 75.9647 40.9682 4
 2 -12 6 44.4177 77.8065 9
 2 -12 6 4.82781 38.9739 20
 -2 -12 -6 44.1701 36.6092 6
 2 -12 7 10200 299.988 13
 -2 -12 -7 10603.1 298.879 6
 2 -12 7 9362.69 514.73 9
 2 -12 7 10051.3 287.703 22
 2 -12 7 11009.3 314.772 20
 -2 -12 -7 10145 305.38 4
 -2 -12 -8 167.325 43.1586 4
 2 12 8 125.374 39.9721 21
 -2 -12 -8 95.7746 33.5097 6
 2 -12 8 197.738 97.8619 9
 2 -12 8 126.049 40.5729 20
 2 12 9 1853.07 99.7495 21
 2 12 9 1920.58 89.0262 12
 -2 -12 -9 2013.46 97.8885 4
 -2 -12 -10 164.679 32.8494 4
 2 12 10 168.804 40.8506 21
 2 12 11 4268.72 147.867 21
 2 12 12 1975.63 82.9723 15
 2 12 12 1859.88 79.3193 21
 2 12 13 139.232 18.9861 15
 -2 -13 13 11.3281 17.94 13
 -2 -13 12 473.718 41.5275 13
 -2 13 12 439.556 38.6525 16
 -2 -13 11 308.905 41.72 13
 -2 -13 11 236.565 44.3187 18
 -2 -13 10 884.834 64.7818 13
 2 -13 -10 690.364 61.7783 5
 -2 13 10 844.414 64.2241 14
 2 -13 -9 269.605 52.4335 5
 -2 -13 9 203.866 36.8495 19
 -2 -13 9 335.429 49.6491 13
 -2 13 9 182.429 39.5078 14
 -2 13 8 162.942 50.9878 1
 2 -13 -8 140.194 41.3405 4
 2 -13 -8 21.2301 42.586 5
 -2 -13 8 119.859 49.3229 18
 -2 -13 8 83.367 36.3308 19
 -2 -13 8 146.003 39.5578 13
 -2 13 8 99.0504 37.3928 14
 2 -13 -7 796.556 129.842 30
 2 -13 -7 831.823 82.2303 5
 2 -13 -7 783.658 73.3746 4
 -2 13 7 866.572 81.7773 1
 -2 -13 7 824.165 75.4948 18
 -2 -13 7 869.055 64.518 13
 2 -13 -6 1853.43 196.228 30
 -2 13 6 2083.66 121.795 1
 -2 -13 6 2123.33 97.7635 13
 2 -13 -6 2043.35 122.606 5
 2 -13 -6 2003.68 115.41 4
 -2 -13 6 2040.99 113.926 18
 2 -13 -5 225.532 53.1149 4
 2 -13 -5 160.808 48.0796 5
 2 -13 -5 285.774 93.9244 30
 2 -13 -5 194.516 98.5891 29
 -2 -13 5 234.537 51.6595 18
 -2 -13 5 184.715 36.2483 13
 -2 13 4 3852.53 163.1 1
 2 -13 -4 3578.33 256.707 30
 2 -13 -4 3233.89 276.963 29
 -2 -13 4 3431.51 124.79 13
 -2 -13 4 3257.98 237.251 9
 2 -13 -4 3543.94 158.964 4
 -2 -13 4 3438.32 145.644 18
 2 -13 -3 1434.91 186.259 29
 2 -13 -3 1199.86 153.209 30
 -2 -13 3 1329.54 83.8847 18
 -2 -13 3 1196.35 141.504 9
 2 -13 -3 1270.63 93.1248 4
 2 -13 -3 1288.33 93.8715 5
 -2 -13 3 1294.88 77.2174 6
 -2 13 3 1285.27 92.6623 1
 2 -13 -2 209.863 49.915 4
 -2 -13 2 147.623 34.5843 4
 2 -13 -2 244.527 82.4027 30
 2 -13 -2 256.423 97.807 29
 2 -13 -2 199.448 50.7441 5
 -2 -13 2 226.427 43.1047 6
 -2 -13 2 175.54 67.0221 9
 -2 13 2 182.415 46.3524 1
 -2 13 1 369.964 52.0917 1
 2 -13 -1 317.598 42.302 27
 -2 -13 1 360.897 85.6009 29
 2 -13 -1 293.064 91.1403 30
 2 -13 -1 348.739 101.611 29
 -2 -13 1 312.255 43.2476 4
 2 -13 -1 304.464 52.1453 5
 -2 13 0 1100.65 80.7841 1
 -2 -13 0 845.753 122.025 29
 2 -13 0 1047.66 69.4533 27
 2 -13 0 1141.28 146.671 30
 2 -13 0 928.281 153.539 29
 2 -13 0 996.365 74.1957 19
 -2 -13 0 1314.91 79.7036 4
 2 -13 0 996.726 77.957 5
 2 -13 0 1191.67 84.6845 4
 -2 13 -1 25.8552 30.7694 1
 2 -13 1 10.5618 31.908 27
 2 -13 1 -18.8843 73.3934 29
 2 -13 1 -16.189 54.4894 30
 -2 -13 -1 -14.6046 49.1569 29
 2 -13 1 23.9023 35.8966 19
 -2 -13 -1 44.6954 34.4188 4
 2 -13 1 4.71801 35.8048 4
 2 -13 1 42.6027 32.8571 5
 2 -13 2 208.72 51.4328 3
 2 -13 2 241.889 42.1501 5
 2 -13 2 280.982 86.617 30
 -2 -13 -2 194.381 75.6451 29
 -2 -13 -2 204.823 45.8639 4
 2 -13 2 228.134 49.9236 19
 2 -13 2 283.256 90.0156 29
 2 -13 3 29918.1 706.658 27
 2 -13 3 28299.9 989.145 9
 -2 -13 -3 27417.9 900.505 29
 2 -13 3 30436.9 740.138 3
 -2 -13 -3 28844.2 718.034 6
 2 -13 3 28622.4 717.2 19
 -2 -13 -4 2685.93 126.356 6
 2 -13 4 2702.43 134.985 3
 -2 -13 -4 2671.1 129.7 4
 2 -13 4 2472.82 249.686 9
 -2 -13 -5 3779.28 155.889 6
 2 -13 5 3883.43 313.982 9
 -2 -13 -5 3987.99 163.145 4
 2 -13 5 3879.3 166.517 3
 -2 -13 -6 314.549 51.9022 6
 2 -13 6 354.431 59.0858 20
 -2 -13 -6 337.794 55.4423 4
 -2 -13 -7 4197.71 159.479 6
 2 -13 7 3837.09 320.244 9
 -2 -13 -7 4249.97 169.706 4
 2 13 7 4469.7 160.603 21
 2 -13 7 4521.66 171.563 20
 -2 -13 -8 6.65759 29.2876 6
 2 13 8 -3.71642 32.0944 21
 2 -13 8 -3.82252 32.801 20
 -2 -13 -8 -4.01994 34.4951 4
 -2 -13 -9 3089.15 123.922 4
 2 13 9 3085.71 126.16 21
 -2 -13 -10 880.413 54.7701 4
 2 13 10 795.516 59.5579 21
 2 13 11 43.974 28.101 21
 2 13 12 8.46473 20.4789 15
 2 13 12 2.14215 23.177 14
 -2 14 12 325.508 24.9794 16
 -2 -14 12 475.626 35.899 13
 -2 -14 11 -9.56547 26.0817 13
 -2 -14 10 37.5288 30.3393 13
 2 -14 -10 -23.5121 28.4506 5
 2 -14 -9 3430.85 146.965 5
 -2 -14 9 3496.47 131.312 13
 -2 -14 9 3147.7 140.003 18
 -2 14 8 2468.88 126.842 1
 -2 -14 8 2410.57 110.26 19
 -2 -14 8 2479.83 123.117 18
 2 -14 -8 2490.69 131.016 5
 -2 -14 8 2463.31 110.122 13
 -2 -14 7 44.0443 32.4263 13
 -2 14 7 53.3425 47.7868 1
 2 -14 -7 -44.0137 74.0718 29
 -2 -14 7 55.5871 43.6404 18
 2 -14 -7 16.595 45.2911 5
 2 -14 -7 18.9798 38.851 4
 -2 -14 6 615.998 53.6025 13
 -2 14 6 579.666 70.4921 1
 2 -14 -6 507.393 67.0809 4
 2 -14 -6 509.25 68.1766 5
 2 -14 -6 421.619 97.82 30
 2 -14 -6 601.364 135.644 29
 -2 -14 6 511.423 66.4581 18
 2 -14 -5 2579.58 225.625 30
 2 -14 -5 3218.27 287.491 29
 -2 -14 5 3184.84 143.199 18
 2 -14 -5 3181.92 149.952 4
 2 -14 -5 3330.7 159.807 5
 -2 -14 5 3121.61 119.59 13
 2 -14 -4 819.24 79.1268 4
 -2 -14 4 849.264 60.5691 6
 -2 14 4 786.686 79.275 1
 -2 -14 4 889.089 76.7352 18
 2 -14 -4 669.039 116.76 30
 2 -14 -4 787.822 148.361 29
 2 -14 -3 813.539 133.063 30
 -2 14 3 997.973 84.3485 1
 2 -14 -3 915.775 82.8864 4
 2 -14 -3 795.607 79.4905 5
 -2 -14 3 808.348 63.6341 6
 -2 14 2 667.032 71.5822 1
 -2 -14 2 681.844 61.1726 6
 2 -14 -2 576.591 69.4904 5
 2 -14 -2 496.711 66.7981 4
 -2 -14 2 514.727 54.07 4
 2 -14 -2 579.324 134.06 29
 2 -14 -2 528.359 112.995 30
 -2 14 1 1582.44 100.578 1
 -2 -14 1 1199.77 149.802 29
 2 -14 -1 1524.18 99.6826 5
 -2 -14 1 1722.71 93.4451 6
 2 -14 -1 1550.89 103.195 4
 -2 -14 1 1530.78 89.1602 4
 2 -14 -1 1736.71 184.035 30
 2 -14 -1 1664.69 200.914 29
 -2 14 0 1103.6 83.7305 1
 -2 -14 0 1091.69 141.248 29
 2 -14 0 1047.34 79.9064 5
 -2 -14 0 1109.07 77.9795 6
 2 -14 0 1034.68 84.486 4
 2 -14 0 1027.91 162.688 29
 2 -14 0 1065.48 148.779 30
 -2 -14 0 1107.89 77.0073 4
 -2 14 -1 5005.27 181.488 1
 -2 -14 -1 3902.15 270.461 29
 2 -14 1 3912.13 306.89 29
 2 -14 1 4405.22 295.053 30
 2 -14 1 4435.76 170.213 19
 -2 -14 -1 4707.12 175.347 4
 2 -14 1 4537.37 174.233 5
 2 -14 1 4628.69 182.048 4
 -2 -14 -1 4686.6 174.705 6
 2 -14 2 1785.76 204.981 29
 2 -14 2 1803.18 97.2884 5
 2 -14 2 1966.9 118.972 3
 -2 -14 -2 2002.73 108.072 4
 2 -14 2 1746.82 102.947 19
 2 -14 3 298.06 57.4746 3
 -2 -14 -3 313.304 53.9105 6
 2 -14 3 346.653 56.8612 19
 -2 -14 -4 3582.86 151.458 6
 2 -14 4 3593.52 303.937 9
 -2 -14 -4 3498.39 154.743 4
 2 -14 4 3360.64 156.272 3
 -2 -14 -5 119.741 47.1089 4
 -2 -14 -5 144.529 43.5141 6
 2 -14 5 154.982 46.9532 3
 2 14 6 3157.4 123.022 21
 -2 -14 -6 2922.25 132.129 6
 -2 -14 -6 3149.75 141.995 4
 2 -14 6 3180.48 143.37 20
 2 -14 6 3294.6 291.863 9
 -2 -14 -7 -3.76533 34.1242 6
 2 14 7 3.38836 28.321 21
 -2 -14 -7 39.1421 42.8861 4
 2 -14 7 21.0392 37.0224 20
 -2 -14 -8 6790.26 219.497 4
 2 14 8 6951.54 210.538 21
 -2 -14 -9 120.96 34.628 4
 2 14 9 166.395 34.419 21
 -2 -14 -10 14.3435 22.8748 4
 2 14 10 7.35451 23.8201 21
 2 14 11 7.61742 27.9159 14
 2 14 11 34.2728 23.3327 15
 2 14 12 7.55234 17.1783 14
 -2 -15 12 102.209 15.8825 13
 -2 -15 11 241.724 29.4738 13
 2 -15 -10 1380.58 71.2509 5
 -2 -15 10 1173.21 63.9199 13
 2 -15 -9 19.7345 35.7733 5
 -2 -15 9 30.3227 30.5428 13
 -2 15 8 40.3856 40.6667 1
 2 -15 -8 -28.5297 41.5799 5
 -2 -15 8 -23.3201 35.3104 19
 -2 -15 8 -8.95277 30.6863 13
 -2 15 7 640.519 73.1214 1
 -2 -15 7 540.202 51.0087 13
 2 -15 -7 690.547 67.8074 4
 2 -15 -7 571.994 71.2302 5
 -2 -15 7 705.549 65.9171 19
 2 -15 -6 278.001 55.3653 4
 -2 -15 6 323.567 40.749 13
 2 -15 -6 404.929 65.5017 5
 -2 15 6 356.702 62.9768 1
 2 -15 -5 80.867 58.8279 30
 2 -15 -5 66.8962 83.932 29
 -2 -15 5 107.352 29.8772 13
 2 -15 -5 69.0917 46.8428 5
 2 -15 -5 75.0477 45.7427 4
 2 -15 -4 1415.64 100.223 4
 -2 15 4 1489.64 104.312 1
 -2 -15 4 1423.28 78.4196 6
 2 -15 -4 1417.99 199.221 29
 2 -15 -4 1501.58 174.673 30
 -2 15 3 753.967 77.5917 1
 2 -15 -3 628.756 118.822 30
 2 -15 -3 473.941 124.908 29
 2 -15 -3 670.775 74.7259 4
 2 -15 -3 781.039 79.3323 5
 -2 -15 3 666.017 58.7717 6
 -2 15 2 246.341 56.0463 1
 2 -15 -2 237.95 87.5419 30
 2 -15 -2 133.358 86.5414 29
 -2 -15 2 257.58 42.4235 4
 2 -15 -2 202.973 54.0877 5
 -2 -15 2 304.047 48.9648 6
 -2 15 1 9196.08 296.72 1
 2 -15 -1 9144.69 492.073 29
 2 -15 -1 8933.2 437.686 30
 -2 -15 1 9006.32 276.208 4
 2 -15 -1 9350.69 297.168 5
 -2 -15 1 9818.02 282.773 6
 2 -15 -1 8971.4 298.286 4
 -2 15 0 4450.65 178.496 1
 2 -15 0 4397.38 176.027 5
 2 -15 0 4319.93 182.173 4
 -2 -15 0 4482.16 169.819 6
 2 -15 0 4026.56 319.844 29
 2 -15 0 4311.52 294.104 30
 -2 -15 0 4401.66 169.23 4
 2 -15 1 21.2982 74.6326 29
 2 -15 1 67.5002 39.3904 5
 -2 -15 -1 -4.49186 44.7564 6
 -2 -15 -1 90.7234 42.0813 4
 2 -15 1 70.3666 59.2357 30
 2 -15 2 2703.94 121.647 5
 2 -15 2 3091.59 276.928 29
 -2 -15 -2 2991.12 136.804 4
 2 -15 2 2888.28 148.421 3
 -2 -15 -3 165.955 45.8231 6
 2 -15 3 273.716 108.633 9
 2 -15 3 153.669 52.1018 3
 -2 -15 -4 340.197 54.288 4
 -2 -15 -4 217.939 52.0762 6
 2 -15 4 183.521 99.8099 9
 2 -15 4 188.214 50.2914 3
 -2 -15 -5 -19.1435 42.6192 4
 -2 -15 -5 34.9263 45.0924 6
 2 -15 5 38.7039 41.7813 3
 2 -15 5 22.574 79.0815 9
 -2 -15 -6 1284 91.2811 4
 2 -15 6 1241.22 89.1694 20
 -2 -15 -6 1317.97 84.8705 6
 -2 -15 -7 206.418 47.3675 4
 -2 -15 -7 229.694 41.1985 6
 2 -15 7 238.26 44.2854 20
 -2 -15 -8 331.905 46.1908 4
 2 15 8 266.372 35.8837 21
 -2 -15 -9 43.5557 30.9604 4
 2 15 9 4.3873 21.9467 21
 -2 -15 -10 -13.1749 22.9825 5
 2 15 10 -26.902 22.6408 15
 2 15 11 301.926 31.9206 14
 -2 -16 11 64.904 15.0473 13
 -2 -16 10 541.729 37.0331 13
 2 -16 -10 486.322 40.1479 5
 -2 -16 9 634.189 45.273 13
 2 -16 -9 603.288 55.1393 5
 -2 -16 8 142.289 30.4146 13
 -2 -16 8 111.244 34.1859 19
 2 -16 -8 148.581 42.1595 5
 -2 16 7 177.145 49.5539 1
 -2 -16 7 251.348 44.7425 19
 2 -16 -7 215.347 54.971 5
 -2 -16 7 127.745 31.7239 13
 -2 -16 6 3663.15 146.035 19
 2 -16 -6 3506.47 160.642 5
 2 -16 -6 3477.13 153.868 4
 -2 -16 6 3469.51 121.621 13
 2 -16 -5 119.882 52.2089 4
 -2 16 5 150.154 53.4581 1
 2 -16 -5 106.117 54.8711 5
 2 -16 -4 2380.53 245.151 29
 -2 16 4 2323.64 130.946 1
 2 -16 -4 2325.03 129.118 4
 -2 16 3 7593.18 264.783 1
 2 -16 -3 7331.86 382.164 30
 2 -16 -3 7508.59 447.658 29
 2 -16 -3 7827.72 268.077 5
 2 -16 -3 7594.18 266.564 4
 -2 -16 3 7461.55 230.135 6
 2 -16 -2 10846 334.195 5
 -2 -16 2 10570.1 304.392 6
 -2 16 2 11031.2 333.876 1
 -2 -16 2 10231.8 300.165 4
 2 -16 -2 10754.1 542.958 29
 2 -16 -2 10013.2 466.041 30
 2 -16 -1 172.65 47.806 5
 -2 -16 1 189.387 46.7464 6
 2 -16 -1 224.863 100.177 29
 2 -16 -1 133.366 53.0095 4
 -2 -16 1 155.101 40.6668 4
 2 -16 -1 84.8134 70.0056 30
 -2 16 1 158.084 46.7675 1
 2 -16 0 3252.83 144.92 5
 -2 -16 0 2977.13 135.696 6
 -2 16 0 3059.29 142.753 1
 -2 -16 0 3016.78 136.407 4
 2 -16 0 3288.48 288.099 29
 2 -16 0 3217.34 251.659 30
 2 -16 1 719.574 146.154 29
 -2 -16 -1 681.799 70.945 4
 2 -16 1 720.274 79.4638 3
 2 -16 1 784.665 67.5597 5
 -2 -16 -1 799.663 73.1537 6
 -2 16 -1 818.79 72.4955 1
 2 -16 2 114.355 88.9026 9
 -2 -16 -2 76.2687 43.48 4
 2 -16 2 72.8213 47.4778 3
 2 -16 3 1176.15 91.2329 3
 2 -16 3 1192.54 184.074 9
 -2 -16 -3 1141.89 86.0378 6
 -2 -16 -4 4284 177.667 4
 2 -16 4 4741.2 185.705 3
 -2 -16 -4 4746.68 179.63 6
 -2 -16 -5 4853.99 180.347 6
 2 -16 5 4859.51 184.29 3
 -2 -16 -5 4928.1 188.794 4
 -2 -16 -6 1654.83 94.139 6
 2 -16 6 1783.51 97.689 20
 -2 -16 -6 1878.08 104.779 4
 -2 -16 -7 26.5763 35.7689 4
 -2 -16 -8 1098.16 69.8358 4
 -2 -16 -9 78.8157 27.5705 4
 -2 -16 -9 106.707 31.6264 5
 -2 -16 -10 17.2046 16.5783 5
 2 16 10 -6.03135 21.5763 14
 2 -17 -10 5.79345 15.1569 5
 2 -17 -9 649.003 50.7854 5
 -2 -17 9 539.837 33.2231 13
 2 -17 -8 -3.60468 32.6678 5
 2 -17 -8 -12.8655 25.2496 3
 -2 -17 8 -7.76718 29.2283 19
 -2 -17 8 -3.33519 18.8957 13
 -2 -17 7 368.75 47.2654 19
 2 -17 -7 310.887 54.181 5
 -2 17 7 294.415 50.5854 1
 2 -17 -6 270.87 59.6886 5
 -2 -17 6 384.693 53.9775 19
 -2 17 5 3733.2 164.359 1
 2 -17 -5 3705.86 160.465 4
 2 -17 -4 10.3914 47.8993 4
 -2 -17 4 51.4382 39.4035 19
 2 -17 -4 42.8137 49.337 5
 -2 17 4 57.1405 52.7006 1
 2 -17 -3 43.1315 49.7298 4
 2 -17 -3 91.2354 49.7766 5
 -2 17 3 142.34 52.2686 1
 2 -17 -2 456.647 66.9867 5
 -2 -17 2 428.504 49.9268 6
 -2 17 2 472.461 63.814 1
 -2 -17 1 28.4163 35.9405 4
 2 -17 -1 9.99006 39.1343 5
 -2 -17 1 65.1201 36.0337 6
 -2 17 1 -5.11659 43.3447 1
 2 -17 -1 80.1225 51.8701 3
 -2 -17 0 3457.22 147.344 4
 2 -17 0 3652.99 152.966 5
 -2 -17 0 3699.2 151.2 6
 -2 17 0 3631.01 156.034 1
 -2 -17 -1 22.4529 38.5337 4
 2 -17 1 33.463 48.1635 3
 -2 17 -1 -4.46622 32.182 1
 -2 -17 -1 -17.6873 40.5311 6
 2 -17 2 209.254 57.4445 3
 -2 -17 -2 141.034 32.3723 19
 -2 -17 -2 161.88 49.3436 4
 -2 -17 -3 1737.47 102.095 6
 -2 -17 -3 1785.66 103.69 4
 2 -17 3 1613.55 105.879 3
 -2 -17 -4 12.6262 38.3665 6
 2 -17 4 54.9316 42.1997 3
 -2 -17 -5 202.835 48.7524 4
 2 -17 5 214.623 48.7654 20
 -2 -17 -5 220.352 44.8332 6
 2 -17 6 3710.82 141.475 20
 -2 -17 -6 3589.58 146.222 4
 -2 -17 -7 802.639 63.6704 4
 -2 -17 -8 733.333 53.1273 4
 -2 -17 -9 856.287 44.8948 4
 -2 -17 -9 882.321 50.9516 5
 2 -18 -9 2148.44 80.1333 5
 2 -18 -8 443.505 36.0339 3
 2 -18 -8 534.388 49.881 5
 -2 -18 8 534.22 41.2585 19
 -2 -18 7 159.991 36.569 19
 2 -18 -7 151.513 39.9129 5
 2 -18 -7 103.335 32.2913 3
 2 -18 -6 642.87 60.6153 3
 2 -18 -6 576.685 62.025 5
 -2 -18 5 8474.22 253.345 19
 -2 18 5 8794.39 273.505 1
 -2 -18 4 2620.28 117.084 19
 2 -18 -4 2725.84 133.255 5
 -2 18 4 2542.63 129.399 1
 -2 -18 3 500.677 56.8499 19
 2 -18 -3 555.316 66.4718 5
 2 -18 -3 507.633 68.8457 3
 -2 18 3 469.317 63.823 1
 -2 -18 2 -10.8952 34.5748 19
 2 -18 -2 -21.0424 49.5564 3
 -2 18 2 -24.2166 43.8941 1
 2 -18 -2 -4.76247 42.1576 5
 2 -18 -1 526.81 59.3108 5
 2 -18 -1 581.37 70.7825 3
 -2 18 1 527.085 63.5465 1
 -2 -18 1 559.353 55.8216 4
 -2 -18 1 686.606 61.0308 6
 -2 -18 1 551.736 57.2172 19
 -2 -18 0 284.605 47.8851 4
 -2 -18 0 345.401 46.1728 19
 -2 18 0 305.109 49.8449 1
 -2 -18 0 361.228 50.762 6
 -2 18 -1 780.208 65.2415 1
 -2 -18 -1 880.396 72.7081 4
 2 -18 1 848.887 83.9619 3
 -2 -18 -1 884.684 59.261 19
 -2 -18 -1 835.769 69.9393 6
 2 -18 2 1120.12 87.2027 3
 -2 -18 -2 1256.69 86.3441 4
 -2 -18 -3 4961.11 184.3 4
 -2 -18 -3 4572.8 175.295 6
 2 -18 4 1123.56 79.0117 3
 2 -18 5 2595.4 113.976 20
 -2 -18 -5 2410.74 116.931 4
 -2 -18 -6 1309.21 79.0149 4
 -2 -18 -7 125.605 36.5848 4
 -2 -18 -8 57.9816 26.2096 5
 -2 -18 -8 54.0173 24.9219 4
 -2 -18 -9 143.292 19.6122 5
 2 -19 -8 293.251 32.3692 5
 -2 -19 7 76.0069 25.6793 19
 2 -19 -7 137.5 34.7448 5
 2 -19 -7 55.3776 25.2659 3
 2 -19 -6 440.075 52.827 5
 2 -19 -6 428.652 47.9756 3
 -2 19 5 491.969 56.7971 1
 -2 -19 5 475.062 50.9013 19
 2 -19 -5 564.427 56.9059 3
 -2 -19 4 3199.5 125.803 19
 2 -19 -4 3246.1 139.631 3
 -2 19 4 3271.83 138.884 1
 2 -19 -4 3425.06 140.936 5
 -2 -19 3 2302.05 103.94 19
 2 -19 -3 2251.7 118.33 3
 2 -19 -3 2412.62 116.175 5
 -2 19 3 2426.87 118.235 1
 -2 -19 2 6.36351 33.1527 19
 2 -19 -2 -23.1268 44.941 3
 -2 19 2 -25.2199 38.529 1
 2 -19 -2 -12.1426 34.0584 5
 -2 19 1 979.849 73.5978 1
 -2 -19 1 1137.67 69.0455 19
 2 -19 -1 912.839 81.2628 3
 -2 19 0 7.4267 32.0691 1
 -2 -19 0 2.82647 28.0074 19
 -2 -19 0 31.552 30.846 4
 -2 19 -1 -31.3339 29.6734 1
 2 -19 1 -4.50523 41.9857 3
 -2 -19 -1 38.8208 26.1449 19
 -2 -19 -1 14.729 34.316 4
 2 -19 2 488.82 61.3548 3
 -2 -19 -2 423.621 52.6612 4
 2 -19 3 264.405 48.7767 3
 -2 -19 -3 293.169 48.4739 4
 2 -19 4 1285.33 78.5984 20
 2 -19 5 305.99 41.2996 20
 -2 -19 -5 388.898 46.8927 4
 -2 -19 -6 818.421 57.4377 4
 2 19 6 772.609 53.0266 1
 -2 -19 -7 2.31372 23.8977 5
 -2 -19 -7 16.9093 23.862 4
 -2 -19 -8 202.955 23.9073 5
 -2 -19 -8 166.817 19.4898 4
 2 -20 -7 1449.83 63.3666 5
 -2 -20 7 1447.53 57.2511 19
 2 -20 -6 2156.85 83.2985 3
 2 -20 -5 1034.07 64.3077 5
 -2 -20 5 887.109 55.3918 19
 2 -20 -5 973.555 61.8527 3
 -2 -20 4 484.884 44.9651 19
 2 -20 -4 436.576 51.4649 3
 -2 20 4 469.135 51.8117 1
 2 -20 -4 487.356 51.1503 5
 -2 -20 3 1110.96 64.7493 19
 2 -20 -3 1151.4 76.5218 3
 2 -20 -3 1118.22 70.7865 5
 -2 20 3 1002.45 69.7946 1
 -2 20 2 20.231 32.9279 1
 2 -20 -2 68.5677 42.0399 3
 -2 -20 2 5.17503 27.5443 19
 -2 20 1 168.762 36.8062 1
 -2 -20 1 188.126 34.3965 19
 -2 -20 0 17.6061 22.4296 19
 2 -20 1 1739.1 94.3278 3
 -2 -20 -1 1748.44 85.9967 4
 -2 -20 -2 1699.18 86.2799 4
 2 -20 2 1753.39 91.1419 3
 -2 -20 -3 69.958 34.9859 4
 -2 -20 -3 48.4931 29.4839 5
 2 -20 3 43.8418 33.5 3
 -2 -20 -4 60.5878 30.0408 5
 2 -20 4 2.63824 27.968 20
 -2 -20 -5 37.5736 28.1739 4
 2 20 5 9.46613 24.9781 1
 -2 -20 -5 -9.96407 24.9193 5
 -2 -20 -6 504.974 39.8922 4
 -2 -20 -7 288.955 25.3611 5
 -2 -20 -7 254.217 22.9337 4
 2 -21 -5 1693.87 70.0397 5
 -2 -21 5 1761.44 65.9376 19
 2 -21 -5 1655.59 66.6176 3
 -2 -21 4 52.3498 23.6915 19
 2 -21 -4 73.562 30.3206 3
 2 -21 -4 47.1644 25.0239 5
 -2 -21 3 1427.48 64.3746 19
 2 -21 -3 1476.39 76.111 3
 -2 -21 2 36.2353 23.4548 19
 2 -21 -2 48.9663 30.1545 3
 -2 -21 1 939.387 48.326 19
 -2 -21 0 360.347 28.7547 19
 2 -21 0 410.456 46.4736 3
 2 -21 1 2469.67 101.337 3
 2 -21 2 7.21127 25.9025 3
 -2 -21 -3 561.865 42.787 4
 2 -21 3 489.983 41.6148 20
 -2 -21 -4 301.193 32.6408 4
 2 21 5 272.892 25.8562 1
 -2 -21 -5 270.568 26.2829 5
 2 -22 -4 158.936 19.3081 3
 2 -22 -3 68.065 21.2921 3
 2 -22 -2 220.794 31.0086 3
 2 22 -1 -9.17239 10.9391 1
 2 -22 0 722.671 44.1242 3
 2 22 0 590.135 34.6408 1
 2 22 1 811.861 43.258 1
 2 -22 2 7.91393 17.7357 20
 2 22 2 3.18364 16.7297 1
 2 -22 3 -7.0106 13.5769 20
 2 22 3 39.3284 16.7151 1
 -3 0 15 354.05 33.6154 25
 -3 0 15 437.877 44.3692 16
 -3 0 14 28.3192 38.9136 15
 -3 0 14 20.2314 27.0828 25
 -3 0 14 -3.87939 38.0689 16
 -3 0 13 324.077 59.8443 15
 -3 0 13 333.757 48.1656 25
 -3 0 13 163.517 51.5101 16
 -3 0 13 274.384 43.3687 18
 -3 0 12 5.84186 49.8089 15
 -3 0 12 60.5909 44.7511 25
 -3 0 12 -5.68026 50.5846 16
 -3 0 11 7015.01 206.581 13
 -3 0 11 7227.23 256.309 11
 -3 0 11 7732.77 271.616 15
 -3 0 11 7239.05 265.466 16
 -3 0 11 7336.51 237.141 25
 -3 0 10 71.609 50.5157 11
 -3 0 10 23.1794 55.1886 16
 -3 0 10 47.1483 54.0444 15
 -3 0 10 92.4051 30.7016 13
 -3 0 10 100.9 40.1135 28
 -3 0 10 72.8298 45.3651 25
 -3 0 10 32.7731 74.6945 26
 -3 0 9 161050 3510.18 28
 -3 0 9 158039 3486.19 13
 -3 0 9 161987 3548.61 16
 -3 0 9 158353 3548.84 15
 -3 0 9 158265 3539.56 11
 -3 0 9 162458 3511.72 25
 -3 0 9 163262 3773.77 26
 -3 0 8 3.39518 30.948 28
 -3 0 8 19.021 40.8069 16
 -3 0 8 9.79589 37.7746 15
 -3 0 8 22.6774 23.9905 13
 -3 0 8 28.0829 44.0924 11
 -3 0 8 30.937 35.031 25
 -3 0 8 28.7266 65.4583 26
 -3 0 7 759.901 58.043 28
 -3 0 7 796.882 116.795 26
 -3 0 6 12.0818 60.9967 26
 -3 0 5 11948.9 451.152 26
 -3 0 4 10.5726 56.2645 26
 3 0 -3 23127 656.952 24
 3 0 -2 160.898 56.5124 24
 3 0 -1 335006 7370.59 24
 3 0 0 18.3497 44.5764 24
 3 0 0 32.8366 22.7977 30
 3 0 1 17063.2 455.002 30
 3 0 2 -10.0309 44.6686 24
 3 0 2 48.8581 24.4242 30
 3 0 3 76090.9 1826.2 8
 3 0 3 76520.8 1862.34 24
 3 0 4 126.989 60.7739 8
 3 0 4 -21.8568 55.1749 24
 3 0 5 57620 1458.33 8
 3 0 5 56648 1456.05 24
 3 0 6 34.1771 46.967 24
 3 0 7 8220.52 249.25 22
 3 0 7 8092.7 241.455 23
 3 0 7 7624.35 336.309 24
 3 0 8 34.3452 36.3361 10
 3 0 9 909.066 70.9707 10
 3 0 10 -25.8212 40.5399 10
 3 0 10 11.4511 31.4693 21
 3 0 10 -9.34899 39.5946 12
 3 0 11 225.033 49.329 10
 3 0 11 285.848 44.8367 21
 3 0 11 305.001 53.5119 12
 3 0 12 31.9016 41.5552 12
 3 0 12 34.6372 41.6452 10
 3 0 13 817.835 63.4199 10
 3 0 13 757.825 62.2339 12
 3 0 14 2.44615 27.0985 11
 3 0 14 2.29841 25.7539 10
 -3 1 15 61.8512 22.5424 25
 -3 1 15 20.4567 29.5157 16
 -3 -1 15 30.8458 29.5648 16
 -3 1 14 3509.04 132.218 25
 -3 -1 14 4036.97 156.654 15
 -3 1 14 4037.37 156.831 15
 -3 -1 14 3881.13 152.405 16
 -3 1 14 4037.47 152.755 16
 -3 1 13 64.3373 34.3936 25
 -3 -1 13 56.7174 49.0953 15
 -3 1 13 50.6699 48.2469 15
 -3 -1 13 49.4657 45.6059 16
 -3 -1 13 43.6229 34.8252 18
 -3 1 13 25.7922 32.5692 18
 -3 1 13 49.186 49.4439 16
 -3 1 12 17511.7 461.055 25
 -3 -1 12 17352.4 497.444 15
 -3 1 12 17960.1 496.854 15
 -3 -1 12 17676.6 494.696 16
 -3 1 12 17532.5 493.31 16
 -3 1 11 11743.6 519.414 26
 -3 1 11 11849.5 333.98 25
 -3 -1 11 11529.1 359.536 11
 -3 1 11 11591 352.984 11
 -3 -1 11 11786.5 365.227 16
 -3 1 11 11537.1 362.68 16
 -3 -1 11 11287.2 307.389 13
 -3 -1 11 11820.3 367.643 15
 -3 1 11 11245.2 361.604 15
 -3 1 10 15249.1 408.112 25
 -3 1 10 14128.4 580.192 26
 -3 -1 10 14997.1 384.347 13
 -3 -1 10 15079.3 435.063 11
 -3 1 10 14857.4 425.504 11
 -3 -1 10 14802.2 438.523 16
 -3 1 10 15044.6 437.196 16
 -3 -1 10 14647.1 439.159 15
 -3 1 10 14874.1 437.239 15
 -3 1 10 15308.9 404.408 28
 -3 1 9 28686.5 708.029 25
 -3 1 9 30327 933.297 26
 -3 -1 9 28913.2 688.131 13
 -3 -1 9 28627.6 737.837 11
 -3 1 9 29209.2 729.486 11
 -3 1 9 29657.2 740.682 16
 -3 -1 9 28509.7 739.916 16
 -3 -1 9 29826.9 746.938 15
 -3 1 9 29023.8 739.063 15
 -3 1 9 30161 708.174 28
 -3 1 8 9701.01 274.521 25
 -3 1 8 10645.5 441.059 26
 -3 -1 8 9540.06 258.749 13
 -3 -1 8 9486.91 296.697 16
 -3 1 8 9485.6 293.508 16
 -3 1 8 9720.78 274.368 28
 -3 -1 8 9050.69 295.767 15
 -3 1 8 9094.38 292.713 15
 -3 -1 8 9334.77 295.28 11
 -3 1 8 9590.58 290.441 11
 -3 1 7 1514.12 81.7038 28
 -3 1 7 1599.1 159.374 26
 -3 1 6 9472.19 395.875 26
 -3 1 5 23222.2 713.439 26
 3 1 -4 69951 1642.77 24
 -3 1 4 67131.8 1697.05 26
 3 1 -3 37086.8 965.319 24
 3 1 -2 18362.7 571.514 24
 3 -1 -2 20162.2 582.425 24
 3 1 -1 8553.88 304.667 24
 3 -1 -1 9669.32 318.27 24
 3 -1 0 16194.2 409.318 9
 3 -1 0 17409.8 477.147 30
 3 1 0 17038.2 440.547 30
 3 1 0 18318.6 551.927 24
 3 -1 0 18794.4 548.272 24
 3 -1 1 20989.2 539.33 9
 3 -1 1 22585.3 582.184 30
 3 1 1 22442.5 539.565 30
 3 -1 2 6731.16 235.799 30
 3 -1 2 6327.71 288.057 24
 3 1 2 6367.35 297.908 24
 3 1 3 5733.31 264.95 8
 3 1 3 5988.44 287.223 24
 3 -1 3 6067.78 280.864 24
 3 1 4 352.959 80.0914 8
 3 -1 4 375.417 78.8802 24
 3 1 4 380.461 85.6753 24
 3 1 5 24527 734.336 8
 3 -1 5 24305.2 724.509 24
 3 1 5 24123.8 745.413 24
 3 -1 6 14238.5 491.254 24
 3 1 6 14227.6 515 24
 3 -1 7 148.439 53.6087 24
 3 1 7 136.054 35.3386 23
 3 1 7 83.5169 51.9194 24
 3 -1 7 147.809 39.9179 22
 3 1 8 6720.98 215.842 10
 3 1 9 8240.68 256.587 10
 3 -1 10 111.532 33.7843 21
 3 -1 10 124.416 42.7674 12
 3 1 10 69.0139 44.2099 10
 3 1 11 320.048 48.0594 21
 3 1 11 317.436 56.6591 10
 3 -1 11 314.876 54.7726 12
 3 1 11 343.167 57.1151 12
 3 1 12 7.7234 37.5211 10
 3 1 12 33.246 32.8954 15
 3 -1 12 -15.6585 38.6016 12
 3 1 12 4.00045 39.2559 12
 3 1 13 1531.4 84.3963 10
 3 1 13 1412.61 81.4419 12
 3 1 14 2210.19 88.9532 10
 3 -1 14 2272.21 89.6866 11
 -3 2 15 1693.77 77.7339 16
 -3 2 14 288.929 49.4966 16
 -3 -2 14 288.742 51.8419 16
 -3 2 14 396.3 53.5452 15
 -3 2 14 281.329 39.1274 25
 -3 -2 14 320.098 40.0499 25
 -3 2 13 541.376 69.2858 16
 -3 -2 13 572.864 72.3742 16
 -3 -2 13 579.892 72.4524 15
 -3 2 13 639.521 73.0185 15
 -3 -2 13 630.801 57.4911 18
 -3 -2 13 644.725 57.7331 25
 -3 2 13 606.034 56.7041 25
 -3 -2 12 20195 502.425 13
 -3 -2 12 21320.4 568.716 15
 -3 2 12 20520.3 557.298 15
 -3 2 12 20855.5 558.126 16
 -3 -2 12 19591.9 505.913 17
 -3 -2 12 21407.2 562.603 16
 -3 -2 12 21083.5 530.091 18
 -3 2 12 20959.9 528.242 25
 -3 -2 12 20770.6 526.185 25
 -3 -2 11 5480.29 220.787 16
 -3 2 11 5595.68 222.086 16
 -3 -2 11 5668.72 179.945 13
 -3 -2 11 5504.17 224.845 15
 -3 2 11 5937.14 225.87 15
 -3 2 11 5408.19 193.713 25
 -3 -2 11 5736.04 196.857 25
 -3 2 11 5356.33 206.931 11
 -3 -2 11 5353.38 330.578 26
 -3 2 11 5207.67 333.983 26
 -3 2 10 16.2998 74.3209 26
 -3 -2 10 128.829 75.076 26
 -3 2 10 101.297 43.3718 25
 -3 -2 10 124.08 41.592 25
 -3 -2 10 141.396 35.9529 13
 -3 -2 10 122.509 55.8763 11
 -3 2 10 132.662 52.9864 11
 -3 -2 10 17.6623 52.1694 16
 -3 2 10 102.278 53.8637 16
 -3 -2 10 151.458 60.9358 15
 -3 2 10 158.862 57.0728 15
 -3 2 9 18003.8 450.107 25
 -3 -2 9 17180.5 446.364 25
 -3 2 9 17920.2 644.472 26
 -3 -2 9 17267.2 633.82 26
 -3 -2 9 16745.7 431.885 13
 -3 -2 9 16564.9 477.286 16
 -3 2 9 17552.2 476.962 16
 -3 -2 9 16769.7 443.806 28
 -3 2 9 17423.4 446.526 28
 -3 -2 9 17432.2 479.236 11
 -3 2 9 17375.2 465.598 11
 -3 -2 9 16027.3 477.988 15
 -3 2 9 17476.3 476.479 15
 -3 2 8 6741.83 217.383 2
 -3 -2 8 6972.91 350.181 26
 -3 -2 8 6803.05 214.788 25
 -3 2 8 7494.49 221.437 25
 -3 2 8 7335.54 359.592 26
 -3 -2 8 7005.7 206.223 13
 -3 2 8 6904.56 235.12 16
 -3 -2 8 7059.77 242.003 16
 -3 -2 8 7194.74 217.615 28
 -3 2 8 7227.06 218.196 28
 -3 -2 8 7039.96 240.676 11
 -3 2 8 7017.77 230.444 11
 -3 -2 8 6839.55 240.933 15
 -3 2 8 7027.16 236.968 15
 -3 -2 7 29309 877.358 26
 -3 2 7 29091.9 879.623 26
 -3 -2 7 29065.2 723.762 15
 -3 -2 7 29559.4 695.789 28
 -3 2 7 29266.1 695.483 28
 -3 2 6 13472.4 485.538 26
 -3 -2 6 11859.2 462.073 26
 -3 2 5 26328.2 796.647 26
 -3 -2 5 27738.5 805.092 26
 -3 -2 4 226681 5190.15 26
 -3 2 4 230917 5197.49 26
 3 2 -4 236161 5140.35 24
 3 2 -3 30586.5 805.125 24
 -3 -2 3 28364.6 821.362 26
 -3 2 3 29272.4 829.224 26
 3 2 -2 20404.9 607.921 24
 3 -2 -1 37014.4 951.12 24
 3 -2 -1 35054.2 823.302 29
 3 2 -1 35597.7 954.947 24
 3 -2 0 6085 266.195 24
 3 -2 0 5568.05 220.878 30
 3 2 0 5194.35 162.719 30
 3 2 0 5629.67 264.328 24
 3 -2 0 5477.71 184.362 9
 3 -2 1 20887.1 570.083 30
 3 -2 1 20418.4 539.733 9
 3 2 1 21162.5 643.605 24
 3 -2 2 33052.1 891.425 24
 3 -2 2 31874.7 816.796 9
 3 -2 2 32423 827.267 30
 3 2 3 68462.2 1628.13 8
 3 -2 3 66597.4 1624.73 8
 3 -2 3 67666.4 1646.45 24
 3 -2 3 65628.7 1592.19 9
 3 2 3 66229.3 1679.78 24
 3 -2 4 24327.3 707.804 24
 3 2 4 23206.6 739.189 24
 3 2 4 23907.8 702.21 8
 3 -2 4 23685.2 696.926 8
 3 -2 5 23176.6 688.831 24
 3 2 5 23073.3 702.647 8
 3 -2 5 22740.3 700.955 8
 3 2 5 23030.7 731.358 24
 3 -2 6 1338.37 78.6552 22
 3 -2 6 1305.82 123.451 24
 3 2 6 1255.51 141.726 24
 3 2 7 575.045 54.6783 23
 3 -2 7 569.352 53.2095 23
 3 2 7 457.035 95.7101 24
 3 -2 7 587.258 59.4149 22
 3 2 8 316.087 48.0362 10
 3 -2 8 246.134 45.5931 10
 3 -2 8 267.012 49.4997 22
 3 2 9 -4.12867 36.5499 10
 3 -2 9 102.618 43.1418 10
 3 -2 9 -4.42088 39.3712 12
 3 2 10 157.999 48.3503 10
 3 -2 10 237.656 52.1265 10
 3 -2 10 144.754 39.3119 15
 3 -2 10 162.399 48.5545 12
 3 -2 10 183.423 36.4177 21
 3 -2 11 3354.35 143.938 10
 3 2 11 3323.03 144.553 10
 3 -2 11 3492.03 147.189 12
 3 2 11 3501.9 140.264 21
 3 2 12 713.626 63.5707 15
 3 2 12 603.776 55.6335 21
 3 -2 12 724.297 65.072 10
 3 2 12 699.603 66.366 10
 3 -2 12 638.278 63.5209 12
 3 -2 13 573.669 54.462 10
 3 2 13 557.004 54.0854 10
 3 2 14 403.435 39.0235 10
 3 -2 14 252.332 33.6212 10
 -3 3 15 772.587 51.1085 16
 -3 3 14 26.457 26.1034 25
 -3 -3 14 62.9334 28.4985 25
 -3 -3 14 58.8723 41.5476 16
 -3 3 14 -3.61051 35.957 16
 -3 3 14 68.9331 38.4638 15
 -3 3 13 206.139 40.7919 25
 -3 -3 13 284.168 44.3475 25
 -3 -3 13 234.978 56.7147 16
 -3 -3 13 296.05 45.2179 18
 -3 3 13 197.373 52.5011 16
 -3 3 13 174.042 50.7305 15
 -3 -3 12 85.4578 34.8573 13
 -3 3 12 92.4349 51.5066 16
 -3 3 12 16.2087 45.1746 15
 -3 -3 12 50.3245 56.2112 16
 -3 -3 12 31.9185 31.4979 17
 -3 -3 12 45.0501 40.0091 18
 -3 -3 12 99.425 40.0356 25
 -3 3 12 46.444 41.7234 25
 -3 -3 11 5.96009 53.7022 16
 -3 -3 11 3.33892 30.7764 13
 -3 3 11 -11.4531 51.598 16
 -3 3 11 -11.3202 46.6637 15
 -3 3 11 17.2258 69.0073 26
 -3 -3 11 -51.0231 80.9545 26
 -3 3 11 19.4438 42.5065 11
 -3 3 11 -8.10975 37.5828 25
 -3 -3 11 4.00287 36.0672 25
 -3 3 10 757.558 130.873 26
 -3 -3 10 938.377 141.534 26
 -3 3 10 1004.95 76.108 25
 -3 -3 10 979.594 72.9776 25
 -3 -3 10 946.818 92.4642 16
 -3 3 10 994.297 88.1972 16
 -3 3 10 951.2 84.8903 15
 -3 3 10 1033.49 83.3071 11
 -3 -3 10 1082.35 68.6391 13
 -3 3 9 3539.81 140.164 2
 -3 -3 9 3245.89 161.731 16
 -3 3 9 3523.92 161.066 16
 -3 3 9 3632.68 142.92 25
 -3 -3 9 3624.28 251.81 26
 -3 3 9 3288.67 246.452 26
 -3 -3 9 3728.84 142.595 25
 -3 -3 9 3708.94 136.364 13
 -3 -3 9 3891.18 171.538 11
 -3 3 9 3705.3 153.32 11
 -3 -3 9 3672.63 142.232 28
 -3 3 9 3780.18 143.072 28
 -3 -3 9 3528.82 168.432 15
 -3 3 9 3710.37 162.758 15
 -3 -3 8 76.7856 33.2671 28
 -3 3 8 67.466 31.9754 28
 -3 3 8 79.2194 39.4955 16
 -3 -3 8 94.0318 46.8158 15
 -3 3 8 41.6332 38.1628 15
 -3 3 8 37.7289 31.2925 25
 -3 -3 8 70.9897 32.7095 25
 -3 -3 8 53.7848 29.6394 13
 -3 -3 8 46.3749 43.3794 11
 -3 3 8 160.097 39.5002 11
 -3 3 8 28.6467 68.1916 26
 -3 -3 8 14.1208 62.8873 26
 -3 3 8 46.5289 31.5501 2
 -3 -3 8 70.5934 46.4987 16
 -3 3 7 5236.67 169.548 28
 -3 -3 7 5028.66 167.596 28
 -3 -3 7 5128.63 192.066 15
 -3 3 7 5047.19 184.832 14
 -3 3 7 5231.18 284.788 26
 -3 -3 7 5257.71 285.117 26
 -3 -3 7 5322.97 190.374 16
 -3 -3 6 95856.3 2331.58 26
 -3 3 6 98156 2340.64 26
 -3 -3 5 33236.2 946.639 26
 -3 3 5 33485.5 949.769 26
 3 3 -5 34729.7 878.586 24
 3 3 -4 4807.15 223.016 24
 -3 -3 4 4777.63 249.412 26
 -3 3 4 4848.03 252.676 26
 3 3 -3 3916.66 202.283 24
 -3 3 3 4134.67 220.564 26
 -3 -3 3 3405.99 202.385 26
 3 3 -2 17681.7 552.639 24
 3 -3 -1 79045.4 1780.15 29
 3 3 -1 77456.5 1893.69 24
 3 3 0 206.476 66.5849 24
 3 -3 0 100.524 28.2879 29
 3 -3 0 129.864 47.0925 30
 3 3 1 9908.65 389.923 24
 3 -3 1 9673.09 363.504 24
 3 -3 1 9309.08 327.856 30
 3 -3 1 9337.81 309.684 9
 3 -3 2 59264.7 1472.29 24
 3 -3 2 58397.9 1418.81 9
 3 -3 2 60299.7 1430.53 30
 3 -3 3 90139.2 2084.95 30
 3 -3 3 89757.6 2124.32 24
 3 3 3 89914.3 2182.74 24
 3 -3 3 88431.4 2093.84 9
 3 3 3 88013.1 2108.32 8
 3 -3 3 89265.9 2108.65 8
 3 -3 4 6045.1 277.554 24
 3 3 4 6191.81 316.68 24
 3 3 4 6201.1 284.147 8
 3 -3 4 6248.3 281.075 8
 3 -3 4 6352.98 283.942 9
 3 3 5 9178.04 371.9 8
 3 -3 5 9437.69 375.626 8
 3 3 5 8757.19 399.333 24
 3 -3 6 1070.73 64.6411 23
 3 3 6 853.944 127.457 24
 3 3 6 773.47 57.8701 23
 3 -3 6 913.94 65.7943 22
 3 3 7 18853.5 479.139 23
 3 -3 7 18772.8 478.026 23
 3 3 7 18224.2 646.403 24
 3 -3 7 19326.3 488.69 22
 3 -3 8 62.5103 43.0532 22
 3 -3 8 60.3411 35.1602 10
 3 3 8 22.733 34.5475 10
 3 -3 9 624.951 65.8571 12
 3 3 9 611.343 63.6728 10
 3 -3 9 648.956 62.7641 10
 3 -3 10 18811.4 493.859 12
 3 3 10 19188.7 492.55 10
 3 -3 10 18425 489.233 10
 3 3 11 13356.1 360.388 21
 3 -3 11 13119.8 361.558 12
 3 3 11 12845 358.638 10
 3 -3 11 13065.9 359.329 10
 3 3 12 3150.68 128.736 21
 3 -3 12 3322.34 134.111 10
 3 -3 12 3035.1 128.404 12
 3 3 12 3218.53 132.33 10
 3 3 12 3122.47 135.535 12
 3 -3 13 117.905 37.0202 10
 3 3 13 118.999 36.2261 10
 3 3 13 152.649 37.3143 12
 3 3 13 170.304 37.0986 15
 3 -3 14 289.345 33.4175 10
 3 3 14 285.073 33.3272 10
 -3 4 15 2451.96 91.3178 16
 -3 4 14 842.239 65.8037 16
 -3 4 14 927.646 54.7099 25
 -3 -4 14 764.134 51.5995 25
 -3 4 14 839.821 63.9473 15
 -3 -4 13 13.9583 46.1022 16
 -3 -4 13 -3.327 33.2814 18
 -3 4 13 40.5737 43.5826 16
 -3 4 13 12.7616 30.687 25
 -3 -4 13 -9.51186 29.3874 25
 -3 -4 13 47.4016 46.2857 15
 -3 4 13 -4.40944 41.9771 15
 -3 4 12 925.229 84.2483 15
 -3 -4 12 973.26 64.8074 13
 -3 4 12 810.688 81.6508 16
 -3 -4 12 954.531 88.0134 16
 -3 -4 12 899.119 64.0671 17
 -3 -4 12 996.951 76.4439 18
 -3 4 12 868.369 68.7784 25
 -3 -4 12 931.328 69.7538 25
 -3 -4 11 1106.81 82.7288 18
 -3 -4 11 1136.03 76.3207 17
 -3 4 11 1172.27 92.9506 16
 -3 -4 11 1077.82 98.6708 16
 -3 -4 11 1020.74 71.3427 13
 -3 4 11 866.956 137.478 26
 -3 -4 11 1057.24 147.161 26
 -3 4 11 1094.64 91.954 15
 -3 4 11 1095.65 75.6492 25
 -3 -4 11 1038.53 74.7178 25
 -3 4 10 4299.85 160.878 25
 -3 -4 10 4282.65 160.601 25
 -3 4 10 4347.55 280.754 26
 -3 -4 10 3633.18 260.76 26
 -3 4 10 4487.4 185.334 16
 -3 -4 10 4147.12 187.734 16
 -3 4 10 4376.81 168.715 11
 -3 -4 10 4245.57 154.222 13
 -3 4 10 4182.5 178.028 15
 -3 4 9 9773.32 438.241 26
 -3 4 9 10197.6 286.935 25
 -3 -4 9 10335.6 286.86 25
 -3 -4 9 9832.86 437.539 26
 -3 -4 9 10054.1 280.788 13
 -3 4 9 9706.7 306.843 15
 -3 4 9 10020 312.498 16
 -3 -4 9 9507.15 316.422 16
 -3 4 9 9853.06 282.553 28
 -3 -4 9 9902.14 283.769 28
 -3 4 9 9242.25 285.536 2
 -3 4 8 5430.33 179.638 25
 -3 4 8 5547.21 305.678 26
 -3 -4 8 5372.44 299.643 26
 -3 -4 8 5504.33 179.473 25
 -3 -4 8 5243.53 172.597 13
 -3 4 8 5157.83 192.461 15
 -3 4 8 5250.82 198.141 14
 -3 4 8 5404.85 189.044 2
 -3 -4 8 5557.17 206.875 16
 -3 4 8 5567.59 179.59 28
 -3 -4 8 5330.81 176.603 28
 -3 4 7 371.482 44.0636 28
 -3 -4 7 394.646 43.3048 28
 -3 4 7 327.277 49.5334 14
 -3 4 7 271.713 80.8383 26
 -3 -4 7 306.868 84.585 26
 -3 -4 7 314.065 51.702 16
 -3 -4 6 3014.54 203.876 26
 -3 4 6 3182.59 210.617 26
 3 4 -5 8751.83 311.197 24
 -3 4 5 8227.42 352.419 26
 -3 -4 5 8415.5 354.385 26
 3 4 -4 67.176 42.4294 24
 -3 4 4 73.9904 53.3929 26
 -3 -4 4 114.969 54.7143 26
 3 4 -3 9.18754 39.9226 24
 -3 -4 3 -29.8265 56.3271 26
 -3 4 3 -20.0679 51.5883 26
 3 4 -2 5090.81 251.046 24
 3 4 -1 8652.81 353.183 24
 3 -4 -1 8529.56 286.839 29
 3 4 0 12088.1 440.822 24
 3 -4 0 11317.7 349.304 29
 3 -4 0 11368.9 392.82 30
 3 4 1 10755.6 429.055 24
 3 -4 1 10660.4 359.304 9
 3 -4 1 10850.8 338.256 29
 3 -4 1 11173.3 378.208 30
 3 -4 2 4056.02 204.461 9
 3 -4 2 4110.96 205.637 30
 3 -4 3 7247.4 294.125 30
 3 -4 3 7037.89 299.714 9
 3 4 3 7199.9 346.267 24
 3 4 3 7331.1 301.61 8
 3 -4 3 6726.26 292.183 8
 3 4 4 168.024 72.17 24
 3 -4 4 375.525 72.0432 8
 3 4 4 338.416 74.7423 8
 3 -4 4 131.028 60.2318 9
 3 -4 5 1156.11 135.569 9
 3 4 5 1287.11 127.625 8
 3 -4 5 1468.22 138.205 8
 3 4 5 1356.46 152.848 24
 3 -4 6 280.304 47.7329 20
 3 -4 6 310.125 46.07 22
 3 4 6 363.208 43.0647 23
 3 4 6 351.444 95.3427 24
 3 -4 6 398.779 45.5877 23
 3 -4 7 21468.5 539.031 22
 3 4 7 21700.5 530.068 23
 3 -4 7 20722.9 527.056 23
 3 4 7 20615.2 718.901 24
 3 -4 8 5425.2 192.761 22
 3 -4 8 5407.97 186.876 12
 3 4 8 5078.34 299.942 24
 3 4 8 5481.78 186.201 10
 3 -4 8 5526.06 187.074 10
 3 -4 9 14659 395.058 12
 3 -4 9 14411.7 391.796 10
 3 4 9 14513.1 392.872 10
 3 -4 9 14209.3 394.755 22
 3 4 10 8731.77 265.251 10
 3 -4 10 8522.48 262.713 10
 3 -4 10 8417.07 264.054 12
 3 -4 11 1933.56 101.008 12
 3 4 11 1933.07 108.662 12
 3 -4 11 1764.22 98.4118 10
 3 4 11 1810.87 98.3508 10
 3 4 11 1846.51 101.197 21
 3 4 12 405.422 55.8126 12
 3 -4 12 441.093 52.3836 10
 3 4 12 407.77 52.9937 10
 3 4 12 524.465 53.9133 21
 3 -4 13 6199.2 186.815 10
 3 4 13 6076.61 185.962 10
 3 4 13 6160.7 190.86 12
 3 4 13 6421.96 190.712 15
 3 4 13 5870.76 182.449 21
 3 4 14 327.944 31.396 10
 -3 5 15 868.249 47.2612 16
 -3 5 14 924.581 52.7105 25
 -3 5 14 1002.27 67.4515 16
 -3 5 14 1014.02 64.7911 15
 -3 5 13 212.025 36.1062 25
 -3 -5 13 194.849 37.2052 25
 -3 5 13 261.932 49.2458 15
 -3 -5 13 214.337 40.5121 18
 -3 5 13 148.947 46.7939 16
 -3 -5 13 182.404 34.4239 13
 -3 5 12 3509.24 154.669 16
 -3 -5 12 2908.27 119.976 17
 -3 -5 12 3075.97 133.978 18
 -3 -5 12 3143.34 127.02 25
 -3 5 12 3178.28 128.51 25
 -3 -5 12 3098.17 152.849 15
 -3 5 12 3319.73 146.916 15
 -3 -5 12 3130.09 123.805 13
 -3 -5 11 1871.01 96.5919 17
 -3 -5 11 1777.13 119.255 16
 -3 5 11 1864.64 115.332 16
 -3 -5 11 1813.24 104.281 18
 -3 5 11 1789.41 95.2559 25
 -3 -5 11 1918.36 96.9319 25
 -3 5 11 1786.37 184.944 26
 -3 -5 11 1528.61 173.969 26
 -3 -5 11 1830.24 95.106 13
 -3 -5 11 1978.5 124.925 15
 -3 5 11 1821.77 111.769 15
 -3 -5 10 4717.81 204.195 15
 -3 5 10 4683.99 188.388 15
 -3 5 10 4924.64 173.097 25
 -3 -5 10 4900.21 172.284 25
 -3 -5 10 4978.65 204.364 16
 -3 5 10 4802.43 195.805 16
 -3 -5 10 4861.62 170.669 13
 -3 5 10 4409.16 289.484 26
 -3 -5 10 4790.76 297.953 26
 -3 -5 9 3606.44 138.815 28
 -3 5 9 3754.76 139.598 28
 -3 -5 9 3506.5 138.764 13
 -3 -5 9 3612.08 168.796 16
 -3 -5 9 3775.91 172.146 15
 -3 5 9 3693.36 157.914 15
 -3 5 9 3405.99 159.369 14
 -3 5 9 3386.39 145.071 2
 -3 5 9 3794.35 142.566 25
 -3 -5 9 3687.45 140.129 25
 -3 5 9 3525.29 244.551 26
 -3 -5 9 3584.15 245.722 26
 -3 -5 8 153.994 54.1573 16
 -3 -5 8 133.973 32.7627 28
 -3 5 8 97.4967 33.6394 28
 -3 5 8 126.366 46.0804 14
 -3 -5 8 78.4978 29.5541 13
 -3 5 8 96.6191 34.9354 25
 -3 -5 8 149.128 34.1483 25
 -3 -5 8 10.8495 44.1539 15
 -3 5 8 97.6488 40.2862 15
 -3 5 8 125.007 68.8488 26
 -3 -5 8 96.7534 63.0289 26
 -3 5 7 4986.28 161.697 25
 -3 -5 7 4926.44 160.208 25
 -3 5 7 4674.13 266.498 26
 -3 -5 7 4471.16 259.475 26
 -3 -5 7 4597.84 158.071 13
 -3 -5 7 4762.97 158.81 28
 -3 5 7 5150.29 161.793 28
 -3 -5 7 4943.12 187.376 16
 -3 5 7 4556.84 175.249 14
 -3 -5 6 1559.74 145.772 26
 -3 5 6 1755.79 154.699 26
 -3 -5 6 1765.18 81.9096 28
 -3 5 6 1619.31 79.9939 28
 -3 5 5 6032.8 288.805 26
 -3 -5 5 6383.44 293.616 26
 -3 -5 4 2306.15 167.718 26
 -3 5 4 2545.13 174.336 26
 3 5 -4 2517.82 161.108 24
 -3 5 3 1958.99 150.749 26
 -3 -5 3 1816.85 143.887 26
 3 5 -3 1887.43 146.766 24
 3 5 -2 6458.32 295.348 24
 3 5 -1 3299.73 208.052 24
 3 -5 -1 3252.92 167.444 29
 3 5 0 52728 1380.51 24
 3 -5 0 53668.9 1282.6 29
 3 -5 0 51986.2 1322.04 30
 3 5 1 11116.3 442.533 24
 3 -5 1 10467 387.821 30
 3 -5 1 11769.1 371.295 29
 3 -5 2 130.215 52.7681 9
 3 -5 2 130.424 50.4736 30
 3 5 3 4511.95 271.329 24
 3 5 3 4664.21 227.996 8
 3 -5 3 4478.16 224.682 8
 3 -5 3 4256.23 235.808 9
 3 -5 3 4578.95 234.501 30
 3 -5 4 32213.6 925.625 9
 3 5 4 32320.9 885.009 8
 3 -5 4 31389.1 882.942 8
 3 5 4 33055.5 980.708 24
 3 -5 5 6134.08 321.367 9
 3 5 5 6752.42 352.246 24
 3 5 5 6180.76 296.408 8
 3 -5 5 6485.45 300.799 8
 3 -5 6 6855.34 226.75 20
 3 -5 6 6816.53 220.697 22
 3 5 6 7710.51 383.49 24
 3 -5 6 7033.57 210.476 23
 3 5 6 7026.63 208.892 23
 3 5 7 12117.5 519.769 24
 3 -5 7 12390 336.761 10
 3 5 7 12746.7 336.821 10
 3 -5 7 12271.9 347.71 22
 3 -5 7 12784 357.563 20
 3 -5 7 12223.7 333.494 12
 3 5 8 20168.4 723.862 24
 3 -5 8 21357.5 539.987 12
 3 -5 8 22075.5 552.278 22
 3 -5 8 21633.2 541.244 10
 3 5 8 21715 540.582 10
 3 -5 9 21513.5 551.732 12
 3 -5 9 22551.6 559.869 22
 3 5 9 21874.2 552.812 10
 3 -5 9 21943.1 553.64 10
 3 -5 10 378.531 51.4186 12
 3 -5 10 560.278 57.7862 10
 3 5 10 525.168 58.0716 10
 3 5 11 323.155 52.8176 12
 3 5 11 403.248 54.9165 21
 3 -5 11 316.803 47.9383 10
 3 5 11 360.637 49.6963 10
 3 -5 12 2265.71 102.347 10
 3 5 12 2173.25 107.501 12
 3 5 12 2144.9 100.32 10
 3 5 12 2313.66 106.982 21
 3 5 13 244.026 39.1561 12
 3 5 13 306.606 39.6006 10
 3 5 13 219.304 37.9909 21
 3 5 13 312.384 41.9763 15
 3 5 14 142.12 21.3444 10
 -3 6 15 105.799 19.2617 16
 -3 6 14 558.059 51.37 16
 -3 6 14 512.916 44.3011 15
 -3 6 13 291.891 46.5924 15
 -3 6 13 228.554 45.9486 16
 -3 -6 13 272.704 44.5733 18
 -3 6 13 224.688 34.4906 25
 -3 -6 13 271.715 37.7729 13
 -3 6 12 42.9505 41.2482 16
 -3 6 12 70.2896 40.9765 15
 -3 -6 12 128.782 34.6573 17
 -3 -6 12 106.126 41.52 18
 -3 -6 12 61.6233 31.0834 25
 -3 6 12 70.6283 31.5491 25
 -3 -6 12 80.4585 35.1418 13
 -3 6 11 157.505 50.0738 16
 -3 6 11 106.526 43.736 15
 -3 -6 11 153.673 42.7781 13
 -3 6 11 121.048 35.0694 25
 -3 -6 11 136.31 37.175 25
 -3 -6 11 150.048 47.8455 18
 -3 -6 11 191.677 42.3816 17
 -3 -6 10 154.512 57.7552 16
 -3 -6 10 86.0282 37.3613 17
 -3 -6 10 29.7898 48.7949 15
 -3 6 10 37.4396 45.9143 16
 -3 6 10 59.0005 42.2107 15
 -3 6 10 91.3624 35.6929 2
 -3 6 10 45.9526 57.6551 26
 -3 -6 10 -15.4065 59.8904 26
 -3 6 10 58.0752 32.156 25
 -3 -6 10 36.4928 32.3291 25
 -3 -6 10 99.8199 38.7099 13
 -3 6 9 3493.51 148.62 2
 -3 -6 9 3719.3 151.506 18
 -3 6 9 3568.28 136.609 25
 -3 -6 9 3581.68 137.44 25
 -3 6 9 3530.49 239.774 26
 -3 -6 9 3346.07 235.462 26
 -3 -6 9 3447.3 165.84 16
 -3 -6 9 3445.07 166.037 15
 -3 6 9 3414.75 151.503 15
 -3 6 9 3452.61 158.216 14
 -3 -6 9 3555.33 139.772 13
 -3 -6 8 2839.57 127.894 18
 -3 6 8 2959.92 117.389 25
 -3 -6 8 2846.87 116.102 25
 -3 6 8 3327.82 223.129 26
 -3 -6 8 3243.6 224.157 26
 -3 -6 8 2756.04 118.428 13
 -3 6 8 2906.77 115.699 28
 -3 -6 8 3096.57 119.385 28
 -3 6 8 2844.91 135.779 14
 -3 -6 8 2884.6 145.078 15
 -3 6 8 2858.95 130.508 15
 -3 -6 8 2786.8 144.623 16
 -3 -6 7 3107.2 143.849 16
 3 -6 -7 2624.63 125.006 5
 -3 6 7 3125.91 116.347 28
 -3 -6 7 3064.6 116.082 28
 -3 6 7 2705.97 128.055 14
 -3 -6 7 3243.91 147.024 15
 -3 -6 7 3068.25 209.394 26
 -3 6 7 3156.46 117.989 25
 -3 -6 7 3204.16 119.606 25
 -3 6 7 3123.24 213.121 26
 -3 -6 7 2884.2 125.702 18
 -3 6 6 4563.62 147.656 28
 -3 -6 6 4464.72 147.37 28
 -3 -6 6 4471.78 173.017 16
 -3 6 6 4493.65 248.331 26
 -3 -6 6 4274.49 241.982 26
 -3 -6 5 2938.68 189.815 26
 -3 6 5 2590.51 179.578 26
 -3 -6 4 13168.2 463.978 26
 -3 6 4 13490.9 468.889 26
 3 6 -4 13236.7 453.768 24
 -3 6 3 7857.38 324.815 26
 -3 -6 3 7576.8 320.509 26
 3 6 -3 8189.95 340.011 24
 3 -6 -2 25618.7 733.181 29
 -3 -6 2 25093.2 738.193 26
 -3 6 2 26112.9 744.077 26
 3 6 -2 26833.1 783.177 24
 3 6 -1 4633.39 260.102 24
 3 -6 -1 4799.57 250.243 30
 3 -6 -1 5119.05 232.092 29
 3 -6 0 863.733 94.8498 29
 3 -6 0 848.656 102.925 30
 3 -6 1 4275.52 228.076 30
 3 -6 1 3849.75 198.75 29
 3 -6 2 4207.98 232.773 30
 3 -6 2 4143.97 230.35 9
 3 -6 2 4660 221.165 8
 3 6 2 4427.09 216.273 8
 3 -6 3 8219.63 349.222 30
 3 -6 3 8170.1 358.9 9
 3 -6 3 8437.06 327.048 8
 3 6 3 8229.8 323.754 8
 3 -6 4 5550.27 292.807 9
 3 6 4 4706.41 240.404 8
 3 -6 4 5077.23 247.344 8
 3 -6 5 521.129 107.573 9
 3 -6 5 336.198 50.0858 20
 3 6 5 355.418 104.296 24
 3 -6 6 3503.94 131.478 23
 3 6 6 3709.57 132.477 23
 3 -6 6 3569.48 150.707 20
 3 -6 6 3672.63 146.014 22
 3 -6 6 3352.61 253.998 9
 3 -6 6 3685.03 123.22 27
 3 -6 7 27.1884 40.3524 20
 3 6 7 52.9915 70.7623 24
 3 -6 7 -4.15641 39.3621 22
 3 -6 7 6.73817 30.0024 10
 3 6 7 16.5582 30.5258 10
 3 -6 7 6.83088 24.4369 27
 3 6 8 7034.97 381.223 24
 3 -6 8 6641.93 213.372 12
 3 -6 8 7384.42 231.85 22
 3 -6 8 7196.38 220.989 10
 3 6 8 6858.13 218.025 10
 3 -6 9 102.134 35.692 12
 3 -6 9 130.126 41.8768 22
 3 6 9 78.8549 37.0988 10
 3 -6 9 125.79 37.4754 10
 3 6 10 439.546 52.2527 10
 3 -6 10 526 55.3899 10
 3 6 11 690.376 67.0852 21
 3 6 11 810.987 61.9738 10
 3 -6 11 688.409 60.1903 10
 3 6 12 213.337 44.1203 12
 3 6 12 201.518 38.176 10
 3 6 12 286.426 45.2077 21
 3 6 13 691.375 53.9178 15
 3 6 13 612.18 43.1324 10
 3 6 13 686.568 50.8421 12
 3 6 13 627.194 49.8136 21
 3 6 14 94.0783 20.0933 15
 -3 7 14 609.119 39.609 15
 -3 7 14 759.108 50.7326 16
 -3 -7 13 671.111 54.4617 18
 -3 7 13 600.45 58.8497 16
 -3 7 13 729.311 55.6528 15
 -3 -7 13 674.597 50.6057 13
 -3 7 13 559.622 43.0986 25
 -3 -7 12 2078.86 106.696 18
 -3 7 12 2100.61 105.028 15
 -3 -7 12 2202.83 99.4291 13
 -3 7 12 2236.26 94.2986 25
 -3 7 12 2171.99 113.18 16
 -3 -7 12 2112.42 95.018 17
 -3 7 11 2496.2 118.204 15
 -3 -7 11 2210.19 105.935 17
 -3 7 11 2368.77 124.716 16
 -3 7 11 2085.25 98.2052 25
 -3 -7 11 2231.09 101.154 25
 -3 -7 11 2159.43 105.698 13
 -3 -7 10 3294.64 134.441 13
 -3 7 10 3050.51 132.221 2
 -3 -7 10 3324.25 139.422 17
 -3 -7 10 3295.03 237.791 26
 -3 7 10 3440.88 145.449 15
 -3 7 10 3454.1 131.31 25
 -3 -7 10 3316.95 130.372 25
 -3 -7 9 1091.54 81.1242 18
 -3 7 9 1172.89 83.4573 15
 -3 7 9 1135.12 89.0048 14
 -3 -7 9 1252.51 75.6913 25
 -3 7 9 1021.24 135.082 26
 -3 -7 9 878.994 127.466 26
 -3 7 9 1236.27 73.2563 25
 -3 -7 9 1274.54 84.3529 17
 -3 -7 9 1162.56 96.8604 16
 -3 7 8 515.624 100.374 26
 -3 -7 8 520.412 97.264 26
 -3 7 8 678.867 54.487 25
 -3 -7 8 636.922 53.1526 25
 -3 -7 8 647.188 65.3269 18
 -3 -7 8 618.76 60.2823 17
 -3 -7 8 786.173 82.4683 16
 -3 -7 8 603.802 51.9568 28
 -3 7 8 645.798 51.8806 28
 -3 7 8 724.256 69.5418 14
 3 -7 -8 688.53 64.9305 5
 -3 -7 7 80.2795 33.5608 13
 -3 7 7 120.761 62.1404 26
 -3 -7 7 97.3979 62.6469 26
 -3 7 7 156.545 39.7186 14
 -3 7 7 133.767 31.5688 25
 -3 -7 7 87.725 29.0895 25
 -3 -7 7 210.163 44.6739 18
 -3 -7 7 121.456 29.8476 28
 -3 7 7 107.777 28.6224 28
 3 -7 -7 149.052 41.4816 5
 -3 7 6 3988.54 155.187 14
 -3 7 6 4344.5 141.857 25
 -3 -7 6 4244.41 141.562 25
 -3 7 6 4258.27 237.437 26
 -3 -7 6 4257.28 238.981 26
 3 -7 -6 4426.49 168.397 5
 -3 -7 6 4158.49 153.585 18
 -3 -7 6 4547.58 144.135 28
 -3 7 6 4474.53 142.041 28
 -3 -7 5 1626.75 73.0502 28
 -3 7 5 1543.82 71.1881 28
 -3 7 5 1422.24 88.6702 1
 -3 7 5 1523.63 134.503 26
 -3 -7 5 1452.7 134.754 26
 -3 7 4 3784.47 210.902 26
 -3 -7 4 3888.68 213.63 26
 3 7 -4 4189.19 227.215 24
 -3 -7 3 1551.44 134.091 26
 -3 7 3 1693.4 135.414 26
 3 7 -3 1782.05 154.306 24
 3 -7 -2 2090.83 157.137 29
 -3 -7 2 2002.44 148.869 26
 -3 7 2 2264.78 155.176 26
 3 7 -2 2355.82 182.699 24
 3 -7 -1 6249.84 282.104 29
 3 -7 0 55.1502 54.6538 30
 3 -7 0 39.0508 42.4312 29
 3 -7 1 34436 926.357 29
 3 -7 1 33278.9 954.027 30
 3 -7 2 4739.99 261.805 9
 3 7 2 4914.47 224.8 8
 3 -7 2 4792.59 225.254 8
 3 -7 2 4784.8 247.111 29
 3 -7 2 4623.72 252.034 30
 3 -7 3 5092.04 289.378 9
 3 -7 3 5403.27 247.741 8
 3 7 3 5576.46 247.707 8
 3 -7 3 5706.72 288.161 30
 3 -7 4 14.6795 63.7887 9
 3 -7 4 67.7969 52.3988 8
 3 7 4 19.0924 44.4875 8
 3 -7 5 4186.88 139.899 27
 3 -7 5 4192.22 163.668 20
 -3 -7 -5 4301.96 147.39 7
 3 -7 5 4035.52 277.279 9
 3 7 6 4581.47 313.415 24
 3 -7 6 4156.6 142.356 27
 3 -7 6 4352.36 166.044 22
 3 -7 6 4671.5 176.088 20
 3 7 6 4390.55 149.167 23
 3 -7 6 4676.28 152.612 23
 -3 -7 -6 4249.92 149.565 7
 3 -7 6 4564.06 151.683 10
 3 7 6 4623.98 151.231 10
 3 -7 6 4189.68 296.314 9
 3 -7 7 7408.75 213.816 27
 3 7 7 7477.7 412.676 24
 3 -7 7 7750.66 230.526 10
 3 7 7 8082.69 232.147 10
 3 -7 7 8177.31 259.345 20
 3 -7 7 7814.46 247.688 22
 3 7 8 2150.63 213.506 24
 3 -7 8 2254.95 104.495 10
 3 7 8 2128.94 101.928 10
 3 -7 8 2491.87 117.849 22
 3 -7 9 3798.28 148.35 22
 -3 -7 -9 3776.59 140.191 4
 3 -7 9 3506.28 140.106 10
 3 7 9 3703.62 140.84 10
 3 -7 10 17.8175 27.9242 10
 3 7 10 55.8739 30.7337 10
 3 7 11 248.77 47.891 12
 3 7 11 228.078 41.3771 10
 3 7 12 432.298 42.9458 10
 3 7 12 465.73 50.7713 12
 3 7 13 2189.26 86.5287 12
 3 7 13 2355.33 92.6559 15
 3 7 13 2351.51 90.3303 21
 3 7 14 187.266 21.0974 15
 3 7 14 148.077 18.3941 11
 -3 8 14 201.619 28.3713 16
 -3 8 13 9.25672 28.6012 16
 -3 -8 13 13.8401 29.093 18
 -3 -8 13 16.7056 27.0436 13
 -3 8 13 24.6256 21.6455 15
 -3 -8 12 312.825 48.8749 18
 -3 -8 12 300.203 42.1087 13
 -3 8 12 200.681 45.2836 16
 -3 8 12 200.583 37.5675 15
 -3 -8 11 4375.8 156.824 13
 -3 8 11 3951.61 140.821 25
 -3 -8 11 4319.42 156.16 17
 -3 8 11 4464.68 172.175 16
 -3 8 11 4177.21 157.69 15
 -3 8 10 259.173 45.709 2
 -3 -8 10 198.307 43.0679 17
 -3 8 10 283.272 39.4298 25
 -3 -8 10 312.834 41.6294 25
 -3 8 10 220.534 44.8114 15
 -3 -8 9 5123.8 290.679 26
 -3 -8 9 5095.36 189.361 18
 3 -8 -9 4512.16 177.696 5
 -3 -8 9 5199.82 187.068 17
 -3 8 9 5295.66 168.783 25
 -3 -8 9 5200.92 168.768 25
 -3 8 9 5139.76 195.578 14
 -3 -8 8 2371.94 118.364 18
 -3 -8 8 2354.72 110.59 13
 -3 -8 8 2327.12 113.903 17
 3 -8 -8 2134.63 116.572 5
 -3 8 8 2100.85 114.98 14
 -3 -8 8 2489.58 101.705 25
 -3 8 8 2359.09 100.358 25
 -3 8 8 2112.13 175.557 26
 -3 -8 8 2364.85 186.819 26
 -3 -8 7 15167.7 384.497 25
 -3 8 7 15529 385.645 25
 -3 8 7 14764.5 522.317 26
 -3 -8 7 14273.6 518.781 26
 -3 -8 7 15523.2 400.002 13
 3 -8 -7 15323.6 423.954 5
 -3 8 7 14319.2 409.229 14
 -3 -8 7 15262.6 411.031 18
 -3 -8 7 15197.4 384.138 28
 -3 8 7 15734.5 383.99 28
 -3 -8 6 174.758 39.9299 18
 -3 -8 6 157.174 38.3161 17
 -3 -8 6 161.575 28.6549 28
 -3 8 6 197.391 30.0635 28
 3 -8 -6 165.973 45.2971 5
 -3 -8 6 164.207 33.6732 13
 -3 8 6 169.497 46.2524 1
 -3 8 6 197.411 30.7349 25
 -3 -8 6 172.65 29.541 25
 -3 8 6 117.244 50.87 26
 -3 -8 6 235.989 66.8386 26
 -3 -8 5 1893.02 93.1678 18
 -3 -8 5 1846.1 91.1753 17
 -3 8 5 1595.75 135.344 26
 -3 -8 5 1733.3 142.013 26
 3 -8 -5 1631.36 98.1053 5
 -3 -8 5 1899.64 78.4173 28
 -3 8 5 1780.36 101.407 1
 3 -8 -4 11929.9 345.513 5
 -3 -8 4 12227.5 421.815 26
 -3 8 4 12358.9 422.945 26
 3 8 -4 11974 447.939 24
 3 -8 -4 12211 307.856 27
 -3 -8 3 233.456 58.151 26
 -3 8 3 312.79 66.9408 26
 3 8 -3 266.112 75.1103 24
 3 8 -2 4123.66 257.162 24
 3 -8 -2 4450.16 248.325 29
 -3 -8 2 4324.98 217.157 26
 -3 8 2 4427.61 218.249 26
 3 -8 -1 1411.6 135.733 29
 -3 8 1 1438.93 121.034 26
 -3 -8 1 1340.44 120.381 26
 3 -8 0 3288.88 206.59 29
 3 -8 1 24570.3 741.289 29
 3 -8 1 24491.1 677.769 8
 3 8 1 24594.4 677.031 8
 3 -8 2 19241.3 648.45 9
 3 -8 2 18627.4 615.428 29
 3 -8 2 19455.7 640.488 30
 3 8 2 18205.6 548.847 8
 3 -8 2 18713 554.609 8
 3 -8 3 7997.19 391.709 9
 3 -8 3 8423.62 322.962 8
 3 8 3 8962.82 327.297 8
 3 -8 3 8408.26 378.63 30
 3 -8 4 6365.45 347.377 9
 3 -8 4 6151.45 188.334 27
 3 -8 4 6410.67 215.831 3
 -3 -8 -4 6111.84 193.738 7
 3 -8 5 15072.1 377.957 27
 3 -8 5 15617 611.114 9
 -3 -8 -5 14522.9 385.381 7
 3 -8 5 14685.4 409.78 20
 3 -8 6 18.9424 73.6196 9
 3 -8 6 87.2957 31.4864 10
 3 8 6 19.9645 64.3366 24
 3 -8 6 14.2081 43.169 20
 3 -8 6 -11.1799 26.4729 27
 3 -8 7 2068.76 94.0209 10
 3 8 7 2116.78 94.4894 10
 3 -8 7 2002.3 85.5805 27
 3 -8 7 1857.44 111.486 20
 3 -8 7 1915.18 107.626 22
 3 -8 8 2608.44 119.781 22
 3 -8 8 2527.22 126.272 20
 -3 -8 -8 2474.52 115.032 4
 3 8 8 2650.11 108.608 10
 3 -8 8 2327.61 105.341 10
 3 -8 9 150.065 37.824 22
 -3 -8 -9 173.381 38.8589 4
 3 -8 9 122.119 35.0084 10
 3 8 9 123.043 33.8659 10
 3 8 10 29.6089 39.4203 21
 3 8 10 6.27027 26.9041 10
 3 8 11 267.704 44.2189 21
 3 8 11 191.692 34.8469 10
 3 8 11 249.748 44.661 12
 3 8 12 1004.43 52.8899 10
 3 8 12 1104.57 65.9291 12
 3 8 12 1207.7 68.1918 14
 3 8 13 113.073 26.0948 12
 -3 -9 14 209.898 23.1644 13
 -3 9 14 131.113 18.2027 16
 -3 -9 13 62.7355 29.6635 18
 -3 -9 13 -13.2574 24.4799 13
 -3 9 13 12.6445 25.7725 16
 -3 -9 12 454.024 52.9391 18
 -3 -9 12 459.824 49.1935 13
 -3 9 12 386.447 48.1907 16
 -3 -9 11 526.579 55.125 17
 -3 9 11 446.806 56.9699 16
 -3 -9 10 5363.74 191.731 18
 -3 -9 10 5178.19 181.902 17
 -3 9 10 4721.19 177.418 2
 -3 9 9 372.978 57.4653 14
 -3 -9 9 506.529 62.6214 18
 -3 -9 9 447.231 59.5569 17
 -3 -9 9 379.889 54.2752 13
 3 -9 -9 289.248 49.3605 5
 -3 -9 8 10449.3 308.756 17
 -3 -9 8 10634.7 282.008 25
 -3 9 8 10193.5 312.375 14
 -3 -9 8 10581.9 313.749 18
 -3 -9 8 11057.6 304.326 13
 3 -9 -8 9829.67 316.957 5
 3 -9 -7 3457.98 153.044 5
 -3 9 7 3267.08 139.137 14
 -3 -9 7 3183.6 139.208 18
 -3 -9 7 3282.62 116.364 25
 -3 -9 7 3211.3 130.671 13
 -3 -9 7 3202.93 114.665 28
 -3 9 6 2209.99 120.32 1
 -3 -9 6 2158.71 85.4836 28
 -3 -9 6 2028.93 102.999 17
 -3 -9 6 2035.08 104.666 18
 -3 -9 6 2226.99 87.0971 25
 -3 -9 6 2132.26 158.067 26
 -3 -9 6 2132.65 100.144 13
 3 -9 -6 2199.95 118.673 5
 3 -9 -5 263.557 51.8205 5
 -3 -9 5 258.393 45.1497 17
 -3 -9 5 269.469 43.4069 18
 -3 9 5 232.282 48.2801 1
 -3 -9 5 316.723 64.257 26
 -3 -9 4 1373.23 77.8024 18
 -3 -9 4 1479.78 78.976 17
 -3 9 4 1186.18 84.8658 1
 3 -9 -4 1329.71 88.9772 5
 3 9 -4 1144.86 128.959 24
 3 -9 -4 1325.14 65.262 27
 -3 -9 4 1286.36 112.821 26
 -3 -9 3 3546.71 129.235 17
 -3 9 3 3315.55 141.157 1
 3 -9 -3 3348.69 145.104 5
 3 9 -3 3734.31 239.851 24
 -3 -9 3 3289.57 178.241 26
 3 -9 -3 3558.68 247.424 30
 3 -9 -3 3410.75 235.273 29
 3 -9 -3 3405.07 119.18 27
 3 9 -2 4320.93 270.7 24
 3 -9 -2 4188.35 270.743 30
 3 -9 -2 4115.69 253.895 29
 -3 -9 2 4705.94 213.81 26
 3 -9 -1 566.299 106.163 30
 3 -9 -1 419.614 91.5599 29
 -3 -9 1 474.487 71.0649 26
 3 -9 0 3178.35 215.62 29
 3 -9 1 453.281 92.9829 29
 3 -9 1 458.714 65.2317 8
 3 -9 2 20955.2 603.253 8
 -3 -9 -2 21924 535.06 7
 3 -9 2 22377.5 711.93 29
 3 -9 2 21463.2 555.094 3
 -3 -9 -3 4997.59 172.004 7
 3 -9 3 5147.12 166.779 27
 3 -9 3 5266.04 317.475 9
 3 -9 3 5183.59 294.79 30
 3 -9 4 7511.55 218.318 27
 3 -9 4 7905.88 406.85 9
 3 -9 4 7307.11 246.28 3
 -3 -9 -4 7092.21 223.163 7
 3 -9 5 849.375 75.6685 20
 3 -9 5 1002.63 156.022 9
 -3 -9 -5 865.112 65.5451 7
 3 -9 5 899.574 60.3271 27
 3 -9 6 12964.3 583.935 9
 3 -9 6 13262.2 377.68 20
 3 9 6 12321.6 582.292 24
 3 -9 6 12796.2 338.304 27
 -3 -9 -7 330.354 50.6955 4
 3 -9 7 307.692 37.6757 27
 3 -9 7 328.098 51.6406 22
 3 -9 7 208.127 95.0818 9
 3 9 7 333.293 105.377 24
 3 -9 7 304.571 58.0551 20
 3 -9 8 679.481 67.4407 20
 3 -9 8 662.389 63.1544 22
 -3 -9 -8 730.011 64.9066 4
 3 9 8 638.131 126.888 24
 -3 -9 -9 24.7871 30.3906 4
 3 -9 9 28.0216 30.6344 22
 3 9 10 440.17 57.3877 21
 3 9 11 132.323 38.6617 21
 3 9 11 110.875 35.0534 12
 3 9 12 162.951 34.2853 21
 3 9 12 178.62 31.6492 12
 3 9 12 229.063 37.2157 14
 3 9 13 360.043 32.9141 21
 3 9 13 327.352 34.1211 15
 -3 -10 14 93.8116 15.8937 13
 -3 -10 13 578.778 44.6407 18
 -3 10 13 599.844 40.801 16
 -3 -10 12 2602.56 110.707 18
 -3 10 12 2650.48 105.92 16
 -3 -10 11 42.0241 33.9734 17
 -3 -10 11 -16.3486 36.912 13
 -3 10 11 -14.7467 32.6336 16
 3 -10 -10 79.0823 33.5536 5
 -3 -10 10 36.2123 36.0709 13
 -3 -10 10 69.0968 39.488 17
 -3 -10 10 17.2123 41.4043 18
 -3 -10 9 90.691 44.5244 18
 -3 -10 9 91.6915 43.6426 17
 -3 -10 9 64.7795 38.6861 13
 3 -10 -9 56.6168 38.6587 5
 -3 -10 8 4489.53 174.06 18
 3 -10 -8 4398.68 179.44 5
 -3 -10 8 4399.3 162.198 13
 -3 10 8 4043.29 164.117 14
 3 -10 -7 96.9173 45.0925 5
 -3 -10 7 151.253 40.9671 13
 -3 -10 7 150.279 48.8589 18
 -3 10 6 9832.54 318.577 1
 -3 -10 6 10482.1 291.107 13
 -3 -10 6 10583.7 304.641 18
 3 -10 -6 9769.23 317.695 5
 -3 -10 6 10374.8 300.6 17
 -3 -10 5 5632.7 180.39 13
 3 -10 -5 5322.66 205.128 5
 -3 -10 5 5453.81 189.07 18
 -3 -10 5 5576.74 189.715 17
 -3 10 4 96.5731 41.9075 1
 3 -10 -4 131.103 29.345 27
 -3 -10 4 146.52 39.6908 17
 -3 -10 4 147.933 37.662 18
 -3 -10 3 9672.09 276.862 18
 -3 -10 3 10209.1 282.587 17
 -3 -10 3 10009 274.262 7
 -3 10 3 10122.2 302.17 1
 3 -10 -3 10278.9 271.281 27
 3 -10 -3 9111.56 299.826 5
 3 -10 -3 10012.8 457.083 30
 3 -10 -3 10341 457.649 29
 3 10 -3 10077 439.066 24
 -3 -10 2 460.977 46.0718 7
 -3 10 2 404.083 53.0764 1
 3 -10 -2 500.66 110.03 30
 3 -10 -2 422.684 95.5286 29
 3 -10 -2 436.377 43.9573 27
 3 -10 -2 427.387 56.8131 5
 -3 -10 2 472.305 47.162 17
 3 -10 -1 84.1954 39.5122 3
 -3 10 1 104.421 37.2492 1
 3 -10 -1 116.558 39.7335 5
 3 -10 -1 104.682 28.8826 27
 -3 -10 1 82.3726 30.9385 7
 3 -10 -1 74.8767 65.1014 30
 3 -10 -1 59.1509 57.5067 29
 3 -10 0 13.6372 38.7601 3
 3 -10 0 29.7461 27.2712 27
 3 -10 0 30.8417 61.7789 30
 3 -10 0 -28.9447 61.2948 29
 -3 -10 0 17.0784 28.1654 7
 3 -10 0 65.0942 34.7736 5
 3 -10 1 10401.5 284.41 27
 3 -10 1 10823.2 452.929 29
 3 -10 1 10200.1 301.921 5
 3 -10 1 10090.7 308.847 3
 3 -10 2 10571.8 307.632 5
 -3 -10 -2 10768.5 302.921 7
 3 -10 2 11126.5 325.191 3
 3 -10 2 10119.6 450.032 29
 3 -10 3 10811.4 293.017 27
 -3 -10 -3 10293 299.304 7
 3 -10 3 11063.6 501.112 9
 3 -10 4 -25.411 41.3137 3
 3 -10 4 35.6939 29.238 27
 -3 -10 -4 -3.75578 33.4452 7
 3 -10 4 19.055 74.056 9
 3 -10 5 7043.78 408.279 9
 3 -10 5 6810.67 210.673 27
 3 -10 5 6994.13 241.006 20
 3 -10 6 4937.95 350.692 9
 3 -10 6 5443.66 204.133 20
 -3 -10 -6 5061.07 189.375 4
 3 -10 6 5273.4 171.595 27
 3 -10 7 1931.07 86.6809 27
 3 10 7 1936.9 219.141 24
 -3 -10 -7 2030.77 98.5342 6
 3 -10 7 1771.56 214.414 9
 -3 -10 -7 1712.27 100.207 4
 3 -10 7 1913.78 112.128 20
 3 -10 7 1988.2 102.831 22
 3 -10 8 -9.18081 40.6331 20
 3 -10 8 11.3768 32.1214 22
 3 10 8 -19.6783 60.4613 24
 -3 -10 -8 3.98699 30.2553 4
 -3 -10 -9 3375.36 131.669 4
 3 10 10 1059.8 75.0451 21
 -3 -10 -10 1006.81 60.7354 4
 3 10 10 1155.68 73.3649 12
 3 10 11 2233.16 93.7102 12
 3 10 11 2336.29 103.542 21
 3 10 12 203.633 33.3167 21
 3 10 12 160.493 25.9918 12
 3 10 12 205.288 33.4764 14
 3 10 13 91.1652 19.7924 15
 -3 -11 13 -5.44732 21.3174 18
 -3 -11 12 190.466 35.3946 13
 -3 11 12 168.834 29.2242 16
 -3 -11 11 -12.1313 33.2091 13
 -3 11 11 36.5828 29.7693 16
 -3 11 10 566.174 56.2928 16
 -3 -11 10 592.47 61.657 17
 3 -11 -10 481.275 52.5436 5
 -3 -11 10 567.615 56.6731 13
 -3 -11 10 692.982 69.6103 18
 -3 -11 9 276.288 51.5213 17
 -3 -11 9 265.479 54.5421 18
 -3 -11 9 285.072 47.8298 13
 3 -11 -9 297.307 53.4177 5
 3 -11 -8 7030.99 246.054 5
 -3 -11 8 7151.33 225.468 13
 -3 -11 8 7036.58 237.547 18
 3 -11 -7 122.152 43.9974 5
 -3 -11 7 216.277 43.0429 13
 -3 -11 7 176.527 47.3019 17
 -3 -11 7 217.519 52.4256 18
 -3 11 6 132.897 48.1964 1
 3 -11 -6 150.633 50.3403 5
 -3 -11 6 92.3006 34.9388 13
 -3 -11 6 131.121 44.5331 17
 -3 -11 6 148.916 45.5158 18
 3 -11 -5 18.5099 67.3023 30
 -3 -11 5 8.16305 37.4319 17
 3 -11 -5 43.8896 40.9622 5
 -3 -11 5 10.0616 29.7129 13
 -3 -11 4 442.709 54.0547 18
 -3 -11 4 578.936 59.1762 17
 -3 11 4 521.754 65.4548 1
 3 -11 -4 328.781 96.1435 29
 3 -11 -4 432.202 109.771 30
 3 -11 -4 510.352 67.1715 5
 -3 -11 4 499.47 49.0133 13
 3 -11 -4 483.226 44.331 27
 -3 -11 3 6321.79 202.548 18
 -3 -11 3 6425.57 205.76 17
 -3 -11 3 6296.78 197.869 7
 3 11 -3 6235.42 342.873 24
 3 -11 -3 6819.62 196.955 27
 3 -11 -3 6377.42 363.654 30
 3 -11 -3 6705.23 367.829 29
 -3 11 3 6013.94 221.341 1
 -3 -11 2 13.5933 28.2136 17
 -3 -11 2 30.5477 30.047 7
 3 -11 -2 -16.7161 66.9664 30
 3 -11 -2 101.154 69.4971 29
 3 -11 -2 9.25778 28.6046 27
 -3 -11 2 31.6508 26.2775 4
 3 -11 -2 59.7482 41.3346 5
 3 -11 -2 -4.73705 37.3933 3
 -3 11 2 -9.33756 37.4086 1
 -3 -11 1 8033.14 235.346 17
 3 -11 -1 8063.78 263.694 3
 -3 -11 1 8449.72 242.735 4
 3 -11 -1 8829.12 420.604 30
 3 -11 -1 8474.02 410.95 29
 3 -11 -1 7843.39 262.2 5
 -3 11 1 8133.21 258.634 1
 -3 -11 1 7983.69 243.158 7
 3 -11 -1 8279.41 237.649 27
 -3 -11 0 3773.78 139.592 4
 3 -11 0 3466.11 154.687 3
 3 -11 0 3420.79 251.87 29
 3 -11 0 3335.16 252.78 30
 3 -11 0 3586.51 151.552 5
 -3 11 0 3496.92 146.276 1
 -3 -11 0 3403.15 136.566 7
 3 -11 0 3472.87 132.245 27
 3 -11 1 34833.7 1049.67 29
 3 -11 1 34972.8 1062.29 30
 -3 11 -1 33567.2 833.819 1
 3 -11 1 35055.2 818.132 27
 3 -11 1 35095.5 853.626 3
 3 -11 1 35517.1 843.513 5
 3 -11 2 11942.3 355.238 3
 -3 -11 -2 12144.1 333.666 7
 3 -11 2 11212.5 520.11 9
 3 -11 2 10752.7 490.59 29
 3 -11 2 11758 507.091 30
 3 -11 2 11941.3 337.753 5
 3 -11 3 953.567 66.9159 27
 -3 -11 -3 989.071 74.1071 7
 3 -11 3 887.116 148.969 9
 -3 -11 -4 4947.19 185.953 4
 3 -11 4 5047.35 198.757 3
 3 -11 4 5125.33 173.59 27
 3 -11 4 5261.62 351.486 9
 3 -11 5 13.7181 30.1742 27
 -3 -11 -5 9.06094 40.1029 4
 3 -11 5 -15.6336 41.7529 20
 3 -11 5 42.2117 93.9731 9
 3 -11 6 313.562 41.7213 27
 3 -11 6 343.742 62.7678 20
 3 -11 6 194.563 96.454 9
 -3 -11 -6 247.163 50.924 4
 3 11 7 9532.42 516.583 24
 -3 -11 -7 10471.5 296.76 6
 3 -11 7 10348.8 525.041 9
 -3 -11 -7 10065.4 306.298 4
 3 -11 7 10923.6 322.917 20
 3 -11 7 10534.2 303.697 22
 -3 -11 -8 219.946 38.115 6
 3 -11 8 153.917 36.2115 22
 3 -11 8 189.389 48.2169 20
 -3 -11 -8 233.617 47.3031 4
 3 11 9 2357.41 111.315 21
 -3 -11 -9 2091.4 100.101 4
 3 11 10 316.865 40.0559 12
 3 11 10 277.456 44.4456 21
 -3 -11 -10 203.874 33.0921 4
 3 11 11 198.35 35.3598 21
 3 11 11 265.976 33.2609 12
 3 11 12 289.87 32.2863 21
 3 11 12 324.293 35.5691 15
 3 11 12 307.759 34.6143 14
 -3 -12 13 112.826 20.2074 13
 -3 -12 12 8.44561 24.0998 13
 -3 -12 11 1428.32 81.7686 18
 -3 -12 11 1524.65 78.2226 13
 3 -12 -10 31.4805 28.8659 5
 -3 -12 10 89.981 34.6524 13
 -3 -12 10 76.021 40.4764 18
 -3 -12 9 8960.49 271.05 17
 3 -12 -9 8824.87 279.51 5
 -3 -12 9 9478.49 280.901 18
 -3 -12 9 9043.4 265.121 13
 3 -12 -8 4605.54 185.782 5
 -3 -12 8 4674.11 166.617 13
 -3 -12 8 4529.99 176.954 18
 3 -12 -7 5.61192 40.8043 5
 -3 -12 7 4.31503 42.5502 17
 -3 -12 7 -13.6266 41.4008 18
 -3 -12 7 29.3331 33.4206 13
 3 -12 -7 95.041 82.5941 30
 -3 -12 6 8192.56 261.663 18
 -3 -12 6 7968.17 259.819 17
 -3 -12 6 8857.9 252.282 13
 -3 12 6 8341.6 283.861 1
 3 -12 -6 8854.34 449.526 30
 3 -12 -6 7973.36 449.924 29
 3 -12 -6 8165.66 283.234 5
 -3 -12 5 7367.15 235.87 18
 -3 -12 5 7155.33 217.532 13
 -3 -12 5 7129.23 234.413 17
 3 -12 -5 6803.69 392.675 30
 3 -12 -5 6848.22 405.897 29
 3 -12 -5 7038.59 255.183 5
 -3 -12 4 1881.41 99.3409 18
 -3 -12 4 1792.99 101.102 17
 -3 12 4 1786.76 111.582 1
 3 -12 -4 2026.68 209.279 30
 3 -12 -4 1520.16 194.198 29
 3 -12 -4 1838.98 114.587 5
 -3 -12 4 1696.56 85.6204 13
 3 -12 -4 1893.84 86.5864 27
 -3 -12 3 14419 385.68 18
 -3 -12 3 14743.7 390.039 17
 -3 -12 3 14488.5 371.163 13
 -3 12 3 13795.5 410.331 1
 3 12 -3 14033.3 568.133 24
 3 -12 -3 14672.8 599.247 30
 3 -12 -3 14438 606.889 29
 3 -12 -3 14655.7 375.968 27
 3 -12 -2 10165.2 285.271 27
 3 -12 -2 9871.78 313.788 3
 -3 -12 2 10483.4 287.623 4
 -3 12 2 9925.49 313 1
 3 -12 -2 9998.68 473.926 30
 3 -12 -2 10595.5 493.138 29
 3 -12 -2 10314.3 320.106 5
 -3 -12 1 120.12 39.4996 7
 3 -12 -1 109.272 33.8927 27
 -3 -12 1 65.2962 31.9774 4
 3 -12 -1 88.5545 44.7428 3
 -3 12 1 139.869 44.7463 1
 3 -12 -1 145.155 70.5444 30
 3 -12 -1 142.747 75.5951 29
 3 -12 -1 25.5078 40.3168 5
 -3 -12 0 1457.76 87.4982 7
 3 -12 0 1483.46 85.1935 27
 3 -12 0 1382.13 174.364 29
 3 -12 0 1644.23 107.094 3
 -3 -12 0 1485.07 86.5236 4
 -3 12 0 1626.11 98.7771 1
 3 -12 0 1341.35 172.849 30
 3 -12 0 1584.94 99.9082 5
 3 -12 1 6731.08 213.367 27
 -3 12 -1 6654.69 225.277 1
 3 -12 1 6830.85 377.018 30
 3 -12 1 6611.27 372.207 29
 3 -12 1 6623.96 238.206 3
 -3 -12 -1 6636.27 219.596 4
 3 -12 1 6991.26 231.5 5
 3 -12 2 1222.31 161.588 30
 3 -12 2 1374.11 169.096 29
 3 -12 2 1221.04 170.861 9
 3 -12 2 1133.02 80.2079 5
 3 -12 2 1114.14 93.6576 3
 -3 -12 -2 1208.83 84.7999 4
 3 -12 3 1432.52 85.2947 27
 3 -12 3 1297.08 182.548 9
 3 -12 4 31130.3 783.053 3
 -3 -12 -4 31551.8 766.025 4
 3 -12 4 30681.7 744.849 27
 3 -12 4 31041.2 1052.81 9
 -3 -12 -5 8891.95 277.731 4
 3 -12 5 8644.7 286.162 20
 3 -12 5 8636.14 474.641 9
 3 -12 5 8703.61 257.452 27
 3 -12 6 1308.97 185.664 9
 3 -12 6 1376.94 95.8891 20
 -3 -12 -6 1302.79 84.7046 6
 -3 -12 -6 1229.58 87.8844 4
 3 -12 7 2047.27 102.078 22
 3 -12 7 2200.07 117.526 20
 -3 -12 -7 2033.19 109.838 4
 -3 -12 -7 2023.3 99.6827 6
 -3 -12 -8 1085.96 68.1445 6
 3 -12 8 1260.29 84.188 20
 -3 -12 -8 1235.78 80.5141 4
 3 12 9 1309.43 78.4092 21
 -3 -12 -9 1143.27 70.9088 4
 -3 -12 -10 409.035 38.8516 4
 3 12 10 409.499 46.6495 21
 3 12 10 366.372 37.2401 12
 3 12 11 1061.32 56.8638 21
 3 12 11 763.057 39.8627 12
 3 12 12 137.883 23.101 14
 3 12 12 112.202 21.1635 15
 -3 -13 12 2318.42 82.1607 13
 -3 -13 11 30.2625 32.0983 18
 -3 -13 11 75.7358 28.6538 13
 -3 -13 10 1018.74 71.5445 18
 3 -13 -10 1071.18 68.0263 5
 -3 -13 10 1094.91 67.7468 13
 -3 -13 9 447.957 57.2339 18
 3 -13 -9 481.92 57.9967 5
 -3 -13 9 550.195 53.7706 13
 -3 -13 8 593.543 67.2447 18
 3 -13 -8 517.459 65.6616 5
 -3 -13 8 516.397 53.9888 13
 -3 -13 7 128.965 40.1678 13
 3 -13 -7 144.108 48.248 5
 -3 -13 7 119.861 46.7385 18
 -3 -13 6 26.8661 42.1802 18
 -3 -13 6 -4.32153 41.7777 17
 3 -13 -6 -74.5357 76.8124 30
 3 -13 -6 41.8654 70.454 29
 3 -13 -6 -5.77133 41.9624 5
 -3 -13 6 13.7276 34.492 13
 -3 -13 5 139.553 45.878 18
 -3 13 5 107.52 47.3419 1
 3 -13 -5 18.617 70.0856 30
 3 -13 -5 249.824 101.158 29
 -3 -13 5 73.2877 42.3524 17
 3 -13 -5 52.5944 46.8656 5
 -3 -13 5 101.85 33.8446 13
 -3 -13 4 802.48 70.5023 18
 -3 13 4 711.16 77.7403 1
 3 -13 -4 892.745 83.8361 5
 -3 -13 4 739.205 60.0988 6
 -3 -13 4 884.878 60.1071 13
 3 -13 -4 908.187 145.113 30
 3 -13 -4 922.969 156.613 29
 -3 -13 3 13863.3 376.072 18
 -3 13 3 14182.1 406.148 1
 3 -13 -3 14147 403.309 3
 3 -13 -3 13834.3 365.985 27
 -3 -13 3 13466.5 354.4 13
 3 -13 -3 13055 572.821 30
 3 -13 -2 682.131 59.9524 27
 3 -13 -2 729.705 77.8099 5
 -3 13 2 682.275 74.1793 1
 3 -13 -2 548.054 71.7341 3
 3 -13 -2 659.548 128.935 30
 3 -13 -2 530.643 123.078 29
 -3 -13 2 677.406 58.0392 4
 3 -13 -1 2062.69 102.853 27
 3 -13 -1 2039.33 119.615 5
 -3 13 1 2045.67 116.222 1
 3 -13 -1 1844.72 207.609 29
 3 -13 -1 2184.72 215.65 30
 3 -13 -1 2033.74 120.223 3
 -3 -13 1 2184.67 104.434 4
 3 -13 0 1891.77 95.8558 27
 3 -13 0 1675.32 104.881 5
 -3 13 0 1949.1 111.015 1
 3 -13 0 1748.29 198.189 29
 3 -13 0 1845.41 200.043 30
 3 -13 0 1534.48 107.674 3
 -3 -13 0 1775.71 97.2111 4
 3 -13 1 6496.57 208.079 27
 -3 13 -1 6206.16 219.098 1
 3 -13 1 5906.75 359.286 30
 3 -13 1 6808.44 382.053 29
 3 -13 1 6365.41 235.878 3
 -3 -13 -1 6380.74 215.872 4
 3 -13 1 6261.55 220.895 5
 -3 -13 -2 737.032 69.4792 4
 3 -13 2 707.811 64.5398 5
 3 -13 2 688.592 141.283 9
 3 -13 2 648.859 128.272 30
 3 -13 3 19623.9 501.934 27
 3 -13 3 19838.3 779.174 9
 3 -13 4 7843.58 242.975 27
 3 -13 4 7819.67 270.421 3
 -3 -13 -4 8325.72 262.02 4
 3 -13 4 7559.06 447.564 9
 3 -13 5 1895.22 117.601 20
 -3 -13 -5 2025.49 113.774 4
 -3 -13 -5 2240.94 112.359 6
 3 -13 5 2349.22 244.478 9
 -3 -13 -6 2036.85 104.465 6
 -3 -13 -6 1908.09 108.357 4
 3 -13 6 1913.81 113.703 20
 -3 -13 -7 437.219 52.1602 6
 3 -13 7 587.792 65.4945 20
 3 -13 7 519.598 51.9282 22
 -3 -13 -7 491.872 58.414 4
 3 -13 8 48.5281 37.5365 20
 -3 -13 -8 93.3628 31.4847 6
 3 13 8 20.1962 30.176 21
 -3 -13 -8 64.9793 37.7955 4
 3 13 9 721.648 56.3955 21
 -3 -13 -9 636.509 52.3908 4
 3 13 9 610.359 45.0359 12
 3 13 10 2393.49 92.3981 21
 -3 -13 -10 2141.81 79.4764 4
 3 13 11 169.405 24.3876 21
 -3 -14 12 184.273 20.8745 13
 -3 -14 11 264.181 32.6896 13
 -3 -14 10 1550.51 81.0194 18
 -3 -14 10 1417.8 71.0476 13
 3 -14 -10 1473.05 72.7113 5
 -3 -14 9 95.1763 40.1505 18
 -3 -14 9 93.8063 34.0124 13
 3 -14 -9 128.235 39.841 5
 -3 -14 8 1297.74 85.8022 18
 3 -14 -8 1486.72 97.3999 5
 -3 -14 8 1549.6 81.3656 13
 -3 -14 7 890.362 75.5706 18
 3 -14 -7 675.573 61.5096 3
 -3 -14 7 888.488 64.0986 13
 3 -14 -7 818.408 80.0234 5
 3 -14 -6 113.123 54.4658 5
 3 -14 -6 75.2529 38.7964 3
 -3 -14 6 195.089 51.3102 18
 -3 -14 6 130.482 36.0218 13
 -3 -14 5 3124.84 138.66 18
 -3 14 5 3263.8 155.795 1
 -3 -14 5 3149.89 121.53 13
 3 -14 -5 3197.91 146.418 3
 3 -14 -5 2616.54 238.04 30
 3 -14 -5 2886.32 271.067 29
 3 -14 -5 3224.76 159.207 5
 -3 -14 4 4600.26 170.025 18
 -3 -14 4 4333.67 153.74 6
 -3 -14 4 4430.28 149.463 13
 3 -14 -4 4819.7 320.163 30
 3 -14 -4 4191.02 320.844 29
 3 -14 -4 4518.43 184.402 3
 -3 14 4 4554.29 190.213 1
 3 -14 -3 34695.1 845.041 3
 -3 14 3 33646.4 843.375 1
 3 -14 -3 34117 851.196 5
 -3 -14 3 33989.2 806.55 6
 3 -14 -3 33564.5 1086.98 30
 3 -14 -3 31882 1091.27 29
 -3 -14 2 525.888 55.515 4
 3 -14 -2 760.795 82.0347 3
 -3 14 2 648.992 74.6711 1
 3 -14 -2 655.761 60.7892 27
 3 -14 -2 692.053 131.37 30
 3 -14 -2 490.842 121.547 29
 3 -14 -2 560.226 71.7758 5
 3 14 -2 418.122 109.993 24
 -3 14 1 2312.65 124.799 1
 3 -14 -1 2260.77 109.639 27
 3 -14 -1 2313.56 234.222 29
 3 -14 -1 1845.12 209.049 30
 3 -14 -1 2454.4 129.713 5
 3 -14 -1 2185.92 128.247 3
 -3 -14 1 2296.09 110.362 4
 -3 14 0 8755.06 282.102 1
 3 -14 0 8378.68 261.116 27
 3 -14 0 8700.67 459.296 29
 3 -14 0 8789.15 452.399 30
 3 -14 0 8947.08 283.298 5
 3 -14 0 8784.29 294.074 3
 -3 -14 0 8661.46 266.05 4
 -3 14 -1 2070.66 114.439 1
 3 -14 1 2219.13 110.134 27
 3 -14 1 2152.03 115.2 5
 3 -14 1 2189.6 129.068 3
 -3 -14 -1 2425.66 117.733 4
 3 -14 1 2005.91 215.976 30
 3 -14 1 2045.55 219.584 29
 -3 -14 -2 1742.53 100.492 4
 3 -14 2 1621.15 205.504 9
 3 -14 2 1537.01 91.8064 5
 3 -14 3 2567.42 118.456 27
 3 -14 3 2593.46 140.396 3
 3 -14 3 2583.04 258.904 9
 -3 -14 -3 2618.98 128.978 6
 -3 -14 -4 1130.07 84.0259 6
 3 -14 4 1145.12 180.564 9
 3 -14 4 1176.29 95.6684 3
 -3 -14 -4 1015.26 82.6162 4
 -3 -14 -5 2112.49 111.611 6
 -3 -14 -5 2280.35 121.089 4
 3 -14 5 2373.06 125.823 20
 -3 -14 -6 1487.86 88.0282 6
 -3 -14 -6 1568.39 98.4532 4
 3 -14 6 1612.18 101.063 20
 3 -14 6 1535.19 85.7634 22
 3 -14 7 4403.94 165.945 20
 3 14 7 4486.88 151.567 21
 -3 -14 -7 4218.02 163.777 4
 -3 -14 -7 4317.86 153.148 6
 3 14 8 1561.65 77.186 21
 3 -14 8 1567.95 83.642 20
 -3 -14 -8 1589.27 84.8049 4
 3 14 9 937.617 55.5009 21
 -3 -14 -9 974.952 58.3158 4
 3 14 10 972.841 48.3914 21
 3 14 11 71.6984 16.2668 15
 3 14 11 76.0562 20.4393 14
 -3 -15 11 2693.03 83.1311 13
 3 -15 -10 14.749 20.5755 5
 -3 -15 10 9.48384 21.8849 13
 3 -15 -9 581.796 55.2734 5
 -3 -15 9 507.529 44.2528 13
 3 -15 -8 1152.55 82.5235 5
 -3 -15 8 1162.86 65.5252 13
 -3 -15 8 1149.81 68.2761 19
 3 -15 -7 10408.9 311.115 5
 -3 -15 7 10030.3 269.79 13
 3 -15 -7 9463.78 277.688 3
 3 -15 -6 8129.46 273.911 5
 3 -15 -6 7789.32 250.514 3
 -3 -15 6 8302.07 231.038 13
 -3 -15 5 612.443 50.5839 13
 -3 15 5 755.778 80.8516 1
 3 -15 -5 727.715 80.3142 5
 3 -15 -5 651.007 71.9501 3
 -3 15 4 2055.95 122.432 1
 3 -15 -4 1930.19 115.924 3
 3 -15 -3 7121.9 257.966 5
 -3 -15 3 7192.41 222.954 6
 3 -15 -3 6174.74 397.772 29
 3 -15 -3 7104.29 396.954 30
 -3 15 3 7307 255.825 1
 3 -15 -3 7325.78 254.702 3
 3 -15 -2 7191.95 254.707 5
 -3 -15 2 7002.64 226.969 6
 -3 -15 2 7109.53 220.518 4
 3 -15 -2 7380.42 257.764 3
 3 -15 -2 7337.25 424.969 29
 3 -15 -2 7073.84 401.619 30
 -3 15 2 7233.28 253.77 1
 -3 -15 1 531.424 61.3807 6
 3 -15 -1 571.723 69.5971 5
 3 -15 -1 639.315 136.443 29
 -3 -15 1 554.847 56.5937 4
 3 -15 -1 714.937 132.377 30
 3 -15 -1 538.115 72.1428 3
 -3 15 1 597.815 68.3062 1
 3 -15 0 1615.46 199.979 29
 -3 15 0 1905.2 109.476 1
 -3 -15 0 1836.07 102.996 6
 3 -15 0 1932.26 110.697 5
 -3 -15 0 1771.9 98.2752 4
 3 -15 0 1856.2 119.377 3
 3 -15 1 2289.28 231.034 29
 3 -15 1 1877.08 204.182 30
 -3 -15 -1 2069.8 111.614 6
 3 -15 1 2158.34 112.363 5
 3 -15 1 1635.63 213.389 9
 3 -15 1 2141.75 127.901 3
 -3 -15 -1 2091.59 111.249 4
 3 -15 2 659.423 147.126 9
 -3 -15 -2 679.029 68.1209 4
 -3 -15 -3 1112.99 85.8399 6
 3 -15 3 944.879 165.761 9
 3 -15 3 1151.86 90.6814 3
 -3 -15 -3 1171.57 86.6844 4
 -3 -15 -4 720.589 70.2068 6
 3 -15 4 763.326 77.9725 3
 -3 -15 -5 -32.316 38.2579 6
 3 -15 5 -28.5302 44.0753 20
 -3 -15 -5 -8.89526 42.3436 4
 -3 -15 -6 1857.35 96.4727 6
 -3 -15 -6 1888.87 103.744 4
 3 -15 6 1852.33 104.189 20
 -3 -15 -7 -14.8416 29.8329 6
 -3 -15 -7 14.355 33.626 4
 3 15 7 7.32525 23.9604 21
 3 -15 7 -24.8833 34.3653 20
 3 15 8 555.281 42.6125 21
 -3 -15 -8 659.851 53.2275 4
 3 15 9 -1.53454 16.3329 21
 -3 -15 -9 -8.15111 23.5936 4
 3 15 10 248.978 23.8361 15
 -3 -16 10 1654.1 57.5984 13
 3 -16 -9 67.5227 29.7071 5
 -3 -16 9 38.7222 19.7912 13
 3 -16 -8 555.385 56.4115 5
 -3 -16 8 521.416 46.9955 19
 -3 -16 8 540.153 41.4755 13
 3 -16 -7 1153.68 85.9744 5
 -3 -16 7 1056.78 68.9405 19
 3 -16 -7 1084.01 66.6001 3
 -3 -16 7 1132.73 59.1604 13
 3 -16 -6 8284.31 248.898 3
 -3 -16 6 7939.01 219.966 13
 3 -16 -6 8347.07 269.356 5
 3 -16 -5 11601.8 346.85 5
 -3 16 5 11276.3 341.344 1
 3 -16 -5 10892.1 326.708 3
 -3 16 4 6586.93 236.231 1
 3 -16 -4 6453.78 228.944 3
 3 -16 -3 2498.06 135.021 5
 -3 -16 3 2343.21 105.295 6
 -3 16 3 2450.47 131.959 1
 3 -16 -3 2321.54 129.649 3
 3 -16 -2 2043.5 119.984 5
 -3 -16 2 1903.05 99.18 6
 -3 16 2 2242.63 122.214 1
 3 -16 -2 1892.99 119.173 3
 -3 -16 1 1038.44 77.0829 6
 3 -16 -1 1173.77 87.9089 5
 -3 16 1 974.744 84.3324 1
 -3 -16 1 1138.08 75.612 4
 3 -16 -1 1160.85 93.7614 3
 -3 -16 0 211.916 47.8895 6
 3 -16 0 200.66 48.0117 5
 -3 16 0 231.127 49.2819 1
 3 -16 0 271.7 63.3531 3
 -3 -16 0 187.988 43.5572 4
 -3 -16 -1 1883.37 105.998 6
 3 -16 1 1905.14 101.932 5
 3 -16 1 2014.93 121.957 3
 -3 -16 -1 1832.08 104.152 4
 -3 -16 -2 3400.02 147.669 4
 -3 -16 -3 202.35 50.3664 6
 -3 -16 -3 177.333 50.2182 4
 3 -16 3 200.669 55.3728 3
 3 -16 4 80.6981 48.6042 20
 -3 -16 -4 28.6525 41.5352 6
 3 -16 5 111.388 47.8547 20
 -3 -16 -5 99.1719 44.0142 4
 -3 -16 -5 48.4863 37.5248 6
 3 -16 6 285.296 47.1022 20
 -3 -16 -6 192.844 39.2427 6
 -3 -16 -6 301.162 50.0795 4
 3 -16 7 933.039 62.8131 20
 -3 -16 -7 917.04 65.2029 4
 -3 -16 -8 307.637 37.2603 4
 -3 -16 -9 43.7739 19.6751 5
 -3 -16 -9 41.9887 17.7624 4
 3 16 10 48.2149 13.5151 14
 3 -17 -9 794.927 46.7139 5
 -3 -17 8 249.969 32.8887 19
 3 -17 -8 253.583 39.4412 5
 3 -17 -7 45.553 25.9355 3
 -3 -17 7 84.249 33.3784 19
 3 -17 -7 66.65 37.9262 5
 3 -17 -6 4793.14 165.476 3
 -3 -17 6 5119.82 167.869 19
 3 -17 -6 5240.22 188.345 5
 3 -17 -5 2822.18 126.035 3
 3 -17 -4 650.176 71.6473 5
 3 -17 -4 522.48 63.4978 3
 -3 17 4 638.588 70.0105 1
 3 -17 -3 19.9919 42.3378 5
 -3 17 3 14.6152 40.1679 1
 3 -17 -3 44.049 43.3269 3
 -3 -17 2 82.415 35.0257 6
 3 -17 -2 68.8111 39.6972 5
 -3 17 2 48.4667 42.9282 1
 3 -17 -2 77.1116 44.4205 3
 -3 17 1 912.598 77.9541 1
 -3 -17 1 1012.92 70.9177 6
 3 -17 -1 1066.5 80.7813 5
 3 -17 -1 984.405 86.9975 3
 -3 -17 0 3111.44 131.523 6
 3 -17 0 3047.89 133.151 5
 3 -17 0 2939.58 145.852 3
 -3 -17 0 2746.04 122.901 4
 3 -17 1 548.861 72.2616 3
 -3 -17 -1 630.633 65.1481 6
 -3 -17 -1 473.529 55.7588 4
 -3 -17 -2 182.968 43.4524 4
 -3 -17 -3 5137.81 181.873 6
 3 -17 3 4942.53 190.285 3
 -3 -17 -3 4953.04 181.512 4
 3 -17 4 2650.01 123.966 20
 -3 -17 -4 2296.29 112.374 6
 -3 -17 -5 54.9925 38.2123 4
 3 -17 5 40.6448 39.5037 20
 -3 -17 -5 46 35.7067 6
 -3 -17 -6 928.939 67.4476 4
 3 -17 6 973.283 65.1288 20
 -3 -17 -7 76.3396 30.1985 4
 -3 -17 -8 558.908 39.159 4
 3 17 9 892.805 38.8032 14
 3 -18 -8 603.116 44.0363 5
 -3 18 8 506.965 40.7052 2
 3 -18 -7 399.309 44.8469 5
 -3 -18 7 483.706 41.6327 19
 3 -18 -6 52.9652 36.6316 5
 3 -18 -6 -7.59866 27.1839 3
 -3 -18 5 146.366 36.2681 19
 3 -18 -5 135.08 38.2646 3
 -3 -18 4 405.721 48.5212 19
 3 -18 -4 468.972 56.9226 5
 3 -18 -4 460.548 55.8113 3
 3 -18 -3 151.083 43.5702 5
 3 -18 -3 239.883 51.4702 3
 3 -18 -2 746.051 67.7069 5
 3 -18 -2 651.799 69.8071 3
 3 -18 -1 796.229 68.6042 5
 -3 -18 1 927.047 64.9784 6
 3 -18 -1 913.565 81.0464 3
 -3 -18 0 947.619 69.3996 6
 3 -18 0 1033.71 83.9546 3
 -3 -18 -1 123.216 38.9542 4
 -3 -18 -1 122.028 30.356 19
 -3 -18 -1 169.561 43.0252 6
 -3 -18 -2 32.3634 34.2394 4
 -3 -18 -3 82.8381 36.3051 6
 -3 -18 -3 57.08 35.2096 4
 -3 -18 -4 547.837 54.4685 6
 3 -18 4 664.083 60.4262 20
 -3 -18 -5 132.605 37.6432 4
 3 -18 5 123.646 37.1647 20
 -3 -18 -6 215.652 35.9136 4
 3 -18 6 232.837 34.3853 20
 -3 -18 -7 611.228 44.0189 4
 -3 -18 -8 2214.04 72.6864 5
 -3 19 8 399.236 25.4231 2
 3 -19 -7 -16.5974 21.1422 5
 -3 -19 7 -1.5059 17.7404 19
 3 -19 -6 85.7545 30.5165 5
 3 -19 -6 67.9839 20.6915 3
 -3 -19 5 233.374 34.4727 19
 3 -19 -5 225.147 35.3131 3
 -3 -19 4 398.071 42.6587 19
 3 -19 -4 421.814 50.055 5
 3 -19 -4 406.108 47.3743 3
 -3 -19 3 431.113 44.6323 19
 3 -19 -3 443.988 49.6745 5
 3 -19 -3 494.122 54.2177 3
 -3 -19 2 258.014 37.7807 19
 3 -19 -2 300.821 51.4588 3
 3 -19 -2 266.884 42.0498 5
 3 -19 -1 890.548 73.7464 3
 -3 -19 1 1010.24 60.3739 19
 -3 -19 0 1398.57 75.5676 6
 3 -19 0 1367.23 87.785 3
 -3 -19 0 1433.24 68.0455 19
 -3 -19 -1 1780.24 86.1268 6
 -3 -19 -1 1705.7 68.6982 19
 3 -19 2 174.648 41.1858 20
 3 -19 2 152.63 41.1305 3
 -3 -19 -2 205.546 38.3708 4
 -3 -19 -3 928.7 62.525 4
 -3 -19 -4 709.052 55.5579 4
 3 -19 4 853.977 57.9651 20
 -3 -19 -5 253.368 36.9405 4
 3 -19 5 311.472 36.284 20
 -3 -19 -6 359.081 35.3623 4
 -3 -19 -7 1437.15 53.9815 5
 -3 -19 -7 1359.49 50.9923 4
 -3 20 6 77.9421 20.9508 2
 -3 -20 5 218.97 27.6142 19
 3 -20 -5 163.699 29.3494 5
 3 -20 -5 179.925 23.9279 3
 -3 -20 4 315.876 32.4982 19
 3 -20 -4 237.095 32.9957 3
 3 -20 -4 262.521 35.8829 5
 -3 -20 3 1105.83 56.0781 19
 3 -20 -3 943.755 61.2491 3
 -3 -20 2 78.1342 26.3648 19
 3 -20 -2 35.3027 32.1115 3
 -3 -20 1 238.519 29.3183 19
 3 -20 -1 251.258 42.2122 3
 -3 -20 0 156.524 23.7714 19
 3 -20 0 195.584 37.6811 20
 3 -20 0 208.406 39.1206 3
 3 -20 1 159.174 36.0633 20
 3 -20 2 53.3423 30.1308 20
 -3 -20 -3 13.0907 24.2642 4
 -3 -20 -4 625.223 43.8698 4
 -3 -20 -4 625.049 41.9387 5
 3 -20 4 715.603 44.5828 20
 -3 -20 -5 236.229 25.1177 5
 3 -21 -4 13.7531 13.547 3
 -3 21 4 -6.40884 13.868 2
 -3 -21 4 2.30591 13.8564 19
 3 -21 -3 48.5982 19.215 3
 -3 21 3 36.3522 15.5013 2
 -3 -21 3 36.7165 15.8718 19
 3 -21 -2 253.369 32.3299 3
 -3 21 2 126.018 17.2327 2
 3 -21 -2 151.718 23.1339 20
 -3 -21 2 221.964 21.7209 19
 3 -21 -1 193.087 30.9929 3
 -3 -21 1 109.692 15.9064 19
 3 -21 -1 174.148 26.7371 20
 3 -21 0 108.299 26.3341 20
 3 -21 1 -15.4783 22.5607 20
 3 -21 2 7.05598 20.2798 20
 -4 0 14 770.545 47.0107 18
 -4 0 14 724.244 47.3132 25
 -4 0 13 14.6536 26.7124 25
 -4 0 13 11.6357 37.8726 16
 -4 0 13 -5.91266 31.3344 18
 -4 0 12 4555.46 161.395 25
 -4 0 12 4655.32 185.711 15
 -4 0 12 4429.19 178.137 16
 -4 0 11 -39.2888 38.3753 25
 -4 0 11 -31.6734 48.1238 16
 -4 0 11 -66.6067 57.8408 15
 -4 0 10 765.44 83.8387 15
 -4 0 10 844.055 55.4479 13
 -4 0 10 898.049 82.9341 16
 -4 0 10 755.417 134.649 26
 -4 0 10 803.223 71.0159 25
 -4 0 10 785.401 66.8575 28
 -4 0 9 11.5936 29.8035 2
 -4 0 9 -5.59991 26.9317 13
 -4 0 9 11.8971 33.1461 28
 -4 0 9 -50.9717 50.1324 15
 -4 0 9 -5.27849 46.442 16
 -4 0 9 -40.2997 43.9522 25
 -4 0 9 16.9757 68.0054 26
 -4 0 8 313.939 54.4616 16
 -4 0 8 215.553 52.6993 15
 -4 0 8 257.059 49.1228 28
 -4 0 8 298.692 39.843 13
 -4 0 8 230.14 81.6604 26
 -4 0 8 314.528 47.6141 2
 -4 0 7 -15.8572 77.0346 26
 -4 0 7 20.1613 39.4825 15
 -4 0 7 8.41334 33.2048 2
 -4 0 7 -17.6976 35.4486 16
 -4 0 6 3831.84 159.508 15
 -4 0 6 3793.52 151.27 2
 -4 0 6 3940.01 262.86 26
 -4 0 5 29.7981 63.1026 26
 -4 0 4 6887.39 349.957 26
 4 0 -3 35.5309 51.4681 24
 4 0 -2 13817.1 507.418 24
 4 0 -1 -12.8096 55.6698 24
 4 0 -1 90.93 38.4586 30
 4 0 0 13466.9 400.99 30
 4 0 0 12938.6 503.48 24
 4 0 1 210.419 41.5702 30
 4 0 2 2952.29 223.051 24
 4 0 3 12.5568 69.0148 8
 4 0 3 -14.8219 59.377 24
 4 0 4 34724.9 821.731 22
 4 0 4 34207 813.323 23
 4 0 4 36058.6 1014.95 8
 4 0 4 34776.3 1035.83 24
 4 0 5 28.2686 34.6572 22
 4 0 5 -15.3313 59.5863 24
 4 0 5 35.5594 29.3211 23
 4 0 5 13.9685 60.6975 8
 4 0 6 32655.9 774.581 22
 4 0 6 30556.5 956.112 8
 4 0 6 31008.3 759.42 23
 4 0 6 32641.2 972.522 24
 4 0 7 -4.00801 37.7563 23
 4 0 7 41.9363 57.6234 24
 4 0 8 16056 427.419 23
 4 0 8 15793.8 425.307 10
 4 0 9 45.4717 42.8947 10
 4 0 10 11777.1 317.963 21
 4 0 10 11442.8 330.606 10
 4 0 10 11738.1 335.243 12
 4 0 11 17.8069 39.6059 10
 4 0 11 14.6158 40.7901 12
 4 0 12 5676.15 179.695 10
 4 0 12 5522.59 176.447 12
 4 0 13 34.8243 24.2155 10
 -4 1 14 15.9922 28.2504 16
 -4 -1 14 -11.9841 23.6888 18
 -4 1 14 5.73241 21.411 18
 -4 1 14 12.9002 20.9943 25
 -4 -1 13 3866.8 153.096 16
 -4 1 13 4223.65 155.153 16
 -4 1 13 3965.06 138.503 25
 -4 -1 13 3885.33 139.738 18
 -4 1 13 3793.93 136.798 18
 -4 -1 12 144.352 50.9947 16
 -4 1 12 305.771 57.3027 16
 -4 1 12 241.997 53.4035 15
 -4 1 12 199.854 42.7996 25
 -4 1 11 5.15918 43.128 16
 -4 -1 11 53.689 48.6622 16
 -4 1 11 19.5652 37.4529 25
 -4 -1 11 107.514 56.3428 15
 -4 1 11 37.7461 51.3395 15
 -4 -1 10 9548.41 263.157 13
 -4 1 10 9841.69 288.587 25
 -4 1 10 9127.46 445.71 26
 -4 1 10 9372.88 304.365 16
 -4 -1 10 9850.68 312.353 16
 -4 -1 10 9885.64 318.656 15
 -4 1 10 9264.53 308.677 15
 -4 1 10 9367.14 282.391 28
 -4 1 9 916.319 70.02 2
 -4 1 9 871.91 56.18 13
 -4 -1 9 1000.19 62.3552 13
 -4 1 9 846.68 71.8047 25
 -4 1 9 798.307 133.468 26
 -4 1 9 896.135 80.1126 16
 -4 -1 9 836.939 81.2637 16
 -4 -1 9 997.29 90.3274 15
 -4 1 9 876.484 80.9384 15
 -4 1 9 1042.64 76.1503 28
 -4 1 8 3307.01 139.586 2
 -4 -1 8 3421.32 138.799 2
 -4 1 8 2991.4 114.327 13
 -4 -1 8 3275.72 122.742 13
 -4 1 8 3275.82 251.984 26
 -4 -1 8 3302.84 159.255 15
 -4 1 8 3269.13 155.658 15
 -4 1 8 3288.82 136.873 28
 -4 1 8 3316.72 146.968 16
 -4 -1 8 3649 156.682 16
 -4 1 7 931.875 72.2739 16
 -4 -1 7 881.009 76.0143 16
 -4 -1 7 961.332 84.1549 15
 -4 1 7 839.443 78.2773 15
 -4 -1 7 866.498 69.5956 2
 -4 1 7 800.835 69.8088 2
 -4 1 7 810.33 128.666 26
 -4 -1 6 1514.08 89.6186 16
 -4 1 6 1511.95 168.694 26
 -4 -1 6 1496.04 88.5699 2
 -4 1 6 1420.84 89.5656 2
 -4 -1 6 1663.1 101.065 15
 -4 1 6 1490.22 93.7915 15
 -4 1 5 27428.9 870.168 26
 -4 1 4 14146.4 542.424 26
 4 1 -4 14216.3 502.382 24
 4 1 -3 11.9307 49.1812 24
 4 -1 -2 15571.4 551.535 24
 4 1 -2 15989 559.385 24
 4 -1 -1 369.12 65.2096 30
 4 1 -1 332.013 49.277 30
 4 -1 -1 381.45 85.0368 24
 4 1 -1 390.247 94.8872 24
 4 -1 0 3103.87 219.274 24
 4 -1 0 2919.61 158.664 30
 4 1 0 2871.9 133.381 30
 4 1 0 3004.94 216.114 24
 4 -1 1 14067.8 422.484 30
 4 1 1 12462.5 508.946 24
 4 -1 2 3964.26 253.59 24
 4 -1 2 3925.9 183.349 30
 4 1 3 2005.35 187.307 24
 4 -1 3 2080.84 184.164 24
 4 1 3 1934.94 171.055 8
 4 1 4 26983.2 646.425 22
 4 -1 4 25990.6 645.995 22
 4 1 4 26210.9 855.935 24
 4 -1 4 26841.8 842.337 24
 4 1 4 26186.5 638.563 23
 4 1 4 27482.8 827.672 8
 4 1 5 2247.37 109.49 22
 4 -1 5 2090.39 107.368 22
 4 1 5 2118.32 196.339 24
 4 -1 5 2105.03 195.676 24
 4 1 5 2141.3 101.441 23
 4 1 5 1905.27 178.636 8
 4 1 6 269.382 46.5567 23
 4 -1 6 269.492 79.3805 24
 4 1 6 349.261 90.1297 24
 4 1 6 422.809 99.6779 8
 4 1 6 264.369 50.0818 22
 4 -1 6 226.901 48.689 22
 4 1 7 116.282 42.5792 23
 4 1 7 135.02 65.2391 24
 4 1 8 1260.56 84.7584 10
 4 1 9 20994.2 538.724 10
 4 -1 10 5164.56 185.266 12
 4 1 10 5462.76 192.178 12
 4 1 10 4852.75 181.574 10
 4 1 11 111.668 44.9089 12
 4 -1 11 35.4051 36.9242 12
 4 1 11 96.459 45.4188 10
 4 -1 12 116.001 33.9017 12
 4 1 12 74.0548 35.193 12
 4 1 12 100.344 37.8821 10
 4 1 13 406.368 39.4898 10
 -4 2 14 370.859 34.7817 25
 -4 -2 14 343.732 33.687 25
 -4 2 14 410.762 40.6214 16
 -4 -2 14 371.4 35.7342 18
 -4 -2 13 53.3182 34.5497 18
 -4 2 13 32.5435 33.712 16
 -4 -2 13 59.1527 27.6574 25
 -4 2 13 34.0669 28.2807 25
 -4 2 12 482.677 61.65 16
 -4 -2 12 381.788 62.0738 16
 -4 2 12 443.908 63.2505 15
 -4 2 12 522.561 53.4067 25
 -4 -2 12 528.308 53.9982 25
 -4 -2 11 1411.04 108.651 15
 -4 2 11 1414.75 98.7718 15
 -4 2 11 1339.36 85.9573 25
 -4 -2 11 1231.16 83.0223 25
 -4 2 11 1385.28 97.9259 16
 -4 -2 11 1294.41 99.3046 16
 -4 -2 11 1298.64 71.2274 13
 -4 -2 10 16312.3 410.644 13
 -4 -2 10 15860.3 465.604 15
 -4 2 10 15599.8 450.405 15
 -4 2 10 16125.2 429.327 25
 -4 -2 10 15968.1 427.48 25
 -4 2 10 15965.6 622.056 26
 -4 -2 10 16335.7 621.132 26
 -4 -2 10 16030.8 425.737 28
 -4 2 10 16578 428.501 28
 -4 2 10 16518.1 451.576 16
 -4 -2 10 15625.7 456.565 16
 -4 2 9 430.893 62.7767 16
 -4 -2 9 424.83 66.8178 16
 -4 -2 9 531.947 75.4906 15
 -4 2 9 528.568 69.9178 15
 -4 -2 9 629.874 53.6435 13
 -4 -2 9 515.699 58.2772 28
 -4 2 9 547.157 59.0747 28
 -4 2 9 515.913 59.3673 2
 -4 2 9 524.1 58.9905 25
 -4 -2 9 554.263 58.3974 25
 -4 2 9 437.759 109.089 26
 -4 -2 9 533.257 113.89 26
 -4 2 8 276.332 51.8062 2
 -4 -2 8 321.638 42.8094 13
 -4 -2 8 220.258 59.6883 15
 -4 2 8 397.543 59.3458 15
 -4 -2 8 295.709 46.7322 28
 -4 2 8 297.962 49.4253 28
 -4 2 8 276.952 49.09 25
 -4 -2 8 254.681 51.6565 25
 -4 2 8 164.04 81.5138 26
 -4 -2 8 227.233 89.4318 26
 -4 2 8 353 55.4464 16
 -4 -2 8 336.314 58.9643 16
 -4 2 7 162.723 40.7225 16
 -4 -2 7 122.781 42.9701 16
 -4 2 7 153.541 40.3743 28
 -4 2 7 110.594 72.1037 26
 -4 -2 7 78.1511 74.498 26
 -4 2 7 94.5935 41.2367 2
 -4 -2 7 31.7826 45.618 15
 -4 2 7 252.951 50.9437 15
 -4 -2 6 4533.4 167.716 16
 -4 -2 6 4388.03 162.735 2
 -4 2 6 3990.39 164.125 2
 -4 -2 6 4650.77 282.076 26
 -4 2 6 4103.52 270.43 26
 -4 2 6 4303.71 167.564 15
 -4 -2 5 14514.5 395.147 2
 -4 2 5 15252.5 406.26 2
 -4 2 5 14682.2 566.764 26
 -4 -2 5 14369.3 560.389 26
 4 2 -4 6707.79 308.26 24
 -4 2 4 6127.28 328.834 26
 -4 -2 4 6125.88 328.882 26
 4 2 -3 12831.8 479.652 24
 4 2 -2 35340.1 1011.09 24
 4 -2 -1 20596.6 665.467 24
 4 2 -1 19241 659.335 24
 4 -2 -1 19423.4 590.883 30
 4 -2 0 2611.08 193.597 24
 4 2 0 2328.26 190.93 24
 4 -2 0 2136.21 143.327 30
 4 2 1 18552.8 655.257 24
 4 -2 1 18511.2 552.441 30
 4 -2 2 20153.6 667.559 24
 4 -2 2 18571 560.882 30
 4 2 3 11670.1 501.627 24
 4 -2 3 11827.8 460.219 8
 4 2 3 11519.8 458.012 8
 4 -2 3 12170.8 481.716 24
 4 -2 4 8487.91 383.187 8
 4 2 4 8823.52 389.547 8
 4 2 4 8742.19 251.33 23
 4 -2 4 8771.29 395.618 24
 4 -2 4 8442.85 249.381 23
 4 2 4 8305.06 415.388 24
 4 2 4 8723.23 257.194 22
 4 -2 4 8498.88 257.683 22
 4 -2 5 317.582 49.3586 22
 -4 -2 -5 351.574 42.2765 7
 4 2 5 490.929 102.355 8
 4 -2 5 402.523 96.7011 8
 4 2 5 497.952 52.7883 23
 4 -2 5 381.023 94.4012 24
 4 -2 5 462.547 51.5084 23
 4 2 5 541.791 114.302 24
 4 -2 6 6243.19 216.794 22
 4 2 6 6448.79 208.41 23
 4 -2 6 6550.97 209.42 23
 4 2 6 6190.82 351.017 24
 4 2 7 507.046 60.073 23
 4 -2 7 563.12 58.8069 23
 4 2 7 555.296 106.307 24
 4 -2 8 624.56 61.7978 10
 4 2 8 703.838 64.0756 10
 4 -2 9 158.495 46.962 10
 4 2 9 135.339 48.221 10
 4 -2 9 88.0485 42.2226 12
 4 -2 10 3.8706 40.3324 10
 4 2 10 7.81562 41.7686 10
 4 -2 10 62.4078 41.5178 12
 4 -2 11 4507.56 162.675 10
 4 2 11 4600.06 164.739 10
 4 -2 11 4663.46 161.289 12
 4 2 11 4779.73 170.349 12
 4 2 11 4459.52 154.233 21
 4 2 12 2822.85 112.956 10
 4 2 12 2857.51 114.513 12
 4 -2 12 2840.91 112.763 10
 4 2 13 1668.49 71.5646 12
 4 -2 13 1769.82 73.2673 10
 4 2 13 1619.09 71.4262 10
 -4 3 14 190.863 31.3296 16
 -4 -3 14 155.187 27.7184 18
 -4 3 14 148.122 25.4451 25
 -4 -3 14 155.022 24.2004 25
 -4 -3 13 192.728 38.5832 18
 -4 3 13 217.248 41.5131 16
 -4 3 13 175.846 32.6457 25
 -4 -3 13 166.575 32.7377 25
 -4 -3 12 571.722 52.6307 17
 -4 -3 12 551.522 66.5965 16
 -4 3 12 561.33 62.7928 16
 -4 3 12 450.528 50.7464 25
 -4 -3 12 595.748 53.3418 25
 -4 3 12 559.675 63.0413 15
 -4 3 11 10648 324.794 15
 -4 3 11 10539.4 321.5 16
 -4 -3 11 10210.5 332.361 16
 -4 -3 11 10703.7 289.288 13
 -4 -3 11 10806.1 304.998 25
 -4 3 11 11005.4 306.866 25
 -4 3 10 15266.8 419.452 2
 -4 -3 10 16078.5 414.955 13
 -4 3 10 16529.6 453.427 15
 -4 3 10 16110.6 448.044 16
 -4 -3 10 16369.3 464.083 16
 -4 -3 10 16204.3 427.379 28
 -4 3 10 16624.9 428.831 28
 -4 3 10 16208.8 619.445 26
 -4 -3 10 15918.9 613.836 26
 -4 3 10 16889.5 432.842 25
 -4 -3 10 16503.4 430.683 25
 -4 3 9 747.221 67.9144 2
 -4 -3 9 671.733 83.5825 15
 -4 3 9 698.924 73.1342 15
 -4 -3 9 773.906 61.2582 13
 -4 3 9 718.553 72.7423 16
 -4 -3 9 685.758 80.4136 16
 -4 3 9 851.728 69.7954 25
 -4 -3 9 759.229 68.1282 25
 -4 3 9 695.233 125.628 26
 -4 -3 9 851.649 133.171 26
 -4 -3 9 752.203 67.1054 28
 -4 3 9 842.069 67.932 28
 -4 3 8 412.723 58.9556 2
 -4 -3 8 339.909 66.8738 15
 -4 3 8 394.148 61.4394 15
 -4 -3 8 418.114 52.3938 28
 -4 3 8 453.079 56.3758 28
 -4 -3 8 464.259 52.3088 13
 -4 3 8 428.293 55.2359 25
 -4 -3 8 427.266 57.4484 25
 -4 3 8 551.88 119.426 26
 -4 -3 8 529.756 113.927 26
 -4 -3 8 419.854 69.8927 16
 -4 3 8 473.478 59.0179 16
 -4 -3 7 9371.18 296.157 16
 -4 -3 7 9194.98 275.131 28
 -4 3 7 9601.64 278.753 28
 -4 3 7 9852.88 445.507 26
 -4 -3 7 10208.4 447.456 26
 -4 3 7 9275.13 292.676 2
 -4 3 7 9854.81 294.369 15
 -4 3 6 8381.11 403.108 26
 -4 -3 6 8530.09 402.572 26
 -4 -3 6 8935.18 273.068 16
 -4 -3 6 8834.2 265.089 2
 -4 3 6 8570.24 274.208 2
 -4 3 5 9570.37 420.061 26
 -4 -3 5 8898.44 404.852 26
 -4 3 5 8420.74 268.322 2
 -4 -3 5 8578.5 260.605 2
 -4 3 4 10331.3 451.419 26
 -4 -3 4 10534 449.525 26
 4 3 -4 10816 421.187 24
 -4 3 3 958.548 134.117 26
 -4 -3 3 922.924 134.447 26
 4 3 -3 791.995 114.826 24
 4 3 -2 94517.5 2307.11 24
 4 3 -1 7416.68 352.902 24
 4 -3 -1 6409.11 293.948 30
 4 3 0 4514.66 276.407 24
 4 -3 0 4076.74 216.902 30
 4 3 1 42287.3 1204.95 24
 4 -3 1 41905.5 1093.63 30
 4 -3 2 74.4327 48.7215 30
 4 -3 2 137.033 76.5099 24
 4 3 3 4208.44 249.337 8
 4 -3 3 4263.78 251.994 8
 4 3 3 4559.07 300.15 24
 4 -3 4 195.714 75.0463 8
 -4 -3 -4 105.104 33.0033 7
 4 3 4 79.2394 62.9182 8
 4 -3 4 86.7234 37.0317 22
 4 -3 4 160.013 42.207 20
 4 3 4 122.847 81.8182 24
 4 -3 4 106.735 33.9395 23
 4 3 4 181.378 37.4473 23
 4 3 5 -17.9077 67.3875 24
 4 3 5 49.6192 32.3049 23
 4 -3 5 3.52228 31.922 23
 4 -3 5 -4.21162 35.4391 22
 -4 -3 -5 12.6368 24.7486 7
 4 -3 5 13.8787 61.7947 8
 4 3 5 14.0331 57.8477 8
 4 3 6 2936.63 247.001 24
 4 -3 6 2990.31 125.808 23
 4 3 6 3082.84 128.439 23
 4 3 7 13527.5 564.378 24
 4 -3 7 13923.6 381.299 23
 4 3 7 14377.7 383.457 23
 4 -3 8 5711.53 198.819 10
 4 3 8 6049.88 201.592 10
 4 -3 8 5809.51 210.282 22
 4 -3 9 147.127 41.671 10
 4 3 9 116.392 43.3059 10
 4 -3 9 55.4637 39.879 12
 4 -3 10 260.154 47.8057 10
 4 3 10 350.354 53.6492 10
 4 -3 10 329.206 46.4074 12
 4 -3 11 2710.08 115.174 10
 4 3 11 2520.78 112.635 10
 4 3 11 2531.48 108.527 21
 4 -3 12 13.4977 30.0213 10
 4 3 12 8.20783 29.3623 10
 4 -3 13 147.441 27.74 10
 4 3 13 146.927 28.4689 10
 -4 4 14 1156.47 55.9442 16
 -4 -4 14 1179.77 56.8186 18
 -4 4 13 50.1507 24.9832 25
 -4 -4 13 37.553 25.2967 25
 -4 -4 13 79.6105 33.6208 18
 -4 4 13 18.6574 29.9243 16
 -4 4 12 2214.45 109.28 15
 -4 4 12 2437.43 102.235 25
 -4 -4 12 2249.77 99.6914 25
 -4 4 12 2127.21 108.146 16
 -4 -4 12 2233.5 98.9823 17
 -4 -4 11 8486.44 255.575 17
 -4 4 11 8362.88 267.528 16
 -4 -4 11 8516.1 286.542 16
 -4 4 11 8692.82 254.391 25
 -4 -4 11 8839.93 254.639 25
 -4 -4 11 8240.92 241.645 13
 -4 -4 11 8362.21 263.533 18
 -4 4 11 8367.48 268.496 15
 -4 4 10 264.732 43.7738 2
 -4 -4 10 326.181 67.7026 16
 -4 -4 10 416.735 58.8882 18
 -4 4 10 300.572 56.1705 16
 -4 4 10 375.232 103.22 26
 -4 -4 10 326.455 88.2945 26
 -4 -4 10 248.899 44.1492 28
 -4 4 10 263.02 46.4305 28
 -4 4 10 249.011 51.6957 15
 -4 4 10 351.384 51.4015 25
 -4 -4 10 201.207 43.7827 25
 -4 -4 10 371.513 45.7266 13
 -4 -4 9 1922.4 99.4195 28
 -4 4 9 1867.91 96.8601 28
 -4 -4 9 1790.96 91.679 13
 -4 4 9 1838 108.183 15
 -4 4 9 1753.36 104.23 16
 -4 -4 9 1852.81 120.848 16
 -4 4 9 1690.08 94.4375 25
 -4 -4 9 1629.17 93.6526 25
 -4 4 9 2048.75 193.821 26
 -4 -4 9 1714.8 178.215 26
 -4 4 9 1698.91 100.04 2
 -4 -4 8 56256.8 1273.25 28
 -4 4 8 56142.9 1273.03 28
 -4 -4 8 54490.2 1264.28 13
 -4 4 8 55374.1 1284.06 16
 -4 -4 8 54763.2 1310.97 16
 -4 4 8 54029.8 1290.93 15
 -4 4 8 56146.9 1274.42 25
 -4 -4 8 56011.9 1274.14 25
 -4 4 8 56208.7 1516.66 26
 -4 -4 8 55162.9 1509.72 26
 -4 4 8 56675.9 1297.99 2
 -4 4 7 20794 522.611 28
 -4 -4 7 20934 522.662 28
 -4 4 7 20958.5 547.24 2
 -4 -4 7 20565.1 549.885 16
 -4 4 7 20639.4 717.689 26
 -4 -4 7 20031 709.211 26
 -4 4 6 105.979 45.2399 2
 -4 4 6 164.356 80.8863 26
 -4 -4 6 178.054 76.3463 26
 -4 -4 6 163.037 48.2081 16
 -4 4 5 848.786 135.894 26
 -4 -4 5 756.299 123.485 26
 -4 4 5 723.515 69.7332 2
 4 4 -5 842.097 104.09 24
 4 4 -4 1957.55 167.004 24
 -4 4 4 2224.57 191.675 26
 -4 -4 4 2018.53 181.203 26
 4 4 -3 25141.4 763.646 24
 -4 4 3 23196.3 763.944 26
 -4 -4 3 23082.2 761.053 26
 4 4 -2 33673.5 994.734 24
 4 4 -1 22184.6 746.959 24
 4 -4 -1 22359.9 685.468 30
 4 4 0 30.8824 58.1131 24
 4 -4 0 51.6461 45.9999 30
 4 4 1 4146.61 279.201 24
 4 -4 1 4117.61 226.194 30
 4 -4 2 62.9033 43.2374 30
 4 -4 3 140.553 40.2455 20
 4 4 3 71.2664 73.4837 24
 4 4 3 62.6017 62.0768 8
 4 -4 3 136.34 71.2871 8
 4 -4 4 11025.3 436.934 8
 4 4 4 10270 429.134 8
 -4 -4 -4 10033.6 286.175 7
 4 4 4 10237.6 288.641 23
 4 -4 4 10462.6 288.55 23
 4 -4 4 10357.1 306.079 20
 4 -4 4 10469.1 302.108 22
 4 4 4 10922.4 498.987 24
 4 4 5 59.6746 33.0746 23
 4 -4 5 -3.50743 29.3239 23
 4 4 5 -18.8967 58.0641 24
 4 -4 5 26.0107 38.3798 22
 4 4 5 -13.8565 53.8569 8
 4 -4 5 55.0142 56.6989 8
 -4 -4 -5 81.8418 30.8463 7
 4 -4 6 1282.34 78.9347 23
 4 4 6 1143.82 168.482 24
 4 4 6 1479.44 84.5228 23
 4 4 7 318.615 48.6734 23
 4 -4 7 260.233 46.4083 23
 4 4 7 357.727 100.062 24
 4 -4 7 392.346 59.0368 22
 4 -4 8 2252.86 117.19 22
 4 -4 8 2085.1 102.696 12
 4 -4 8 1903.5 103.691 10
 4 4 8 2224.9 108.679 10
 4 -4 9 3893.41 145.038 12
 4 -4 9 3693.87 146.042 10
 4 4 9 3737.69 148.159 10
 4 -4 10 1252.32 79.1458 10
 4 4 10 1293.35 81.863 10
 4 4 11 928.759 65.6066 21
 4 4 11 979.298 66.943 10
 4 -4 11 841.121 62.7598 10
 4 4 12 214.102 34.6855 21
 4 -4 12 254.839 37.5516 10
 4 4 12 240.094 36.2725 10
 4 4 13 898.622 46.0711 10
 -4 5 14 310.347 28.3988 16
 -4 -5 14 355.574 32.6566 18
 -4 5 13 1023.18 63.208 16
 -4 -5 13 1015.52 63.9116 18
 -4 5 13 962.261 54.653 25
 -4 -5 13 991.979 55.2599 25
 -4 5 12 809.949 65.3118 16
 -4 -5 12 755.763 58.3453 17
 -4 -5 12 776.366 54.2005 13
 -4 5 12 714.86 60.9217 15
 -4 5 12 823.246 56.9337 25
 -4 -5 12 728.252 55.4234 25
 -4 -5 11 1307.64 77.5796 25
 -4 5 11 1340.16 78.7221 25
 -4 5 11 1270.5 84.9134 15
 -4 -5 11 1433.14 85.5411 17
 -4 5 11 1423.06 89.066 16
 -4 -5 11 1190.75 87.3025 18
 -4 -5 11 1442.17 78.3637 13
 -4 5 10 162.495 47.3197 16
 -4 -5 10 98.4884 43.3715 18
 -4 5 10 161.079 40.8102 25
 -4 -5 10 150.395 40.5792 25
 -4 5 10 69.9417 36.1262 2
 -4 5 10 149.479 43.4385 15
 -4 -5 10 153.705 34.9225 13
 -4 5 9 2924.34 135.131 2
 -4 5 9 3136.96 127.607 25
 -4 -5 9 3117.28 127.484 25
 -4 5 9 2837.9 227.469 26
 -4 -5 9 2468.93 218.042 26
 -4 -5 9 2813.59 121.578 13
 -4 5 9 2690.86 128.949 16
 -4 5 9 2598.22 129.313 15
 -4 -5 9 2972.76 125.469 28
 -4 5 9 3082.34 125.859 28
 -4 -5 9 2855.24 135.654 18
 -4 -5 8 36836.2 856.103 28
 -4 5 8 36493.6 854.735 28
 -4 -5 8 35770.9 851.447 13
 -4 5 8 36616.6 856.424 25
 -4 5 8 35693 1072.49 26
 -4 -5 8 35436.8 1069.65 26
 -4 -5 8 35450.6 854.192 25
 -4 5 8 36377.3 885.003 2
 -4 -5 7 8058.27 241.602 28
 -4 5 7 8169.29 241.942 28
 -4 5 7 7951.29 386.393 26
 -4 -5 7 7414.61 378.193 26
 -4 5 7 7999.03 266.225 2
 -4 5 6 260.052 54.1081 2
 -4 5 6 116.892 73.928 26
 -4 -5 6 248.607 86.565 26
 4 -5 -6 241.004 48.5347 5
 -4 5 5 8013.67 379.304 26
 -4 -5 5 7625.67 372.075 26
 4 -5 -5 7780.97 252.398 5
 4 5 -4 13196.2 495.865 24
 4 -5 -4 13254.5 375.968 5
 -4 -5 4 14102.4 530.122 26
 -4 5 4 12844.3 510.496 26
 -4 5 3 1272.56 148.814 26
 -4 -5 3 1348.99 150.199 26
 4 5 -3 1425.7 151.919 24
 4 -5 -2 24920.1 772.532 30
 4 5 -2 25062.9 805.153 24
 4 -5 -1 10944.1 433.039 30
 4 5 -1 11344.2 481.118 24
 4 -5 0 1776.38 150.181 30
 4 5 0 1714.33 181.277 24
 4 -5 1 1567.49 144.509 30
 4 5 1 1555.35 178.901 24
 4 -5 2 3401.15 211.555 30
 -4 -5 -2 2973.03 120.682 7
 4 -5 3 2645.98 194.348 8
 4 5 3 2404.46 188.473 8
 -4 -5 -3 2251.86 103.1 7
 4 -5 3 2293.75 178.429 30
 4 -5 3 2448.24 117.364 20
 4 -5 3 2553.76 104.889 23
 4 5 3 2558.62 105.292 23
 4 -5 3 2142.8 166.583 9
 4 5 3 2433.11 226.523 24
 4 -5 4 527.066 60.5742 20
 4 -5 4 478.086 90.4258 9
 -4 -5 -4 472.241 49.5627 7
 4 -5 4 461.713 93.7363 8
 4 5 4 525.299 98.4804 8
 4 5 4 363.644 44.7846 23
 4 -5 4 425.925 48.4203 23
 4 5 4 485.755 116.764 24
 4 -5 5 156.419 48.6342 20
 4 -5 5 96.1381 59.7686 8
 4 5 5 151.137 70.7175 8
 -4 -5 -5 204.435 38.4654 7
 4 5 5 218.675 96.6326 24
 4 5 5 134.585 38.226 23
 4 -5 5 142.662 35.4519 23
 -4 -5 -6 1295.53 75.5638 7
 4 -5 6 1267.06 78.0103 23
 4 5 6 1281.73 79.0983 23
 4 -5 7 1485.22 96.0831 22
 4 -5 7 1218.68 65.1099 27
 4 -5 7 1475.05 85.2225 23
 4 5 7 1549.67 86.2532 23
 4 5 7 1071.13 158.725 24
 4 -5 8 1824.24 96.8431 10
 4 5 8 1694.77 93.6514 10
 4 -5 8 1915.79 107.201 22
 4 -5 8 1721.64 88.497 12
 4 -5 9 89.8469 36.0552 10
 4 5 9 82.236 40.1579 10
 4 -5 10 41.5846 33.6719 10
 4 5 10 -3.43799 32.9009 10
 4 -5 11 -11.8732 30.248 10
 4 5 11 -5.89656 29.0724 10
 4 5 11 3.22761 31.5163 21
 4 5 11 -7.0214 36.4199 12
 4 5 12 1214.73 64.2084 21
 4 5 12 1129.61 61.5952 10
 4 5 12 1268.06 69.1395 12
 4 5 13 -2.45798 14.4284 10
 4 5 13 12.0606 19.9483 12
 -4 -6 14 10.9008 19.0801 18
 -4 6 13 4009.65 125.585 16
 -4 6 13 3575.51 115.515 25
 -4 -6 12 59.448 30.6419 17
 -4 6 12 29.1783 30.3912 16
 -4 -6 12 33.384 27.1191 13
 -4 6 12 49.3991 24.768 25
 -4 6 11 3666.08 134.55 25
 -4 -6 11 3590.02 134.363 25
 -4 6 11 3718.89 142.066 15
 -4 -6 11 3888.3 138.097 13
 -4 -6 11 3567.95 148.474 18
 -4 6 11 3646.39 144.46 16
 -4 -6 11 3869.1 145.302 17
 -4 -6 10 1432.53 93.0936 18
 -4 -6 10 1537.39 83.8553 25
 -4 6 10 1505.58 82.2626 25
 -4 -6 10 1516.45 91.7054 17
 -4 6 10 1425.4 88.687 16
 -4 6 10 1364.49 86.5694 15
 -4 6 10 1418.04 85.4631 2
 -4 -6 10 1358.32 82.9455 13
 -4 -6 9 8255.33 245.519 28
 -4 6 9 8327.94 244.826 28
 -4 -6 9 8451.77 249.67 13
 -4 -6 9 8333.39 264.004 18
 -4 6 9 8364.68 267.693 2
 -4 6 9 8533.87 247.714 25
 -4 -6 9 8666.77 250.073 25
 -4 6 9 8173.19 393.67 26
 -4 -6 9 7504.61 380.893 26
 -4 6 9 7525.76 250.702 16
 -4 -6 8 4020.31 152.609 13
 -4 -6 8 4154.75 152.282 28
 -4 6 8 4051.25 149.095 28
 -4 -6 8 3901.44 162.364 18
 -4 6 8 4041.79 172.727 2
 -4 6 8 3991.44 266.901 26
 -4 -6 8 4286.33 276.676 26
 -4 6 8 4231.73 153.008 25
 -4 -6 8 4114.76 151.982 25
 4 -6 -7 6124.64 221.286 5
 -4 -6 7 6502.91 204.506 28
 -4 6 7 6594.23 203.527 28
 -4 -6 7 6535.2 215.836 18
 -4 6 7 6509.25 233.187 2
 -4 6 7 6431.32 204.187 25
 -4 -6 7 6631.64 205.794 25
 -4 6 7 5877.02 326.686 26
 -4 -6 7 6198.04 331.756 26
 -4 -6 6 4351.01 159.445 18
 -4 6 6 4208.74 149.009 28
 4 -6 -6 4070.26 169.797 5
 -4 6 6 4203.77 262.288 26
 -4 -6 6 4132.4 260.253 26
 -4 -6 5 1030.61 64.175 7
 -4 6 5 1358.17 149.611 26
 -4 -6 5 1037.12 137.103 26
 4 -6 -5 1301.16 90.5119 5
 -4 -6 5 1275.71 74.6221 18
 -4 -6 4 927.989 62.191 18
 4 -6 -4 968.71 110.822 29
 -4 6 4 1070.31 132.179 26
 -4 -6 4 931.384 131.807 26
 4 -6 -4 908.664 76.7563 5
 4 6 -4 1016.17 127.888 24
 -4 -6 4 933.786 62.1077 7
 -4 6 3 840.826 121.96 26
 4 -6 -3 936.646 106.249 29
 4 6 -3 1111.97 140.738 24
 -4 -6 3 1211.66 141.913 26
 4 -6 -2 19742.8 673.747 30
 4 -6 -2 20003.9 592.124 29
 4 -6 -2 20623.2 526.208 5
 4 6 -2 21085.9 711.27 24
 -4 6 2 19007.6 659.527 26
 -4 -6 2 18935.3 665.28 26
 4 6 -1 -16.4707 69.7567 24
 4 -6 -1 26.1234 50.7645 30
 4 -6 -1 23.7508 35.2516 29
 4 -6 0 86.9685 49.81 30
 4 6 0 103.161 76.5785 24
 -4 -6 -1 6174.05 195.37 7
 4 -6 1 6372.71 316.884 30
 4 -6 1 5705.08 278.076 9
 4 6 1 6164.48 361.28 24
 4 -6 2 8880.48 376.939 8
 -4 -6 -2 8731.47 260.339 7
 4 6 2 8789.93 375.075 8
 4 -6 2 9195.97 273.436 20
 4 -6 2 9746.33 404.308 30
 4 -6 2 9247.64 374.785 9
 4 6 2 8750.65 451.593 24
 4 -6 3 -12.4328 45.2005 9
 -4 -6 -3 74.7465 34.9299 7
 4 -6 3 36.83 55.9494 8
 4 6 3 24.4187 51.7102 8
 4 -6 3 -13.182 52.8096 30
 4 6 3 30.7958 28.3895 23
 4 -6 3 -3.13588 26.7397 23
 4 -6 3 39.3953 38.5148 20
 4 -6 4 1459.93 78.4896 23
 4 6 4 1381.41 75.5231 23
 4 6 4 1386.31 188.179 24
 -4 -6 -4 1443.78 81.5285 7
 4 -6 4 1276.74 139.655 8
 4 6 4 1458.24 146.722 8
 4 -6 4 1313.91 91.0541 20
 4 -6 4 1219.22 143.04 9
 -4 -6 -5 497.982 52.1441 7
 4 -6 5 473.779 50.3989 23
 4 6 5 444.381 50.6362 23
 4 6 5 540.95 129.838 24
 -4 -6 -6 5077.77 170.345 7
 4 -6 6 4851.21 189.202 22
 4 6 6 5028.79 172.341 23
 4 -6 6 4930.88 171.778 23
 4 6 6 4976.79 342.411 24
 4 -6 7 2964.19 109.613 27
 4 -6 7 3106.4 127.221 10
 4 6 7 3146.11 126.686 10
 4 -6 7 3333.05 145.022 22
 4 -6 8 602.129 58.4725 10
 4 6 8 635.884 58.4356 10
 4 -6 8 609.886 64.8266 22
 -4 -6 -9 27.3699 31.0066 4
 4 -6 9 -10.6381 31.766 10
 4 6 9 10.4958 31.8895 10
 4 -6 9 41.5702 37.2389 22
 4 -6 10 361.896 45.2287 10
 4 6 10 425.87 47.8756 10
 4 6 11 -6.64186 33.6871 12
 4 6 11 2.63642 26.2483 10
 4 6 11 -9.4148 30.9457 21
 4 6 12 688.106 51.4454 12
 4 6 12 688.111 43.2035 10
 4 6 12 632.868 47.3715 21
 4 6 13 -10.2814 17.0666 12
 -4 -7 14 606.703 34.5786 18
 -4 7 13 24.1667 18.7585 16
 -4 -7 12 256.361 37.5407 17
 -4 7 12 211.705 35.4552 16
 -4 -7 12 240.477 35.2532 13
 -4 7 12 196.463 29.0057 25
 -4 -7 11 630.666 64.6074 18
 -4 7 11 461.385 50.7455 16
 -4 -7 11 652.666 59.5682 17
 -4 7 11 546.916 47.1955 25
 -4 -7 11 597.926 54.8684 13
 -4 -7 10 2668.14 116.318 13
 -4 7 10 2688.88 118.327 16
 -4 -7 10 2827.5 124.607 17
 -4 -7 10 2672.22 127.399 18
 -4 7 10 2556.63 119.041 2
 -4 7 10 2603.37 109.177 25
 -4 -7 10 2614.21 109.866 25
 -4 7 9 3118.26 120.552 25
 -4 -7 9 2917.36 119.22 25
 -4 -7 9 2737.06 121.219 13
 -4 -7 9 2940.06 118.235 28
 -4 -7 9 2749.41 131.835 18
 -4 7 9 2927.26 136.427 2
 -4 -7 8 23659.4 573.389 28
 -4 7 8 23623.4 570.894 28
 4 -7 -8 22029.2 595.455 5
 -4 7 8 23689.5 573.316 25
 -4 -7 8 23883.3 574.734 25
 -4 7 8 22698.4 749.363 26
 -4 -7 8 22345.4 752.534 26
 -4 -7 8 23574.2 594.506 18
 -4 7 8 23727.8 614.204 2
 -4 7 7 3.28708 26.914 25
 -4 -7 7 3.33825 29.1939 25
 4 -7 -7 15.1973 39.988 5
 -4 -7 7 50.6338 42.4093 18
 -4 7 7 69.2116 69.8857 26
 -4 -7 7 14.0556 59.5287 26
 -4 7 7 16.3164 46.0697 2
 -4 -7 7 19.9379 30.1174 28
 -4 7 7 35.4393 31.4615 28
 -4 -7 6 1129.36 77.5091 18
 -4 7 6 847.253 61.6181 28
 -4 -7 6 999.24 64.3693 28
 4 -7 -6 803.011 78.3718 5
 -4 7 6 741.748 115.077 26
 -4 -7 6 576.165 105.84 26
 -4 -7 5 11810.8 314.872 7
 -4 7 5 11231.8 460.511 26
 -4 -7 5 11909 474.199 26
 4 -7 -5 12128.7 357.79 5
 -4 -7 5 12201 329.623 18
 -4 -7 4 5335.49 173.965 18
 -4 -7 4 5231.34 171.701 7
 4 -7 -4 5384.14 280.247 29
 4 7 -4 5869.75 306.859 24
 4 -7 -4 5457.54 203.219 5
 -4 -7 4 5333.2 292.761 26
 -4 7 4 5188.83 285.89 26
 -4 7 3 1090.75 131.056 26
 -4 -7 3 1236.08 141.327 26
 4 -7 -3 1252.21 157.58 30
 4 -7 -3 1019.57 116.594 29
 4 -7 -3 1093.13 82.9158 5
 -4 -7 3 1003.57 65.8476 7
 4 7 -3 1492.17 161.977 24
 -4 7 2 12850 488.993 26
 -4 -7 2 12021.8 483.486 26
 4 -7 -2 12578.8 507.636 30
 4 -7 -2 13193.9 451.652 29
 4 -7 -2 11998.5 359.338 5
 -4 -7 2 12744.1 336.969 7
 4 7 -2 12484.4 527.925 24
 4 -7 -1 521.582 102.024 30
 -4 -7 1 452.645 49.4413 7
 4 7 -1 557.119 116.36 24
 4 -7 -1 399.168 55.1364 5
 4 -7 -1 434.107 75.005 29
 4 -7 0 745.904 113.364 30
 4 -7 0 683.307 63.4943 3
 4 -7 0 667.353 88.2355 29
 4 -7 0 804.275 65.6357 20
 4 7 0 727.137 133.089 24
 4 -7 1 6950.66 332.802 9
 4 -7 1 7859.18 247.27 3
 4 -7 1 7607.08 241.871 20
 4 -7 1 8150.94 377.409 30
 4 7 1 7759.78 417.833 24
 -4 -7 -1 7758.17 234.646 7
 4 7 2 1277.61 131.246 8
 -4 -7 -2 1453.99 83.6675 7
 4 -7 2 1254.6 132.403 8
 4 -7 2 1222.81 86.1826 20
 4 -7 2 1383.06 151.497 30
 4 7 2 1484.61 186.743 24
 4 -7 2 1374.27 144.674 9
 4 -7 2 1398.42 74.8858 23
 -4 -7 -3 7723.89 238.613 7
 4 -7 3 8442.03 355.224 8
 4 7 3 7957.16 347.536 8
 4 -7 3 7502 250.595 20
 4 -7 3 8197.03 380.685 30
 4 7 3 7949.66 227.051 23
 4 -7 3 7713.31 227.017 23
 4 -7 3 7888.95 369.999 9
 -4 -7 -4 3671.82 141.317 7
 4 -7 4 3692.85 232.665 8
 4 7 4 3447.39 225.174 8
 4 7 4 3721.56 133.136 23
 4 -7 4 3683.74 134.717 23
 4 -7 4 3225.88 238.327 9
 4 7 4 3604.35 293.859 24
 4 -7 4 3586.37 157.223 20
 4 -7 5 3.33606 28.6269 23
 4 7 5 -6.48864 27.2991 23
 4 7 5 21.7278 89.5657 24
 4 -7 5 95.8798 74.4613 9
 -4 -7 -5 -25.9194 31.5694 7
 4 -7 6 462.962 45.3283 27
 4 7 6 387.169 114.87 24
 4 7 6 384.545 46.1874 23
 4 -7 6 499.331 52.9647 23
 4 -7 6 457.072 61.5262 22
 4 -7 6 418.895 64.8672 20
 -4 -7 -6 488.263 50.6209 7
 4 -7 7 973.763 67.8305 10
 4 7 7 962.383 66.6794 10
 4 -7 7 967.514 78.1286 22
 4 7 7 870.797 149.98 24
 4 -7 7 972.477 58.3017 27
 4 -7 8 132.73 44.1111 22
 4 -7 8 103.847 35.0308 10
 4 7 8 102.192 32.3437 10
 4 -7 9 278.01 40.4894 10
 4 7 9 166.479 36.8631 10
 4 -7 9 204.819 45.0566 22
 -4 -7 -9 265.991 40.0934 4
 4 7 10 307.749 39.4456 10
 4 7 11 -21.4702 30.5367 12
 4 7 11 8.94709 23.3057 10
 4 7 12 63.5683 26.958 21
 4 7 12 57.7054 26.1728 15
 4 7 12 41.9211 25.4748 12
 4 7 12 37.5552 16.722 10
 4 7 13 46.8565 13.1123 21
 -4 -8 14 32.4266 13.0057 18
 -4 -8 13 775.879 43.7171 13
 -4 -8 12 14.3406 25.658 13
 -4 -8 12 32.1108 27.0534 17
 -4 -8 12 53.8583 32.5095 18
 -4 -8 11 568.201 53.1391 13
 -4 -8 11 443.5 54.9551 18
 -4 -8 11 577.773 57.0242 17
 -4 8 10 626.681 50.1123 25
 -4 -8 10 736.449 66.0851 17
 -4 8 10 689.329 64.9849 2
 -4 -8 10 714.771 68.4953 18
 -4 8 9 81.6718 27.7693 25
 -4 -8 9 64.7653 28.6264 25
 -4 8 9 82.4373 45.2181 2
 -4 -8 9 56.8199 42.2819 18
 -4 -8 8 14227.8 390.327 17
 -4 8 8 14287 364.641 25
 -4 -8 8 14328.4 365.603 25
 -4 -8 8 13363.8 373.579 13
 -4 8 8 14807.2 411.997 2
 -4 -8 8 13898.1 388.533 18
 4 -8 -8 13302.7 393.409 5
 -4 -8 8 14224.8 363.749 28
 -4 8 8 13473.6 358.548 28
 -4 -8 7 3304.62 124.194 28
 -4 8 7 3155.78 121.312 28
 -4 -8 7 3510.57 138.192 13
 -4 -8 7 3227.55 142.594 17
 -4 -8 7 3314.76 142.361 18
 -4 -8 7 3079.06 221.408 26
 -4 8 7 3340.65 124.2 25
 -4 -8 7 3161.23 123.039 25
 4 -8 -7 3233.48 150.591 5
 4 -8 -6 10498.5 332.677 5
 -4 -8 6 10881.8 314.167 17
 -4 -8 6 11372.7 314.292 18
 -4 -8 6 11247.2 295.751 28
 -4 8 6 10644.3 290.513 28
 -4 -8 6 10658.8 292.496 25
 -4 8 6 10586.5 291.39 25
 -4 -8 6 11020.8 442.783 26
 -4 -8 5 106.668 42.6754 17
 -4 -8 5 107.097 32.3248 7
 4 -8 -5 118.421 49.9798 5
 -4 8 5 86.9941 59.2298 26
 -4 -8 5 113.841 72.7693 26
 4 -8 -5 130.64 76.008 29
 4 -8 -5 161.507 32.4224 27
 -4 -8 5 167.056 35.0458 28
 -4 8 5 99.2561 29.4916 28
 4 -8 -4 18028.9 494.241 5
 -4 -8 4 18155.2 456.912 18
 -4 -8 4 18176.9 464.23 17
 -4 -8 4 17713.4 452.924 7
 -4 8 4 17588.1 600.147 26
 -4 -8 4 19376 622.079 26
 4 8 -4 17424.9 628.005 24
 4 -8 -4 18074.8 620.831 29
 -4 8 3 1332.77 141.057 26
 4 -8 -3 1226.6 91.5611 5
 -4 -8 3 1072.84 71.3213 7
 -4 -8 3 1297.68 138.008 26
 -4 -8 3 1353.54 77.8437 17
 4 8 -3 1188.7 152.442 24
 4 -8 -3 1436.19 169.526 30
 4 -8 -3 1458.82 146.301 29
 4 -8 -2 19303.5 696.715 30
 4 -8 -2 19133 633.186 29
 4 -8 -2 19830.1 507.903 3
 -4 -8 2 19701 488.644 17
 -4 8 2 19667.9 648.832 26
 -4 -8 2 19557.9 653.711 26
 4 8 -2 20387.4 730.717 24
 -4 -8 2 20091.2 497.499 7
 -4 -8 1 19550.6 503.729 7
 4 -8 -1 20302.6 518.201 3
 4 -8 -1 20558.2 640.478 29
 4 -8 -1 19878.7 694.914 30
 4 -8 -1 20549.8 532.556 5
 4 8 -1 19418.6 733.726 24
 -4 8 1 18979.4 649.073 26
 -4 -8 1 20635.7 671.013 26
 -4 -8 0 825.807 66.6471 7
 4 -8 0 900.409 74.2622 3
 4 -8 0 931.096 137.766 30
 4 8 0 787.536 148.097 24
 4 -8 0 849.66 75.1723 5
 4 -8 0 872.375 106.485 29
 4 8 1 27067.6 793.442 8
 -4 -8 -1 27195 666.922 7
 4 -8 1 27280.3 795.824 8
 4 -8 1 27090.8 682.516 3
 4 -8 1 28046.7 849.27 9
 4 -8 1 26898.6 677.415 20
 4 8 1 29280.9 960.48 24
 4 -8 1 28809.1 878.826 30
 4 -8 2 734.404 72.2743 3
 4 8 2 624.353 136.46 24
 4 -8 2 702.063 71.075 20
 4 -8 2 847.808 132.406 30
 4 -8 2 563.493 105.169 9
 -4 -8 -2 721.429 62.6755 7
 4 -8 2 597.528 96.1112 8
 4 8 2 718.534 105.738 8
 4 -8 3 1235.51 151.857 30
 4 -8 3 1080.35 65.1938 23
 -4 -8 -3 1247 78.5928 7
 4 -8 3 926.432 116.767 8
 4 8 3 825.341 109.03 8
 4 -8 3 1088 140.031 9
 4 -8 3 1122.12 84.0787 20
 4 8 4 556.496 130.195 24
 4 -8 4 473.522 47.7351 23
 4 -8 4 594.985 69.3935 20
 -4 -8 -4 450.234 52.8033 7
 4 -8 4 490.6 109.439 9
 -4 -8 -5 1628.1 89.7106 7
 4 -8 5 1539.05 82.9144 27
 4 8 5 1104.52 178.327 24
 4 8 5 1646.16 81.8911 23
 4 -8 5 1556.7 81.9172 23
 4 -8 5 1231.26 162.79 9
 4 -8 6 3905.29 138.952 27
 4 -8 6 3927.73 140.75 10
 4 8 6 3956.59 140.418 10
 4 -8 6 3925.62 173.555 20
 4 -8 6 3727.71 162.417 22
 -4 -8 -6 4078.92 148.719 7
 4 8 6 3811.62 315.142 24
 4 -8 7 1043.25 81.1798 22
 4 -8 7 889.825 54.9966 27
 4 -8 7 892.138 62.3001 10
 4 8 7 917.092 62.4696 10
 4 -8 8 97.7517 40.7176 22
 4 8 8 80.4317 30.7155 10
 -4 -8 -8 105.721 38.4731 4
 4 -8 9 402.38 51.1113 22
 4 8 9 426.711 42.335 10
 -4 -8 -9 366.991 45.8314 4
 4 8 10 33.3119 24.4727 10
 4 8 10 10.4077 34.544 21
 4 8 11 48.1009 19.9102 10
 4 8 11 95.9734 33.7248 12
 4 8 12 346.433 35.6576 15
 4 8 12 286.057 31.2064 12
 -4 -9 13 61.6548 19.7558 13
 -4 -9 12 44.3603 26.7732 17
 -4 -9 12 70.6067 32.0156 18
 -4 -9 12 66.61 27.8236 13
 -4 -9 11 186.776 37.2771 17
 -4 -9 11 89.0425 38.4903 18
 -4 -9 10 1974.21 101.511 17
 -4 -9 10 2157.88 108.325 18
 -4 -9 9 -3.59904 35.8331 13
 -4 -9 9 29.7069 41.6446 18
 -4 9 9 19.0997 42.0121 2
 -4 -9 8 303.182 51.4496 13
 -4 9 8 241.598 57.5057 2
 4 -9 -8 301.52 51.1502 5
 -4 -9 8 317.454 54.8188 18
 -4 -9 8 339.168 56.0256 17
 -4 -9 7 12474.3 353.931 17
 4 -9 -7 12465.8 372.217 5
 -4 -9 7 12543.6 344.402 13
 -4 -9 7 12360.7 323.321 25
 -4 -9 7 12804.5 354.924 18
 -4 -9 7 12118.3 321.615 28
 -4 -9 6 1322.69 69.7131 28
 4 -9 -6 1303.24 99.0219 5
 -4 -9 6 1421.16 90.9557 17
 4 -9 -6 1292.44 163.451 29
 -4 -9 6 1292.37 69.6975 25
 -4 -9 6 1289.61 85.5005 18
 -4 -9 5 69357.8 1549.08 18
 -4 -9 5 67014.4 1529.13 7
 -4 -9 5 67732.2 1553.68 17
 4 -9 -5 66951.2 1778.13 29
 4 -9 -5 67879.7 1586.26 5
 4 -9 -5 69311.5 1521.82 27
 -4 -9 5 68649.8 1523.6 28
 -4 -9 4 7561.5 230.044 18
 -4 -9 4 7501.54 225.746 7
 4 -9 -4 7382.94 262.369 5
 -4 -9 4 7500.91 335.302 26
 4 -9 -4 7192.44 363.597 29
 4 -9 -4 7672.06 221.209 27
 -4 -9 4 7943.26 238.935 17
 4 9 -3 494.299 109.06 24
 -4 -9 3 455.953 52.7637 17
 -4 -9 3 490.051 53.1618 7
 -4 -9 3 400.099 83.7203 26
 4 -9 -3 572.546 126.955 30
 4 -9 -3 364.716 87.8455 29
 4 -9 -3 453.35 64.5788 5
 4 -9 -3 522.004 57.8478 3
 -4 -9 2 9174.53 391.508 26
 -4 -9 2 10100.7 288.592 7
 4 9 -2 11265.8 502.817 24
 -4 -9 2 10100.4 281.467 17
 4 -9 -2 10412.9 304.364 3
 4 -9 -2 9518.07 413.33 29
 4 -9 -2 10385.7 470.763 30
 -4 -9 1 4917.67 270.585 26
 4 -9 -1 5241.78 193.622 3
 4 -9 -1 5250.85 200.977 5
 4 9 -1 5841.79 357.259 24
 -4 -9 1 5371.47 183.024 7
 4 -9 -1 5027.74 280.956 29
 4 -9 -1 5625.56 324.16 30
 4 -9 0 3056.3 142.867 3
 4 9 0 3139.47 266.339 24
 4 -9 0 3294.97 147.879 5
 -4 -9 0 3386.58 136.318 7
 4 -9 0 3089.92 195.402 8
 4 -9 0 3697.06 264.389 30
 4 -9 0 2790.54 205.111 29
 4 -9 1 59.4606 45.6806 3
 4 9 1 84.3984 91.6848 24
 4 -9 1 16.2402 66.9503 30
 4 -9 1 90.6699 65.6678 9
 -4 -9 -1 43.9852 36.8669 7
 4 -9 1 -10.0746 42.6754 8
 4 -9 1 60.2273 38.4684 20
 4 -9 2 993.809 82.2106 20
 4 9 2 787.829 161.607 24
 4 -9 2 971.743 82.9764 3
 4 -9 2 946.239 138.533 30
 -4 -9 -2 762.207 66.9872 7
 4 -9 2 798.954 130.301 9
 4 -9 2 818.863 100.934 8
 4 -9 3 116.006 49.8023 20
 4 -9 3 150.459 70.849 9
 -4 -9 -3 114.813 39.7253 7
 4 -9 4 945.121 66.6706 27
 4 -9 4 862.25 138.063 9
 4 9 4 762.471 150.092 24
 4 -9 4 865.429 80.8507 20
 -4 -9 -4 841.829 69.4156 7
 4 9 5 69.5373 81.2658 24
 -4 -9 -5 153.98 41.2664 7
 4 -9 5 189.364 39.0107 27
 4 -9 5 90.4488 70.3799 9
 4 -9 6 1827.87 85.0934 10
 4 9 6 1673.06 213.388 24
 4 -9 6 1984.11 117.109 20
 4 -9 6 1998.95 110.526 22
 4 -9 6 1852.68 90.0115 27
 4 -9 7 4.50516 38.6641 22
 4 -9 7 65.7728 45.5917 20
 4 -9 8 1491.91 90.0092 22
 -4 -9 -8 1555.75 89.8002 4
 4 -9 9 883.207 64.6028 22
 -4 -9 -9 900.134 63.2081 4
 4 9 10 816.038 63.0025 21
 4 9 11 74.942 27.1458 12
 4 9 11 44.9935 27.8273 21
 4 9 12 24.7744 16.7273 12
 4 9 12 56.4355 19.707 21
 4 9 12 54.4047 20.6236 15
 -4 -10 13 257.598 23.7711 13
 -4 -10 12 155.639 32.5746 18
 -4 -10 11 2.78606 28.6483 17
 -4 -10 11 15.6666 33.0706 18
 -4 -10 10 5376.18 183.739 17
 -4 -10 10 5793.15 183.207 13
 -4 -10 10 5590.35 190.405 18
 -4 10 9 693.901 70.4466 2
 -4 -10 9 830.551 71.2403 18
 -4 -10 9 725.924 61.624 13
 -4 10 8 163.709 54.6333 2
 4 -10 -8 176.137 46.2348 5
 -4 -10 8 174.597 47.6403 18
 -4 -10 8 96.1365 45.6943 17
 -4 -10 8 132.935 41.4952 13
 -4 -10 7 7999.1 239.017 13
 -4 -10 7 7504.96 244.762 17
 -4 -10 7 7319.75 242.667 18
 4 -10 -7 7728.62 265.064 5
 4 -10 -6 4138.15 180.95 5
 -4 -10 6 4192.58 163.004 17
 4 -10 -6 3827.25 301.16 30
 -4 -10 6 4193.03 155.901 13
 -4 -10 6 4035.68 158.979 18
 4 -10 -5 513.932 113.075 29
 4 -10 -5 558.239 139.946 30
 -4 -10 5 339.984 56.0318 17
 -4 -10 5 384.349 55.6119 18
 4 -10 -5 443.289 67.6599 5
 -4 -10 5 449.285 47.7319 7
 4 -10 -5 352.221 40.9052 27
 4 -10 -4 -15.9547 77.5158 29
 4 -10 -4 44.9593 29.1418 27
 -4 -10 4 43.5117 41.4076 17
 -4 -10 4 21.6717 32.9387 18
 -4 -10 4 144.612 38.5394 7
 4 -10 -4 34.2623 48.0613 5
 4 -10 -3 107.538 68.4783 29
 -4 -10 3 114.499 40.0937 17
 4 -10 -3 215.072 39.83 27
 4 -10 -3 139.408 47.1714 3
 -4 -10 3 143.68 40.0774 7
 4 10 -3 70.2754 70.4565 24
 4 -10 -3 224.88 58.157 5
 4 10 -2 19642 731.505 24
 4 -10 -2 18138.8 513.775 5
 -4 -10 2 19099 484.98 7
 4 -10 -2 17866.2 648.205 29
 -4 -10 2 18901.7 476.065 17
 4 -10 -2 19255.2 477.909 27
 4 -10 -2 18921.1 501.119 3
 4 -10 -1 16102.5 405.92 27
 4 -10 -1 15352.4 429.742 3
 -4 -10 1 15367.6 412.538 7
 4 10 -1 15468.6 649.971 24
 4 -10 -1 15132.3 437.659 5
 4 -10 -1 14836.4 563.408 29
 4 -10 -1 15213.2 616.944 30
 4 -10 0 105.905 68.6219 30
 4 -10 0 86.3607 46.5989 3
 4 10 0 148.571 92.2409 24
 4 -10 0 109.094 47.1136 5
 -4 -10 0 36.5902 37.7247 7
 4 -10 0 130.12 40.1797 27
 4 -10 0 27.7858 54.0235 29
 4 -10 1 -10.4703 44.3442 3
 4 10 1 22.0765 88.4399 24
 4 -10 1 -69.6581 75.6695 30
 4 -10 1 10.6828 33.5459 27
 4 -10 1 -16.5699 73.7777 9
 -4 -10 -2 1581.15 94.2685 7
 4 10 2 1642.35 215.33 24
 4 -10 2 1655.93 110.042 3
 4 -10 2 1556.31 102.499 20
 4 -10 2 1683.34 187.867 9
 4 -10 2 1601.13 183.776 30
 4 -10 3 -71.8464 83.6949 9
 -4 -10 -3 -8.50753 37.6533 7
 4 10 3 93.7916 82.1421 24
 4 -10 3 -10.4701 43.7548 20
 4 -10 3 32.4048 32.4419 27
 4 -10 4 12336.6 340.04 27
 4 -10 4 12615.3 374.186 20
 -4 -10 -4 12612 352.702 7
 4 10 4 12230.9 605.245 24
 4 -10 4 12383.6 549.335 9
 4 -10 5 225.292 91.527 9
 4 -10 5 405.695 45.9676 27
 4 10 5 283.593 105.502 24
 4 10 6 90.9159 82.6416 24
 4 -10 6 60.6236 30.0905 27
 4 -10 6 74.9903 42.9843 22
 4 -10 6 62.7911 49.312 20
 4 -10 7 346.659 53.9397 22
 -4 -10 -7 381.357 55.4429 4
 4 -10 7 333.077 60.4792 20
 -4 -10 -7 344.362 46.2773 6
 -4 -10 -8 95.564 39.1696 4
 4 -10 8 88.2879 37.5381 22
 -4 -10 -9 2.95303 27.0678 4
 4 10 10 180.235 34.9744 12
 -4 -10 -10 143.548 26.478 4
 4 10 10 240.736 38.9648 21
 4 10 11 37.1204 21.2826 12
 4 10 11 56.145 25.1957 21
 4 10 12 24.5404 13.8618 21
 -4 -11 12 8.02737 23.3176 18
 -4 -11 11 592.988 47.7465 13
 -4 -11 11 574.003 51.1576 18
 -4 -11 10 3039.54 124.662 18
 -4 -11 10 3089.74 122.812 17
 -4 -11 10 3046.75 117.992 13
 -4 11 9 794.037 71.3423 2
 -4 -11 9 785.864 63.5121 13
 -4 -11 9 606.858 61.5315 18
 -4 -11 8 5809.41 189.837 13
 -4 -11 8 5476.65 193.167 18
 4 -11 -8 5335.08 202.858 5
 -4 -11 8 5506.29 192.763 17
 -4 -11 7 2355.41 109.968 13
 -4 -11 7 2450.88 117.648 18
 4 -11 -7 2157.69 126.609 5
 -4 -11 7 2212.54 113.684 17
 4 -11 -6 1080.76 92.5601 5
 -4 -11 6 1331.79 85.4131 18
 4 -11 -6 1017.95 152.827 29
 4 -11 -6 1048.32 171.61 30
 -4 -11 6 1242.59 79.9663 13
 -4 -11 6 1274.22 87.9885 17
 4 -11 -5 18395.4 460.9 27
 4 -11 -5 18858.2 525.562 5
 -4 -11 5 18935.2 487.214 18
 4 -11 -5 17877.4 726.169 30
 4 -11 -5 18679.1 696.904 29
 -4 -11 5 19754.2 484.461 13
 -4 -11 5 18877 492.591 17
 4 -11 -4 23302.5 848.424 30
 4 -11 -4 23601.2 810.712 29
 4 -11 -4 23468.5 600.675 3
 4 -11 -4 23861.1 576.011 27
 -4 -11 4 24376.4 597.223 17
 -4 -11 4 23837.5 587.793 18
 4 -11 -4 23504.9 632.233 5
 -4 -11 4 23786.5 581.613 7
 4 -11 -3 6117.41 344.885 29
 4 -11 -3 6156.66 217.755 3
 -4 -11 3 6184.03 206.04 17
 4 -11 -3 6336.61 199.233 27
 -4 -11 3 6348.97 206.157 7
 4 -11 -2 13962.4 559.43 29
 4 -11 -2 14151 405.116 3
 -4 -11 2 14598.2 379 4
 4 -11 -2 14707 380.916 27
 -4 -11 2 14097.5 378.227 17
 4 11 -2 12740.6 586.91 24
 -4 -11 2 14175.8 385.667 7
 4 -11 -2 14445.9 421.597 5
 4 -11 -1 34407.2 851.601 3
 -4 -11 1 34422.3 830.368 7
 4 -11 -1 35009.8 862.93 5
 4 11 -1 33044.1 1111.68 24
 4 -11 -1 35468.2 821.418 27
 4 -11 -1 32994 1023.28 29
 4 -11 0 704.382 78.108 3
 -4 -11 0 744.356 69.9911 7
 4 -11 0 742.742 75.5808 5
 4 11 0 752.554 149.8 24
 4 -11 0 798.468 138.275 30
 4 -11 0 721.87 62.5881 27
 4 -11 0 621.054 115.053 29
 4 11 1 4971.4 362.761 24
 4 -11 1 5259.26 329.374 9
 4 -11 1 5671.83 187.374 27
 4 -11 1 5587.41 345.583 30
 4 -11 1 5330.6 209.375 3
 4 -11 2 7568.22 261.186 3
 -4 -11 -2 7590.66 242.692 7
 4 11 2 6999.99 441.564 24
 4 -11 2 6843.1 393.963 9
 4 -11 2 7534.28 258.836 20
 4 -11 2 6651.26 384.242 30
 4 -11 3 2512.46 117.237 27
 4 -11 3 2627.44 240.451 9
 4 -11 3 2758.55 140.861 20
 -4 -11 -3 2745 127.994 7
 4 11 3 2333.18 257.935 24
 4 -11 4 3313.37 134.789 27
 4 -11 4 3558.89 160.315 20
 4 11 5 2157.34 242.474 24
 4 -11 5 2420.11 107.584 27
 -4 -11 -5 2401.32 123.122 4
 4 -11 5 2105.87 218.02 9
 4 -11 6 69.2771 28.4647 27
 -4 -11 -6 160.079 47.3824 4
 4 -11 6 127.209 51.1909 20
 4 -11 6 138.856 46.1143 22
 -4 -11 -7 276.402 42.5698 6
 4 -11 7 246.22 46.1837 22
 4 -11 7 292.581 53.8937 20
 -4 -11 -7 274.964 50.7986 4
 -4 -11 -8 1201.95 75.3052 4
 4 -11 8 1186.79 73.3582 22
 -4 -11 -9 29.7188 28.644 4
 4 11 9 36.8962 32.596 21
 4 11 10 1040.37 56.0821 12
 4 11 10 1080.52 61.712 21
 4 11 11 70.6119 16.2984 12
 4 11 11 83.4543 21.7585 21
 -4 -12 12 404.654 29.9821 13
 -4 -12 11 163.873 29.6854 13
 -4 -12 11 127.083 30.6664 18
 -4 -12 10 2.58275 28.7241 13
 -4 -12 10 35.9168 31.3233 18
 -4 12 9 1207.25 81.4174 2
 -4 -12 9 971.262 70.6276 18
 -4 -12 9 1134.2 68.683 13
 -4 -12 8 22.6714 40.2288 17
 -4 -12 8 32.9451 31.8642 13
 -4 -12 8 61.2836 41.2846 18
 4 -12 -8 79.8545 43.0673 5
 -4 -12 7 339.179 55.9391 17
 -4 -12 7 287.846 52.1679 18
 -4 -12 7 361.671 48.901 13
 4 -12 -7 344.933 62.2817 5
 -4 -12 6 3909.64 144.118 13
 4 -12 -6 3695.65 171.114 5
 -4 -12 6 3560.7 148.122 18
 -4 -12 6 4001.03 157.031 17
 -4 -12 5 250.007 50.6687 17
 4 -12 -5 269.494 66.0956 5
 4 -12 -5 238.077 47.3051 3
 -4 -12 5 284.374 45.5026 13
 4 -12 -5 293.989 107.847 30
 4 -12 -5 213.258 93.1294 29
 -4 -12 5 179.424 46.857 18
 -4 -12 4 8809.26 260.479 17
 4 -12 -4 7998.67 261.176 3
 4 -12 -4 8258.64 287.468 5
 -4 -12 4 8335.06 249.495 18
 4 -12 -4 7843.18 439.957 30
 4 -12 -4 8053.72 420.593 29
 4 -12 -4 8192.56 239.955 27
 -4 -12 4 8541.02 247.651 13
 -4 -12 3 640.137 63.4102 17
 4 -12 -3 359.249 93.3311 29
 4 -12 -3 500.454 124.641 30
 -4 -12 3 507.542 60.3746 7
 4 -12 -3 539.803 66.6554 3
 4 -12 -3 670.862 58.3807 27
 4 12 -2 239.64 97.3227 24
 4 -12 -2 303.204 92.9047 29
 4 -12 -2 391.353 49.2003 27
 4 -12 -2 407.776 63.9071 3
 -4 -12 2 345.568 48.8185 4
 4 -12 -2 405.439 67.5043 5
 4 -12 -2 421.944 119 30
 -4 -12 2 329.554 54.5933 7
 -4 -12 1 14566 397.414 7
 4 -12 -1 14749 389.448 27
 4 -12 -1 14480 418.712 3
 -4 -12 1 14653.1 390.617 4
 4 -12 -1 14791 425.106 5
 4 12 -1 13531.7 624.869 24
 4 -12 -1 13513.8 560.186 29
 4 -12 0 1026.4 89.3886 3
 -4 -12 0 1253.35 81.5709 4
 4 -12 0 852.312 135.046 29
 4 -12 0 1287.87 81.1796 27
 4 -12 0 1320.67 96.5203 5
 -4 -12 0 1178.73 84.1253 7
 4 12 0 1610.41 204.796 24
 4 12 1 657.06 148.746 24
 -4 -12 -1 892.649 72.7031 4
 4 -12 1 764.003 79.4339 3
 4 -12 1 582.233 127.578 9
 4 -12 1 830.354 68.7704 27
 4 12 2 1201.47 191.226 24
 4 -12 2 1372.39 178.416 30
 4 -12 2 1640.72 108.764 20
 -4 -12 -2 1535.44 96.4799 4
 4 -12 2 1756.53 112.143 3
 4 -12 2 1311.93 175.08 9
 -4 -12 -2 1656.65 98.407 7
 4 -12 3 86.4282 46.98 20
 4 -12 3 113.002 40.4664 27
 4 -12 3 -19.4582 70.7631 9
 -4 -12 -4 1990.25 114.623 4
 4 -12 4 2125.09 123.056 20
 4 -12 4 2110.51 103.043 27
 4 -12 4 1734.13 198.866 9
 -4 -12 -5 1203.65 90.7603 4
 4 -12 5 1383.57 79.3152 27
 -4 -12 -6 1585.46 97.2072 4
 4 -12 6 1634.3 105.5 20
 4 -12 6 1753.61 97.5992 22
 4 -12 6 1522.33 79.4843 27
 -4 -12 -6 1648.97 89.9125 6
 4 -12 7 2735.26 120.312 22
 4 -12 7 2979.65 133.552 20
 -4 -12 -7 2816.41 125.283 4
 -4 -12 -7 2871.24 114.375 6
 -4 -12 -8 108.73 33.8324 4
 4 12 9 31.5478 27.2821 21
 4 12 9 25.4263 24.9179 12
 -4 -12 -9 42.7592 25.3986 4
 4 12 10 711.607 45.5974 21
 4 12 10 652.132 38.0712 12
 4 12 11 247.131 24.5376 15
 4 12 11 211.292 20.1048 21
 -4 -13 12 20.0684 10.7321 13
 -4 -13 11 515.922 35.9781 13
 -4 -13 10 26.5057 26.806 13
 -4 -13 10 -2.54611 27.7697 18
 -4 13 9 3066.03 126.245 2
 -4 -13 9 3153.69 115.253 13
 -4 -13 9 3004.69 120.528 18
 -4 13 8 166.435 45.8824 2
 -4 -13 8 124.073 35.4504 13
 -4 -13 8 89.9802 39.2708 18
 4 -13 -8 34.6701 37.7216 5
 -4 -13 7 982.626 65.8026 13
 4 -13 -7 931.966 81.7919 5
 -4 -13 7 1074.65 75.1137 18
 -4 -13 6 2506.03 117.319 18
 4 -13 -6 2724.94 138.931 5
 -4 -13 6 2691.65 122.837 17
 -4 -13 6 2640.95 112.315 13
 -4 -13 5 3269.67 126.698 13
 -4 -13 5 3164.13 136.526 17
 4 -13 -5 3191.56 134.273 3
 -4 -13 5 3132.13 131.708 18
 4 -13 -5 3256.41 158.625 5
 -4 -13 4 46842.4 1106.19 18
 4 -13 -4 47719.9 1130.75 3
 -4 -13 4 50090.5 1103.08 13
 4 -13 -4 48257.9 1162.04 5
 4 -13 -4 47905.4 1098.18 27
 4 -13 -4 48009.6 1403.12 30
 4 -13 -3 3476.23 154.427 3
 -4 -13 3 3590.47 129.55 13
 4 -13 -3 3322.31 131.781 27
 4 -13 -3 2936.13 246.636 29
 4 -13 -3 3530.57 290.754 30
 4 -13 -2 5713.94 218.752 5
 4 -13 -2 4829.44 319.141 29
 4 -13 -2 5078.38 348.201 30
 4 -13 -2 5533.37 207.675 3
 -4 -13 2 5247.72 177.804 4
 4 -13 -2 5464.65 182.724 27
 4 13 -1 1589.16 204.775 24
 4 -13 -1 1572.11 194.678 30
 4 -13 -1 1868.34 116.356 5
 4 -13 -1 1384.33 173.874 29
 4 -13 -1 1687.24 92.863 27
 4 -13 -1 1840.26 116.276 3
 -4 -13 1 1963.7 97.3674 4
 4 -13 0 2174.27 127.349 3
 -4 -13 0 2238.5 109.416 4
 4 -13 0 1771.2 198.678 9
 4 -13 0 1944.42 194.828 29
 4 13 0 1634.72 208.599 24
 4 -13 0 2299.03 124.422 5
 4 -13 0 2289.9 108.407 27
 -4 -13 -1 73.5334 37.8484 4
 4 -13 1 11.3014 48.8171 3
 4 13 1 23.5916 68.7786 24
 4 -13 1 92.1655 39.6863 27
 4 -13 1 96.9363 82.1188 9
 4 -13 2 2319.27 129.486 20
 4 13 2 2164.03 251.655 24
 4 -13 2 2334.03 231.497 9
 4 -13 2 2727.34 141.551 3
 -4 -13 -2 2454.23 122.239 4
 4 -13 3 1365.75 99.7585 20
 4 -13 3 1053.02 168.272 9
 -4 -13 -3 1171.28 87.0942 4
 4 13 3 940.349 175.668 24
 4 -13 3 1241.64 79.1997 27
 4 -13 4 8857.19 261.876 27
 4 -13 4 8855.25 289.882 20
 -4 -13 -5 47.4147 38.9717 6
 4 -13 5 39.6487 29.4352 27
 -4 -13 -5 35.1119 41.7912 4
 -4 -13 -6 485.305 58.3657 4
 4 -13 6 375.883 50.6527 22
 4 -13 6 388.934 59.3642 20
 -4 -13 -6 354.392 49.184 6
 -4 -13 -7 -3.53973 33.3495 4
 4 -13 7 18.4965 30.1072 22
 4 -13 7 34.6673 39.4345 20
 -4 -13 -7 56.6037 29.7495 6
 -4 -13 -8 1176.44 68.6631 4
 4 13 8 1269.27 68.2097 21
 4 13 9 427.695 33.1481 12
 -4 -13 -9 425.231 37.6225 4
 4 13 10 530.496 33.1559 21
 -4 -14 11 88.6397 16.6773 13
 -4 -14 10 336.993 31.9901 13
 -4 14 9 747.284 57.0444 2
 -4 -14 9 796.437 50.7053 13
 4 -14 -8 999.002 72.7105 5
 -4 -14 8 1039.99 60.4938 13
 -4 14 8 900.623 71.2863 2
 -4 -14 8 965.481 64.2243 18
 -4 -14 7 2749.11 106.594 13
 -4 -14 7 2535.42 111.528 18
 4 -14 -7 2522.35 127.524 5
 -4 -14 6 970.821 63.6119 13
 -4 -14 6 920.197 67.7578 18
 4 -14 -6 970.298 85.3483 5
 4 -14 -5 1288.83 82.2449 3
 -4 -14 5 1417.76 74.8293 13
 4 -14 -5 1382.68 102.763 5
 4 -14 -4 40.0103 39.1303 3
 -4 -14 4 61.8279 30.5501 13
 4 -14 -3 1113.42 94.4839 5
 -4 -14 3 1141.6 63.9169 13
 4 -14 -3 915.861 79.7905 3
 4 -14 -3 1054.49 69.7302 27
 4 -14 -2 157.208 51.016 5
 4 -14 -2 186.573 53.1799 3
 4 -14 -2 251.782 90.3231 30
 4 -14 -2 159.594 37.9274 27
 4 -14 -1 2386.97 231.444 30
 4 -14 -1 2138.28 104.767 27
 -4 -14 1 2410.25 108.725 4
 4 -14 -1 2183.64 125.99 3
 4 -14 -1 2358.46 128.474 5
 4 -14 0 5143.89 344.775 30
 4 -14 0 5314.43 184.894 27
 4 14 0 4911.53 357.428 24
 4 -14 0 5063.12 205.802 3
 -4 -14 0 5324.08 187.002 4
 4 -14 0 5856.34 209.494 5
 4 -14 1 4321.63 185.215 3
 -4 -14 -1 4347.1 166.853 4
 4 -14 1 3899.2 301.48 30
 4 -14 1 4107.99 175.536 20
 4 -14 1 4270.61 158.808 27
 4 -14 2 7472.77 261.259 3
 -4 -14 -2 7562.07 245.143 4
 4 -14 2 7395.61 256.306 20
 -4 -14 -3 480.605 58.8516 4
 4 -14 3 492.948 69.4454 20
 4 -14 3 686.731 61.2783 27
 -4 -14 -4 1273.11 86.5315 6
 4 -14 4 1225.4 75.9056 27
 4 -14 4 1202.22 91.8449 20
 4 -14 5 3.83979 35.1959 22
 -4 -14 -5 18.4513 35.4945 6
 -4 -14 -5 -20.6351 40.4973 4
 4 -14 6 -7.9992 40.9448 20
 4 -14 6 42.3101 31.4673 22
 -4 -14 -6 15.802 30.8636 6
 -4 -14 -6 37.0984 34.7639 4
 -4 -14 -7 375.303 39.9354 6
 -4 -14 -7 507.564 50.7634 4
 4 14 7 415.029 40.5635 21
 -4 -14 -8 264.549 36.3348 4
 4 14 8 248.872 30.6823 21
 4 14 8 245.244 25.4999 12
 -4 -14 -9 161.144 23.1122 4
 4 14 9 138.082 21.1113 21
 -4 -15 10 1.1195 13.542 13
 -4 15 9 53.6865 25.9927 2
 -4 -15 9 70.3395 22.7407 13
 -4 15 8 -13.0638 33.2835 2
 -4 -15 8 -22.0504 24.016 13
 -4 -15 7 1414.89 67.3264 13
 4 -15 -7 1469.71 89.8988 5
 -4 -15 6 87.3975 29.2469 13
 4 -15 -6 23.0503 43.6815 5
 4 -15 -5 578.371 57.6453 3
 -4 -15 5 679.496 48.1254 13
 4 -15 -5 650.554 74.3701 5
 4 -15 -4 2545.21 119.869 3
 -4 -15 4 2505.12 94.7365 13
 4 -15 -3 9.24481 43.5542 3
 -4 -15 3 68.7056 31.9613 6
 4 -15 -3 47.9413 45.7197 5
 4 -15 -2 3164.99 146.504 3
 -4 -15 2 3174.52 130.146 6
 4 -15 -2 3205.43 152.09 5
 4 -15 -1 111.756 47.1368 5
 -4 -15 1 231.54 45.8116 6
 4 -15 -1 92.7687 49.8751 3
 4 -15 -1 77.8368 33.0495 27
 -4 -15 1 72.6842 32.3347 4
 4 -15 0 73.5605 46.5214 3
 -4 -15 0 30.2337 33.6695 4
 4 -15 0 54.329 36.4165 27
 4 -15 1 3330.9 138.607 27
 -4 -15 -1 3647.65 150.168 6
 4 -15 1 3722.05 160.716 20
 4 -15 1 3764.86 166.269 3
 -4 -15 -1 3781.7 147.692 4
 -4 -15 -2 196.941 51.5777 6
 4 -15 2 252.842 57.1057 20
 4 -15 2 318.586 64.7105 3
 -4 -15 -2 201.803 48.7707 4
 -4 -15 -3 8167.55 253.263 6
 4 -15 3 7852.68 260.69 20
 -4 -15 -3 7992.19 252.042 4
 4 -15 4 788.011 75.2959 20
 -4 -15 -4 974.268 71.7986 6
 -4 -15 -5 6.66541 33.1807 6
 -4 -15 -5 18.6549 37.6729 4
 4 -15 5 -3.31416 30.886 22
 -4 -15 -6 19.4106 29.7672 6
 4 -15 6 34.4413 34.6223 20
 -4 -15 -6 36.17 34.8587 4
 4 15 6 39.8849 22.3572 21
 -4 -15 -7 972.823 52.7138 6
 4 15 7 851.56 44.9484 21
 -4 -15 -7 925.505 60.1814 4
 -4 -15 -8 1200.55 57.9854 4
 -4 -16 9 -5.18977 11.4313 13
 -4 -16 8 765.036 38.3256 13
 -4 16 8 784.434 53.7905 2
 4 -16 -7 88.139 34.1161 5
 -4 -16 7 77.274 28.9224 19
 -4 -16 7 83.2428 22.2309 13
 4 -16 -6 1068.19 77.2604 5
 -4 -16 6 1050.6 51.0349 13
 4 -16 -5 167.805 49.0285 5
 4 -16 -5 145.106 34.7826 3
 4 -16 -4 184.82 41.9262 3
 4 -16 -4 193.153 34.3644 20
 4 -16 -3 -19.1989 44.2413 5
 4 -16 -3 16.7466 38.1592 3
 -4 -16 2 1908.21 91.8017 6
 4 -16 -2 1843.87 108.305 5
 4 -16 -2 1759.55 105.599 3
 4 -16 -1 4.73968 41.9546 3
 -4 -16 1 3.56805 34.4937 6
 4 -16 0 288.96 55.8594 3
 -4 -16 0 299.725 44.5235 4
 4 -16 0 202.618 48.0015 20
 -4 -16 0 281.578 46.2106 6
 4 -16 1 14.36 46.9704 3
 -4 -16 -1 14.4649 35.3108 4
 4 -16 1 -4.46155 44.8402 20
 -4 -16 -1 -11.5213 38.957 6
 -4 -16 -2 374.501 51.97 4
 4 -16 2 302.985 54.6234 20
 -4 -16 -3 2756.73 121.398 6
 -4 -16 -3 2725.14 121.314 4
 4 -16 3 2695.72 128.835 20
 -4 -16 -4 443.766 52.297 6
 4 -16 4 596.897 61.3423 20
 -4 -16 -5 3073.13 117.603 6
 -4 -16 -5 3015.93 123.597 4
 4 -16 6 1131.24 67.6397 20
 -4 -16 -6 1146.34 60.7216 6
 -4 -16 -6 1110.66 67.093 4
 -4 -16 -7 21.6939 25.7331 4
 -4 -16 -8 94.8638 19.0104 4
 -4 17 8 43.5806 20.8963 2
 -4 -17 7 150.895 28.1714 19
 -4 -17 6 34.6702 27.3296 19
 -4 17 6 31.2963 31.7545 2
 4 -17 -5 431.368 40.2337 3
 4 -17 -4 -19.9572 39.1711 5
 4 -17 -4 -30.9099 31.6459 3
 4 -17 -3 285.154 48.1904 3
 4 -17 -3 246.382 46.8988 5
 4 -17 -3 288.894 40.9844 20
 4 -17 -2 857.963 69.0384 3
 4 -17 -2 794.578 61.4775 20
 4 -17 -1 740.748 68.0991 3
 -4 -17 1 709.87 57.0425 6
 4 -17 -1 651.322 61.0397 20
 4 -17 0 42.3877 41.2382 3
 -4 17 0 117.881 32.3733 2
 4 -17 0 115.64 38.6169 20
 -4 -17 0 101.884 36.7484 6
 4 -17 1 121.457 46.6745 3
 -4 -17 -1 143.954 36.6142 4
 -4 -17 -1 168.379 39.5177 6
 4 -17 1 128.406 42.2094 20
 4 -17 2 1806.16 98.5395 20
 -4 -17 -2 1754.13 88.4549 4
 -4 -17 -3 69.6948 32.3465 4
 4 -17 3 121.519 41.1389 20
 -4 -17 -3 107.085 36.3943 6
 -4 -17 -4 2002.82 90.7189 6
 4 -17 4 1831.94 83.9234 22
 -4 -17 -5 1538.88 78.3315 4
 -4 -17 -5 1678.53 75.8121 6
 -4 -17 -6 546.391 43.6462 4
 -4 -17 -7 329.913 29.399 4
 -4 -18 7 18.7942 15.737 19
 -4 18 6 65.5992 27.0661 2
 -4 18 5 595.494 49.7293 2
 -4 -18 5 619.215 45.2271 19
 4 -18 -4 56.851 28.1186 3
 -4 -18 4 53.4065 28.1129 19
 4 -18 -3 40.5931 30.998 3
 4 -18 -3 32.1989 22.7641 20
 4 -18 -2 612.175 50.1065 20
 -4 18 2 631.333 53.9371 2
 4 -18 -2 749.436 59.9539 3
 4 -18 -1 48.1143 32.1821 20
 4 -18 -1 131.726 36.7786 3
 -4 18 1 68.6948 28.0527 2
 -4 -18 0 173.528 34.8509 6
 4 -18 0 76.3555 34.1059 20
 -4 -18 -1 357.47 43.6459 6
 -4 -18 -1 269.326 29.969 19
 4 -18 1 327.41 44.9077 20
 4 -18 2 3.10615 31.219 20
 -4 -18 -2 18.1176 26.135 4
 -4 -18 -3 107.049 30.6984 6
 -4 -18 -3 83.9246 31.1253 4
 4 -18 3 91.8885 33.6567 20
 -4 -18 -4 444.328 41.8984 4
 -4 -18 -4 438.133 40.9786 6
 4 -18 5 415.221 36.6584 20
 -4 -18 -6 402.913 30.6688 4
 -4 19 6 375.088 27.7251 2
 -4 -19 5 -2.981 17.3782 19
 -4 19 5 -1.84097 18.9299 2
 -4 -19 4 70.5509 21.9733 19
 -4 19 4 62.4154 23.8753 2
 -4 19 3 363.826 35.9429 2
 -4 -19 3 370.653 34.1152 19
 -4 19 2 229.742 28.5745 2
 -4 -19 2 304.991 31.792 19
 4 -19 -2 233.977 28.6888 20
 -4 -19 1 59.6096 21.0417 19
 4 -19 -1 71.4632 26.0741 20
 -4 -19 0 463.986 31.6385 19
 4 -19 0 579.655 45.2215 20
 -4 -19 0 524.147 40.3167 6
 -4 -19 -1 44.4013 26.0208 6
 4 -19 1 88.0597 29.4289 20
 4 -19 2 308.49 36.6458 20
 4 -19 3 758.259 48.2957 20
 -4 -19 -3 665.128 42.5035 4
 -4 -19 -4 1.60467 18.6442 4
 -4 -19 -5 212.134 20.5435 5
 -4 -20 4 4.9613 11.5695 19
 -4 -20 3 247.246 21.5039 19
 -4 -20 2 450.381 27.1978 19
 4 -20 -1 145.177 20.212 20
 4 -20 0 268.367 26.4807 20
 4 -20 1 15.7464 18.0408 20
 4 -20 2 246.995 24.8958 20
 4 -20 3 83.7394 15.9215 20
 -5 0 14 -4.58713 13.7825 18
 -5 0 13 65.514 23.1547 25
 -5 0 12 19.0558 24.1033 25
 -5 0 12 38.9174 31.4669 18
 -5 0 11 -16.5208 29.6 25
 -5 0 10 17.9147 31.1372 28
 -5 0 10 -3.67291 33.4771 25
 -5 0 9 11713.8 311.452 13
 -5 0 9 12147.8 521.953 26
 -5 0 9 12051.5 340.836 25
 -5 0 9 12632.3 341.95 28
 -5 0 9 12158.6 346.588 16
 -5 0 8 37.1054 35.1514 28
 -5 0 8 8.67307 26.9436 13
 -5 0 8 -17.5606 78.1882 26
 -5 0 8 18.6918 37.1645 2
 -5 0 7 2753.45 239.508 26
 -5 0 7 3096.32 143.398 2
 -5 0 6 -36.8573 64.5655 26
 -5 0 6 -45.1791 43.0859 2
 -5 0 5 18.6316 76.8045 26
 -5 0 5 24.8462 40.6858 2
 -5 0 4 -18.7882 73.0199 26
 -5 0 3 492.524 123.997 26
 5 0 -3 573.342 85.7602 30
 -5 0 3 525.822 60.3907 2
 5 0 -2 49.858 70.3889 24
 -5 0 2 31.306 32.8146 2
 5 0 -1 1280.38 162.194 24
 -5 0 1 1247.41 83.3517 2
 5 0 0 35.7053 69.3838 24
 5 0 0 -37.1928 37.0197 23
 -5 0 0 -4.13374 33.1213 2
 5 0 1 5157.76 184.941 23
 5 0 1 5176.05 172.723 22
 5 0 2 18.839 73.2169 24
 5 0 2 4.13661 38.5515 23
 5 0 2 18.8809 31.3489 22
 5 0 3 16.3772 76.3196 8
 5 0 3 38.2044 78.7498 24
 5 0 3 86.9431 39.4277 23
 5 0 3 32.7139 35.3302 22
 5 0 4 -16.647 64.6978 8
 5 0 4 -8.34358 38.4539 23
 5 0 4 18.9699 68.964 24
 5 0 4 -17.5319 39.7215 22
 5 0 5 4359.75 293.281 8
 -5 0 -5 4316.12 157.35 7
 5 0 5 4224.32 171.025 22
 5 0 5 3949.94 290.742 24
 5 0 5 4340.16 165.621 23
 5 0 6 29.7022 38.4542 23
 5 0 6 -17.1379 57.682 24
 5 0 7 1394.44 89.3458 23
 5 0 8 -19.7008 43.1445 10
 5 0 9 2421.18 112.652 10
 5 0 10 -26.8339 32.2587 12
 5 0 10 25.0237 34.1145 10
 5 0 11 27.5266 29.2834 10
 5 0 12 5.21593 20.2011 10
 -5 -1 14 803.831 36.5416 18
 -5 1 14 722.11 34.6471 18
 -5 1 13 683.417 44.1666 25
 -5 -1 12 1430.89 78.1002 18
 -5 1 12 1404.52 71.5052 25
 -5 1 11 1873.08 93.0122 25
 -5 1 10 1423.25 82.9065 25
 -5 1 10 1315.67 79.3995 28
 -5 1 10 1249.36 82.1455 16
 -5 1 9 816.433 69.9638 2
 -5 1 9 780.213 68.8335 25
 -5 -1 9 770.779 55.4359 13
 -5 1 9 738.087 65.4448 28
 -5 1 9 712.298 65.2914 16
 -5 1 8 3281.25 138.295 28
 -5 1 8 3045.55 112.75 13
 -5 -1 8 3032.9 119.217 13
 -5 1 8 3208.84 256.384 26
 -5 1 8 3283.31 145.121 2
 -5 1 7 -17.9826 72.0392 26
 -5 -1 7 14.5924 39.8225 2
 -5 1 7 10.0785 39.7768 2
 -5 1 6 7682.79 418.853 26
 -5 -1 6 7967.59 266.895 2
 -5 1 6 8551.89 274.836 2
 -5 1 5 484.448 118.03 26
 -5 -1 5 620.362 67.8637 2
 -5 1 5 622.533 70.0408 2
 -5 1 4 4021.24 295.646 26
 -5 1 3 -18.9432 73.6227 26
 5 1 -3 -48.2523 68.1199 24
 5 -1 -3 -34.4164 47.2924 30
 -5 -1 3 -4.65104 36.1548 2
 -5 1 3 -14.1293 37.7378 2
 5 1 -2 50.2248 58.6595 24
 5 -1 -2 40.5518 38.1658 30
 -5 -1 2 62.7283 36.4402 2
 -5 1 2 53.9716 36.0528 2
 5 -1 -1 4635.66 298.504 24
 5 1 -1 4037.96 284.908 24
 -5 -1 1 4142.65 161.875 2
 -5 1 1 4052.78 160.504 2
 5 -1 0 52.6274 74.2957 24
 5 1 0 18.3156 71.1831 24
 -5 1 0 8.25972 32.3528 2
 5 1 0 24.8474 35.538 23
 5 1 1 791.651 140.302 24
 5 1 1 716.672 64.4399 23
 -5 1 -1 685.069 61.735 2
 5 -1 1 718.819 59.3353 22
 5 1 2 1320.32 78.7515 22
 5 -1 2 1276.71 79.5618 22
 5 -1 2 1348.51 172.012 24
 5 1 2 1210.57 83.3352 23
 5 1 3 1379.77 167.132 8
 5 1 3 1474.87 87.423 22
 5 -1 3 1523.74 90.1694 22
 5 -1 3 1214.19 163.749 24
 5 1 3 1382.48 180.557 24
 5 1 3 1368.62 87.0408 23
 -5 -1 -4 3120.68 132.705 7
 5 1 4 2901.62 240.355 8
 5 1 4 3556.48 146.2 22
 5 -1 4 3452.42 145.344 22
 5 1 4 3533.55 144.042 23
 5 1 4 3176.35 269.62 24
 5 -1 4 2948.15 251.024 24
 -5 1 -5 2969.1 123.775 7
 5 1 5 2809.69 235.217 8
 -5 -1 -5 3013.83 125.258 7
 5 -1 5 2848.77 136.561 22
 5 1 5 3070.09 134.162 23
 5 -1 6 -23.916 37.1799 22
 5 1 6 4.2414 36.6288 23
 5 1 6 -17.7534 54.5478 24
 5 1 7 158.566 47.2288 23
 5 1 8 708.754 66.6733 10
 5 -1 9 394.984 47.469 12
 5 1 9 348.867 52.6796 10
 5 1 10 1464.48 79.6696 12
 5 1 10 1412.84 80.7246 10
 5 1 11 14.0314 25.6123 12
 5 1 11 42.4815 28.6309 10
 5 1 12 177.858 27.4166 10
 -5 -2 14 317.555 23.3947 18
 -5 2 14 256.147 20.3626 18
 -5 2 13 1039.43 52.5376 25
 -5 -2 13 966.78 50.961 25
 -5 -2 12 5.11637 27.1141 17
 -5 -2 12 8.82442 31.8248 18
 -5 2 12 -10.557 23.362 25
 -5 -2 12 2.62387 23.9152 25
 -5 -2 11 39.8774 38.748 18
 -5 2 11 48.1243 29.4113 25
 -5 -2 11 -6.37489 28.5563 25
 -5 2 10 1347.36 81.3321 25
 -5 -2 10 1398.71 82.4615 25
 -5 -2 10 1419.85 70.7409 13
 -5 -2 10 1378.25 80.0436 28
 -5 2 10 1299.7 78.3901 28
 -5 2 10 1283.24 81.4923 16
 -5 -2 9 1300.24 82.2234 28
 -5 2 9 1297.15 82.7318 28
 -5 -2 9 1285.76 72.9994 13
 -5 2 9 1253.83 83.3453 25
 -5 -2 9 1298.79 84.2411 25
 -5 2 9 1524.1 91.4521 2
 -5 -2 8 3.23778 33.2928 13
 -5 2 8 103.981 71.4383 26
 -5 -2 8 68.8052 66.8517 26
 -5 -2 8 -24.2845 41.4317 28
 -5 2 8 -44.6858 41.0186 28
 -5 2 8 -4.87741 43.6909 2
 -5 2 7 1476.37 100.369 2
 -5 2 7 1480.21 182.124 26
 -5 -2 7 1663.76 188.797 26
 -5 2 6 1428.44 100.987 2
 -5 2 6 1053.93 156.463 26
 -5 -2 6 1280.58 168.611 26
 -5 -2 5 4603.76 180.531 2
 -5 2 5 4391.42 303.17 26
 -5 -2 5 4231.55 298.042 26
 -5 2 4 15.0261 37.3801 2
 -5 2 4 -18.7088 70.4013 26
 -5 -2 4 -37.1774 80.7708 26
 5 2 -3 6607.32 356.254 24
 -5 2 3 6448.63 378.981 26
 -5 -2 3 6901.99 386.806 26
 -5 -2 3 6995.4 230.48 2
 -5 2 3 6410.36 225.544 2
 5 -2 -3 5870.54 307.26 30
 -5 2 2 128.187 42.5061 2
 5 2 -2 85.7183 76.3725 24
 5 -2 -2 113.988 60.7129 30
 -5 2 1 143.703 41.8156 2
 5 -2 -1 228.856 64.811 30
 5 2 -1 125.669 85.5239 24
 -5 2 0 66.6717 34.4279 2
 5 -2 0 107.07 47.3401 30
 5 -2 0 178.343 33.1927 22
 5 2 0 78.5886 38.8213 23
 5 -2 0 73.7406 40.0657 23
 5 2 0 112.276 74.9976 24
 5 2 1 329.914 103.373 24
 5 -2 1 222.469 42.3264 22
 5 -2 1 213.043 42.7342 23
 5 2 1 165.635 46.4382 23
 -5 2 -1 203.703 42.92 2
 5 2 2 20173.7 506.374 22
 5 -2 2 20238.5 515.791 22
 5 2 2 20254.2 518.522 23
 5 -2 2 19952 515.887 23
 5 2 3 5358.93 186.261 22
 5 -2 3 5537.46 193.121 22
 5 -2 3 5574.11 192.301 23
 5 2 3 5408.06 192.221 23
 5 -2 3 4933.1 308.823 8
 5 2 3 5055.1 312.336 8
 5 2 3 5308.09 350.301 24
 5 -2 4 932.17 75.5245 22
 -5 -2 -4 943.667 70.003 7
 5 -2 4 799.108 136.879 8
 5 2 4 992.459 146.925 8
 5 2 4 994.251 75.6112 23
 5 -2 4 963.454 74.1387 23
 5 2 4 813.661 146.631 24
 5 -2 5 -9.40079 40.3344 22
 -5 -2 -5 37.4389 30.8665 7
 5 -2 5 16.5208 60.0603 8
 5 2 5 16.8525 63.4165 8
 5 -2 5 12.4686 37.0109 23
 5 2 5 -12.5927 40.5799 23
 5 2 5 -19.9006 69.7156 24
 5 -2 6 312.151 54.7184 22
 5 -2 6 208.267 44.8891 23
 5 2 6 298.264 51.304 23
 5 2 6 317.977 99.7067 24
 5 -2 7 95.427 46.1709 22
 5 2 7 94.8774 43.0286 23
 5 -2 7 93.983 41.4996 23
 5 -2 8 3468.99 140.24 10
 5 2 8 3419.99 141.383 10
 5 -2 9 1804.07 94.2778 10
 5 2 9 1685.77 92.9211 10
 5 -2 10 677.183 56.7422 10
 5 2 10 668.307 57.5559 10
 5 2 10 728.279 59.8251 12
 5 -2 11 230.421 34.6811 10
 5 2 11 132.671 31.155 10
 5 2 11 187.718 32.7127 12
 5 -2 12 -12.7099 19.5255 10
 5 2 12 19.4322 19.9638 10
 -5 -3 13 120.25 28.0987 18
 -5 3 13 95.9357 25.6948 18
 -5 -3 12 372.063 43.8276 18
 -5 -3 12 332.893 40.1868 17
 -5 3 12 270.113 35.9681 25
 -5 -3 12 266.426 35.0708 25
 -5 -3 11 783.987 63.461 18
 -5 3 11 886.909 59.9788 25
 -5 -3 11 833.121 58.0291 25
 -5 3 10 1426.19 83.9027 25
 -5 -3 10 1455.62 83.5972 25
 -5 -3 10 1600.3 77.4293 13
 -5 -3 10 1456.3 90.7684 18
 -5 -3 10 1485.74 81.9951 28
 -5 3 10 1492.62 82.7848 28
 -5 3 9 478.403 56.0263 2
 -5 -3 9 399.037 48.2591 28
 -5 3 9 420.25 52.2914 28
 -5 3 9 474.654 54.9908 25
 -5 -3 9 373.389 50.8092 25
 -5 -3 9 438.57 48.5592 13
 -5 3 8 1019.02 83.0996 2
 -5 -3 8 921.907 72.057 28
 -5 3 8 914.878 70.0385 28
 -5 -3 8 899.116 64.0607 13
 -5 3 8 795.417 69.8846 25
 -5 -3 8 896.896 69.6384 25
 -5 3 8 916.56 138.347 26
 -5 -3 8 944.126 137.437 26
 -5 3 7 1065.04 152.765 26
 -5 -3 7 1057.77 153.608 26
 -5 3 7 1260.69 94.0771 2
 -5 -3 7 1072.86 77.2591 28
 -5 3 7 1192.96 81.5322 28
 -5 3 6 17.9085 67.3934 26
 -5 -3 6 17.7892 73.3334 26
 -5 -3 6 29.4312 28.2484 7
 -5 3 6 53.4638 46.7561 2
 -5 3 5 -18.2412 75.1939 26
 -5 -3 5 54.386 74.7299 26
 -5 3 4 194.107 48.5193 2
 -5 3 4 111.007 82.4615 26
 -5 -3 4 147.228 78.0314 26
 5 3 -4 215.911 82.1583 24
 -5 3 3 353.929 114.776 26
 -5 -3 3 352.561 103.909 26
 -5 3 3 406.351 56.9079 2
 5 3 -3 513.211 112.91 24
 5 -3 -3 343.242 84.7867 30
 -5 3 2 592.706 64.2827 2
 5 -3 -2 578.606 98.6047 30
 5 3 -2 651.093 123.955 24
 -5 3 1 15791.8 434.937 2
 5 -3 -1 16068.1 546.45 30
 5 3 0 8476.26 442.624 24
 -5 3 0 8366.57 259.51 2
 5 -3 0 8640.96 355.324 30
 5 3 0 8264.82 255.684 23
 5 -3 0 7984.43 252.96 23
 5 -3 1 5723.95 273.385 30
 5 -3 1 5477.28 194.961 23
 5 3 1 5978.4 199.992 23
 5 -3 1 5638.38 193.583 22
 -5 3 -1 5850.82 197.214 2
 5 3 1 5703.45 362.075 24
 5 -3 2 5481.78 195.804 22
 5 3 2 5726.3 196.815 23
 5 -3 2 5898.7 197.618 23
 5 -3 3 4111.39 157.254 23
 5 3 3 3726.85 152.947 23
 5 3 3 3384.46 290.601 24
 5 -3 3 4396.41 165.052 22
 5 -3 3 4264.46 278.198 8
 5 3 3 4468.17 286.939 8
 -5 -3 -3 3757.02 151.62 7
 5 3 4 4049.61 157.224 23
 5 -3 4 4048.06 156.018 23
 5 3 4 3975.78 308.16 24
 5 -3 4 3536.63 256.78 8
 5 3 4 3659.59 263.849 8
 -5 -3 -4 3790.22 150.235 7
 5 -3 4 4309.4 167.17 22
 5 3 5 1008.73 76.0731 23
 5 -3 5 839.148 71.5007 23
 5 3 5 801.847 150.869 24
 5 -3 5 1101.63 84.084 22
 -5 -3 -5 992.86 71.6391 7
 5 -3 5 830.978 136.784 8
 5 3 5 860.621 136.07 8
 5 3 6 5927.77 201.8 23
 5 -3 6 5887.87 201.166 23
 5 3 6 5247.49 347.238 24
 5 -3 6 5861.83 211.692 22
 -5 -3 -6 5767.18 188.447 7
 5 -3 7 645.699 71.4391 22
 5 -3 7 679.328 64.9064 23
 5 3 7 601.026 62.3678 23
 5 -3 8 1278.6 80.7058 10
 5 3 8 1153.36 79.3206 10
 5 -3 9 788.77 64.4334 10
 5 3 9 626.18 59.1286 10
 5 3 10 2091.68 98.76 12
 5 -3 10 1936.44 91.3552 10
 5 3 10 2164.83 95.3247 10
 5 3 11 1825.81 81.0801 12
 5 -3 11 1918.8 80.0421 10
 5 3 11 1787.3 79.0432 10
 5 3 12 344.712 28.8785 12
 5 3 12 358.155 29.7687 10
 -5 -4 13 800.967 47.1341 18
 -5 4 13 708.402 43.942 18
 -5 4 12 510.397 42.2713 25
 -5 -4 12 549.927 42.8314 25
 -5 -4 12 560.162 45.8794 17
 -5 -4 12 561.44 49.661 18
 -5 -4 11 218.975 42.3719 17
 -5 -4 11 209.152 41.0878 18
 -5 4 11 193.064 36.2888 25
 -5 -4 11 288.055 39.2827 25
 -5 -4 10 22.8299 27.6016 13
 -5 -4 10 35.4363 26.573 28
 -5 4 10 63.9653 30.7743 28
 -5 -4 10 43.253 39.7126 18
 -5 4 10 30.0444 32.1204 25
 -5 -4 10 53.3417 32.2411 25
 -5 -4 9 239.136 40.9643 13
 -5 -4 9 206.282 46.4679 18
 -5 -4 9 182.842 37.1042 28
 -5 4 9 170.325 38.3134 28
 -5 4 9 196.328 42.3046 25
 -5 -4 9 199.549 41.3253 25
 -5 4 9 191.024 47.8608 2
 -5 4 8 3346.37 154.877 2
 -5 -4 8 3484.34 141.014 28
 -5 4 8 3657.6 142.541 28
 -5 -4 8 3607.21 137.749 13
 -5 4 8 3623.31 143.19 25
 -5 -4 8 3671.8 143.512 25
 -5 4 8 3249.6 249.304 26
 -5 -4 7 9473.76 457.12 26
 -5 4 7 10426.8 322.843 2
 -5 -4 7 10353.3 299.003 28
 -5 4 7 10248.4 297.296 28
 -5 4 6 10851.5 491.654 26
 -5 -4 6 10970 492.959 26
 -5 -4 6 10691 295.249 7
 -5 4 6 10884 337.572 2
 -5 4 5 20191.2 735.977 26
 -5 -4 5 19348.1 727.822 26
 -5 -4 5 20244.7 505.076 7
 -5 4 4 57.4588 48.9436 2
 -5 4 4 54.2166 70.2363 26
 -5 -4 4 36.1346 70.2172 26
 5 4 -4 -46.8814 62.6029 24
 -5 4 3 18.2658 75.2952 26
 -5 -4 3 18.2887 73.2655 26
 -5 4 3 -5.01217 40.1582 2
 5 -4 -3 -14.7665 60.8704 30
 5 4 -3 -34.155 68.4133 24
 -5 4 2 119.541 41.8433 2
 5 -4 -2 27.2262 56.1383 30
 5 4 -2 18.0984 72.5203 24
 -5 4 1 1411.85 90.5565 2
 5 4 -1 1414.85 183.469 24
 5 -4 -1 1289.37 143.707 30
 5 4 0 24291.7 864.051 24
 5 4 0 24150.4 597.14 23
 5 -4 0 23367.7 593.771 23
 -5 4 0 23842.7 602.308 2
 5 -4 0 23938.1 745.776 30
 -5 4 -1 33.0223 37.6242 2
 5 -4 1 -24.0054 50.8343 30
 5 -4 1 24.0115 35.85 23
 5 4 1 20.7119 75.2972 24
 5 4 1 20.1657 36.7616 23
 -5 -4 -1 24.6092 38.0168 7
 5 -4 2 4486.43 170.528 22
 5 4 2 4521.4 167.272 23
 5 -4 2 4721.78 168.745 23
 5 -4 2 4646.14 288.379 8
 5 4 2 4086.29 276.205 8
 -5 -4 -2 4350.86 166.043 7
 5 -4 3 3123.18 138.71 22
 5 4 3 3224.96 135.388 23
 5 -4 3 3040.89 132.368 23
 5 4 3 3089.67 276.338 24
 5 -4 3 3489.21 248.647 8
 5 4 3 2916.68 236.235 8
 -5 -4 -3 2992.46 131.555 7
 5 -4 4 2865.01 136.638 22
 5 4 4 2974.82 128.973 23
 5 -4 4 3068.82 129.96 23
 5 4 4 2741.83 260.602 24
 5 4 4 2602.51 225.649 8
 -5 -4 -4 3027.08 130.781 7
 5 -4 4 2944.16 231.515 8
 5 -4 5 -4.83556 43.8227 22
 5 4 5 42.4791 82.5461 24
 5 -4 5 24.0656 36.1401 23
 5 4 5 28.2265 36.7531 23
 5 -4 5 -16.0587 68.011 8
 5 4 5 -32.5444 61.2326 8
 -5 -4 -5 3.83472 31.3949 7
 5 -4 6 116.321 48.0608 22
 5 -4 6 111.526 38.5522 23
 5 4 6 112.081 42.8236 23
 5 4 6 99.3708 74.8107 24
 -5 -4 -6 45.9407 32.0821 7
 5 4 7 2492.85 116.401 23
 5 -4 7 2387.87 113.292 23
 5 -4 7 2231.79 120.243 22
 5 -4 8 75.1827 36.1998 10
 5 4 8 105.063 38.4462 10
 5 -4 9 25.7461 34.1128 10
 5 4 9 12.9797 33.0692 10
 5 -4 10 1526.78 76.2507 10
 5 4 10 1426.79 74.9332 10
 5 4 10 1478.89 81.6028 12
 5 4 11 2111.23 83.5988 10
 5 4 11 2186.39 89.2791 12
 5 -4 11 2282.67 85.2297 10
 5 4 12 145.951 18.5506 10
 5 4 12 189.741 23.1479 12
 -5 -5 13 273.802 30.985 18
 -5 5 13 235.135 27.0889 18
 -5 5 12 69.1289 21.8624 25
 -5 -5 12 43.2991 25.3793 17
 -5 -5 12 83.2655 31.0965 18
 -5 -5 11 824.891 62.3448 18
 -5 -5 11 736.066 58.8435 17
 -5 -5 11 755.79 51.304 13
 -5 5 11 713.698 51.9549 25
 -5 -5 11 737.964 51.6255 25
 -5 -5 10 503.912 50.3073 13
 -5 -5 10 519.509 56.5119 18
 -5 5 10 527.516 49.3882 25
 -5 -5 10 443.137 46.1112 25
 -5 -5 9 1006.5 68.2566 13
 -5 -5 9 1007.76 77.0719 18
 -5 -5 9 869.463 63.1918 28
 -5 5 9 977.82 66.4497 28
 -5 5 9 881.177 74.5362 2
 -5 5 9 827.435 63.885 25
 -5 -5 9 966.518 68.6016 25
 -5 -5 8 5037.49 174.564 13
 -5 -5 8 5193.34 187.047 18
 -5 5 8 5258.99 200.315 2
 -5 -5 8 5411.21 179.957 28
 -5 5 8 5174.67 177.148 28
 -5 5 8 5202.89 178.987 25
 -5 -5 8 5035.53 176.707 25
 -5 5 8 4402.37 290.831 26
 -5 -5 8 4932.13 306.371 26
 -5 -5 7 956.332 74.9168 18
 -5 5 7 1031.45 90.7186 2
 -5 5 7 891.736 137.025 26
 -5 -5 7 831.845 136.915 26
 -5 -5 7 943.018 72.7545 28
 -5 5 7 942.546 71.3607 28
 -5 -5 6 18.5939 28.2493 7
 -5 5 6 -16.6545 68.6541 26
 -5 -5 6 33.517 67.1367 26
 -5 5 6 16.6359 46.9725 2
 -5 -5 6 34.8777 34.5123 18
 -5 -5 5 248.281 45.0769 18
 -5 5 5 120.233 83.5908 26
 -5 -5 5 294.007 106.391 26
 -5 -5 5 238.444 42.4979 7
 -5 5 4 13016.5 381.689 2
 5 5 -4 13064.5 529.616 24
 -5 -5 4 12608.1 349.388 7
 -5 5 4 13386.6 555.851 26
 -5 -5 4 12383 542.163 26
 5 -5 -4 13004 541.043 30
 -5 5 3 19503.8 535.973 2
 -5 -5 3 20401.9 513.725 7
 -5 5 3 19063.8 722.627 26
 -5 -5 3 20748.7 745.135 26
 5 -5 -3 20003.4 704.732 30
 -5 5 2 2548.23 128.437 2
 5 5 -2 2526.08 231.096 24
 -5 -5 2 2544.87 118.595 7
 -5 5 2 2225.02 219.648 26
 -5 -5 2 2323.49 223.417 26
 5 -5 -2 2445.15 202.691 30
 -5 -5 1 10043.5 300.153 7
 5 5 -1 11001.3 516.433 24
 -5 5 1 10159.1 311.851 2
 5 -5 -1 10765.8 444.862 30
 5 5 -1 10331.5 299.193 23
 5 -5 0 805.526 68.7007 20
 5 5 0 822.579 67.8373 23
 5 -5 0 794.394 66.1399 23
 5 5 0 578.728 134.251 24
 -5 5 0 738.225 69.1106 2
 5 -5 0 800.238 120.315 30
 -5 -5 -1 36582.3 877.307 7
 5 5 1 36638.6 1185.79 24
 5 -5 1 36676.7 883.013 20
 5 5 1 37351.8 874.528 23
 5 -5 1 36217.5 872.667 23
 -5 5 -1 37184.5 880.719 2
 5 -5 1 36790.8 1044.9 30
 5 5 2 1798.84 98.5769 23
 5 -5 2 1791.71 97.0302 23
 5 5 2 1744.59 219.138 24
 5 -5 2 2050.45 195.489 8
 5 5 2 1592.23 176.283 8
 -5 -5 -2 1843.29 102.25 7
 5 -5 2 1788.45 166.089 30
 5 -5 2 1920.51 107.813 20
 5 -5 3 81.5123 38.8764 23
 5 5 3 -22.5146 75.803 24
 5 5 3 135.628 40.2463 23
 -5 -5 -3 66.3635 37.8538 7
 5 -5 3 46.109 70.0699 8
 5 5 3 171.762 80.3028 8
 5 -5 3 107.957 40.5808 22
 5 5 4 322.286 48.9271 23
 5 -5 4 343.136 48.5396 23
 5 5 4 382.067 113.727 24
 5 -5 4 339.243 56.8349 22
 5 -5 4 541.399 105.488 8
 5 5 4 405.402 101.92 8
 -5 -5 -4 385.291 54.8625 7
 5 5 5 2341.73 249.274 24
 5 5 5 2356.34 113.751 23
 5 -5 5 2828 121.294 23
 5 -5 5 2497.24 129.52 22
 -5 -5 -5 2636.91 117.036 7
 5 -5 5 2053.79 199.496 8
 5 5 5 2365.86 209.769 8
 5 -5 6 2952.54 127.297 23
 5 5 6 3008.3 127.863 23
 -5 -5 -6 3213.9 126.386 7
 5 -5 6 2851.58 139.589 22
 5 -5 7 200.734 41.8018 10
 5 5 7 278.897 46.2058 10
 5 5 7 246.713 45.6672 23
 5 -5 7 210.626 43.959 23
 5 -5 8 726.944 60.7291 10
 5 5 8 901.479 64.6336 10
 5 -5 9 14.9562 29.0685 10
 5 5 9 39.1923 31.417 10
 5 -5 10 4496.21 144.984 10
 5 5 10 4621.86 146.448 10
 5 5 11 1.92904 22.5692 21
 5 5 11 -5.26559 21.2316 10
 -5 -6 13 4.73362 18.2045 18
 -5 -6 12 16.9262 22.9936 17
 -5 -6 12 55.6286 28.6931 18
 -5 -6 11 76.9539 28.3724 13
 -5 6 11 81.7297 25.1431 25
 -5 -6 11 117.26 35.175 17
 -5 -6 11 130.446 35.5083 18
 -5 6 10 17.0033 26.6986 25
 -5 -6 10 23.0411 25.3437 25
 -5 -6 10 28.5856 30.3006 13
 -5 -6 10 3.63003 35.7971 18
 -5 -6 9 13354.6 359.02 28
 -5 6 9 13660 358.548 28
 -5 -6 9 13990.3 364.497 13
 -5 -6 9 13831.3 379.712 17
 -5 6 9 13725.1 361.229 25
 -5 -6 9 13816.6 362.284 25
 -5 6 9 13931.7 385.816 2
 -5 -6 9 14220.8 379.288 18
 -5 -6 8 4514.2 163.166 13
 -5 -6 8 4643.81 171.688 18
 -5 6 8 4822.64 189.086 2
 -5 -6 8 4586.16 161.091 28
 -5 6 8 4501.44 158.462 28
 -5 6 8 4591.68 161.048 25
 -5 -6 8 4492.07 159.956 25
 -5 6 7 274.783 88.0183 26
 -5 -6 7 294.519 88.0882 26
 -5 6 7 213.414 58.6473 2
 -5 -6 7 376.1 50.2684 28
 -5 6 7 371.559 48.0121 28
 -5 -6 7 315.008 49.8 18
 -5 6 6 9020.33 423.255 26
 -5 -6 6 8872.31 423.393 26
 -5 -6 6 8673.04 249.906 7
 -5 6 6 8492.5 293.47 2
 -5 6 6 9290.62 266.296 28
 -5 -6 6 9132.02 267.241 18
 -5 6 5 763.568 133.966 26
 -5 -6 5 775.953 135.16 26
 -5 -6 5 727.102 60.4527 7
 -5 -6 5 762.486 62.5699 18
 -5 6 4 5247.32 206.853 2
 -5 -6 4 5086.98 179.497 7
 5 -6 -4 5345.8 329.385 30
 5 6 -4 5350.53 319.439 24
 -5 6 4 5596.8 327.616 26
 -5 -6 4 5709.08 335.337 26
 -5 6 3 3169.25 149.479 2
 -5 -6 3 2936.79 127.981 7
 5 6 -3 3236.87 256.003 24
 -5 6 3 2808.75 237.722 26
 -5 -6 3 2999.96 247.063 26
 5 -6 -3 2994.68 238.116 30
 -5 -6 2 96.3764 41.911 7
 5 -6 -2 109.323 77.4114 30
 5 6 -2 154.986 79.8967 24
 -5 6 2 156.654 49.6466 2
 -5 6 2 17.432 69.8754 26
 -5 -6 2 177.794 86.4071 26
 5 6 -1 35429.5 855.864 23
 5 -6 -1 35578 856.824 23
 5 -6 -1 36054.2 1067.97 30
 -5 6 1 36286 878.046 2
 -5 -6 1 36939.3 863.564 7
 5 6 -1 37258.5 1162.86 24
 5 -6 0 2889.1 127.855 23
 5 6 0 2938.77 127.733 23
 5 -6 0 2660.23 218.26 30
 -5 6 0 3077.99 139.031 2
 5 -6 0 3066.26 132.581 20
 5 6 0 2687.33 261.541 24
 -5 -6 -1 11660.1 332.907 7
 5 6 1 11702.1 325.254 23
 5 -6 1 11781 325.472 23
 5 -6 1 11657.4 476.195 30
 -5 6 -1 11329.6 332.121 2
 5 -6 1 11246.1 335.834 20
 5 6 1 11215 555.529 24
 -5 -6 -2 64.139 43.3853 7
 5 -6 2 44.8459 80.873 8
 5 6 2 29.9909 68.3446 8
 5 -6 2 28.5691 60.5047 30
 5 -6 2 81.4877 42.6958 20
 5 -6 2 33.9348 36.6477 23
 5 6 2 90.7429 79.478 24
 5 6 2 22.3799 38.876 23
 5 6 3 7455.81 228.667 23
 5 -6 3 7366.56 230.034 23
 5 -6 3 7442.39 250.142 20
 5 -6 3 7252.46 244.328 22
 -5 -6 -3 7119.97 234.58 7
 5 -6 3 7300.3 366.631 8
 5 6 3 7402.35 369.143 8
 5 6 4 184.642 95.4069 24
 5 6 4 334.486 48.5659 23
 5 -6 4 372.785 48.6452 23
 -5 -6 -4 313.068 53.5725 7
 5 -6 4 268.904 82.4171 8
 5 6 4 313.903 87.4305 8
 5 -6 4 391.032 58.1484 22
 5 6 5 8578.17 257.654 23
 5 -6 5 8927.59 261.028 23
 5 -6 5 8917.39 282.446 22
 -5 -6 -5 8591.79 261.249 7
 5 -6 6 -9.66015 47.165 22
 5 6 6 -7.21723 33.6321 23
 5 -6 6 14.6345 31.1951 23
 5 6 6 41.4346 72.5774 24
 -5 -6 -6 53.5765 32.5571 7
 5 -6 6 20.9751 25.8797 27
 5 -6 7 41.0544 31.9012 10
 5 6 7 58.0562 30.61 10
 5 -6 8 516.403 59.0558 22
 5 -6 8 533.312 49.3894 10
 5 6 8 520.527 50.9413 10
 -5 -6 -9 383.472 41.851 4
 5 6 9 278.869 37.851 10
 5 6 10 217.874 37.027 21
 5 6 10 127.496 29.4658 10
 5 6 10 147.073 38.0544 12
 5 6 11 -5.54786 21.3361 21
 5 6 11 6.60185 15.0711 10
 5 6 11 26.6733 24.4162 12
 -5 -7 13 122.321 19.7745 18
 -5 7 13 103.299 15.9419 18
 -5 -7 12 274.709 31.8032 17
 -5 -7 12 256.759 33.8577 18
 -5 -7 11 760.319 57.2223 18
 -5 7 11 575.537 40.6408 25
 -5 -7 11 720.414 54.4066 17
 -5 -7 11 659.539 47.0676 13
 -5 -7 10 1448.22 74.6828 13
 -5 7 10 1338.81 67.3544 25
 -5 -7 10 1343.63 81.0343 18
 -5 -7 9 6528.14 196.512 28
 -5 -7 9 6393.95 204.298 13
 -5 -7 9 6964.38 219.256 17
 -5 -7 9 6593.9 214.317 18
 -5 7 9 6666.27 197.813 25
 -5 -7 9 6570.73 198.13 25
 -5 7 9 7021.12 227.036 2
 -5 7 8 16466.9 453.957 2
 -5 -7 8 16637 438.254 17
 -5 -7 8 16473.5 432.766 18
 -5 7 8 15920.7 413.256 25
 -5 -7 8 16322.7 416.011 25
 -5 -7 8 16598.8 416.809 28
 -5 7 8 15988.1 412.292 28
 -5 7 7 1048.2 90.6569 2
 -5 -7 7 1046.86 78.9712 17
 -5 7 7 1132.28 70.9312 25
 -5 -7 7 956.777 66.8533 25
 -5 -7 7 1113.76 142.338 26
 -5 -7 7 1156.54 71.7738 28
 -5 7 7 903.772 64.9164 28
 -5 -7 7 1200.48 79.3398 18
 -5 -7 6 14055.9 385.523 17
 -5 -7 6 13874.5 375.192 18
 -5 7 6 13182.2 529.99 26
 -5 -7 6 13825.6 543.722 26
 -5 -7 6 13893.2 371.686 28
 -5 7 6 14070.5 369.757 28
 5 -7 -5 18476.1 715.181 30
 -5 -7 5 18634.9 473.293 18
 -5 7 5 18283.3 515.457 2
 -5 7 5 17201.7 647.748 26
 -5 -7 5 18903 672.277 26
 -5 -7 5 19203.9 473.23 7
 -5 -7 5 18855.6 486.181 17
 5 -7 -4 11770.3 523.839 30
 -5 -7 4 11643.4 322.316 17
 -5 7 4 10911 348.103 2
 -5 7 4 11094.3 483.967 26
 -5 -7 4 10748.8 484.918 26
 -5 -7 4 11476.8 319.444 7
 5 -7 -3 693.013 131.515 30
 -5 -7 3 775.664 62.5197 17
 -5 -7 3 817.335 71.2258 7
 -5 7 3 743.213 130.581 26
 -5 -7 3 844.471 143.118 26
 -5 7 3 834.96 83.2081 2
 5 7 -3 953.462 152.137 24
 -5 -7 2 8124.1 248.948 7
 -5 7 2 7302.6 390.992 26
 -5 -7 2 7559.53 403.68 26
 5 7 -2 7430.02 238.56 23
 5 7 -2 8717.93 450.288 24
 5 -7 -2 7815.47 397.13 30
 -5 7 2 8141.29 268.131 2
 -5 7 1 3574.55 154.743 2
 -5 -7 1 3318.4 142.802 7
 -5 7 1 2588.05 231.092 26
 -5 -7 1 2553.06 234.96 26
 5 7 -1 3069.51 131.012 23
 5 -7 -1 3312.47 134.66 23
 5 7 -1 3267.34 284.664 24
 5 -7 -1 3128.4 134.428 20
 5 -7 -1 3519.83 260.767 30
 5 7 0 73342.4 1631.85 23
 5 -7 0 70801.8 1630.86 23
 5 7 0 72749.8 1992.92 24
 -5 7 0 73581.9 1656.49 2
 5 -7 0 71415.2 1645.3 20
 5 -7 0 74162.6 1885.05 30
 5 7 1 587.414 144.434 24
 5 7 1 511.327 55.9871 23
 5 -7 1 491.411 57.7135 23
 -5 -7 -1 575.816 67.2636 7
 5 -7 1 356.811 92.7488 8
 5 7 1 431.377 105.222 8
 -5 7 -1 686.149 66.4378 2
 5 -7 1 698.673 69.9481 20
 5 -7 1 589.867 121.24 30
 5 -7 2 168.784 73.3371 30
 5 -7 2 534.841 64.8345 20
 -5 -7 -2 322.717 56.1265 7
 5 -7 2 243.068 80.0803 8
 5 7 2 285.516 83.4877 8
 5 7 2 232.392 110.815 24
 5 7 2 311.408 44.2632 23
 5 -7 2 288.761 45.9393 23
 5 -7 3 1058.01 86.1811 20
 5 7 3 1154.64 73.294 23
 5 -7 3 1122.08 73.2334 23
 5 -7 3 1134.77 140.465 8
 -5 -7 -3 1015.66 80.4601 7
 5 7 3 1029.58 132.797 8
 5 -7 4 2535.14 132.283 22
 5 -7 4 2805.09 138.736 20
 5 7 4 2745.56 115.861 23
 5 -7 4 2924.78 119.325 23
 5 7 4 2361.68 257.608 24
 -5 -7 -4 2707.99 124.845 7
 5 -7 4 2430.12 202.978 8
 5 7 4 2761.68 214.597 8
 5 -7 5 1779.24 109.501 22
 5 7 5 1932.17 94.7721 23
 5 -7 5 2081.58 98.2637 23
 -5 -7 -5 1916.18 100.873 7
 5 -7 6 284.154 42.8805 10
 -5 -7 -6 283.648 43.9715 7
 5 -7 6 245.8 36.4177 27
 5 7 6 272.508 43.2393 23
 5 -7 6 305.914 45.9018 23
 5 -7 7 929.519 63.5696 10
 5 7 7 955.982 63.5285 10
 5 -7 8 538.329 58.4477 22
 5 7 8 485.219 46.452 10
 -5 -7 -9 187.207 33.9923 4
 5 7 9 155.431 29.5247 10
 5 7 10 5.00888 18.9877 10
 5 7 10 -9.9701 26.6394 21
 5 7 10 -13.2351 27.5802 12
 5 7 11 263.116 28.2048 21
 5 7 11 240.714 30.1602 12
 -5 -8 13 -1.91855 11.0674 18
 -5 -8 12 612.44 39.38 17
 -5 -8 12 578.467 41.468 18
 -5 -8 12 637.009 37.3394 13
 -5 -8 11 579.896 48.7339 17
 -5 -8 11 595.426 49.8812 18
 -5 -8 11 672.367 46.5909 13
 -5 -8 10 2075.01 97.028 18
 -5 -8 10 2019.17 89.4309 13
 -5 8 9 3762.06 152.032 2
 -5 8 9 3505.39 123.404 25
 -5 -8 9 4015.09 147.033 18
 -5 -8 9 3832.57 148.3 17
 -5 8 8 23.6891 24.5377 28
 -5 8 8 34.4664 44.882 2
 -5 -8 8 43.8976 43.872 17
 -5 -8 8 53.0994 39.5236 18
 -5 8 8 19.2261 26.4253 25
 -5 -8 7 428.572 54.3382 13
 -5 -8 7 374.853 44.3987 28
 -5 8 7 370.476 42.8034 28
 -5 8 7 355.784 62.711 2
 -5 8 7 319.937 41.5915 25
 -5 -8 7 390.229 43.4443 25
 -5 -8 7 369.471 56.4653 17
 -5 -8 7 429.101 54.4129 18
 5 -8 -6 19953.3 761.534 30
 -5 -8 6 19859.6 517.068 17
 -5 -8 6 20906.1 511.015 18
 -5 -8 6 20642.9 499.638 28
 -5 8 6 19428.7 492.715 28
 -5 -8 6 19716.8 495.886 25
 -5 -8 5 592.768 111.23 26
 5 -8 -5 371.525 114.647 30
 -5 8 5 532.329 73.8088 2
 -5 -8 5 595.921 62.3576 17
 -5 -8 5 655.611 59.2483 18
 5 -8 -5 529.46 48.1608 27
 -5 8 5 628.342 54.702 28
 -5 -8 5 540.07 53.91 7
 -5 -8 4 896.607 132.554 26
 -5 -8 4 1178.04 80.8479 17
 -5 -8 4 1185.61 78.0162 7
 -5 8 4 1311.45 102.551 2
 5 -8 -4 1361.23 178.005 30
 5 8 -3 76962.7 2044.46 24
 -5 -8 3 76433 1983.95 26
 5 -8 -3 79576.1 2049.73 30
 -5 -8 3 78213.3 1749.44 17
 -5 -8 3 79354.6 1759.04 7
 -5 8 3 76370.6 1791.33 2
 -5 8 2 77845.6 1778.2 2
 -5 -8 2 79806 1753.36 7
 5 8 -2 79028 2077 24
 5 -8 -2 76927.6 2015.23 30
 5 8 -2 75831.6 1736.96 23
 5 -8 -2 76836.5 1739.45 23
 -5 8 2 76339.9 1973.19 26
 -5 -8 2 78882 1994.13 26
 -5 8 1 862.295 82.4712 2
 -5 -8 1 985.421 79.5526 7
 -5 8 1 890.801 145.664 26
 -5 -8 1 799.257 132.346 26
 5 8 -1 884.029 166.273 24
 5 8 -1 1137.13 72.254 23
 5 -8 -1 966.78 70.2306 23
 5 -8 -1 994.454 78.1599 20
 5 -8 -1 945.889 144.918 30
 5 -8 0 6787.92 333.998 8
 5 8 0 6591.36 205.963 23
 5 -8 0 6328.51 205.304 23
 5 8 0 6330.4 405.887 24
 5 -8 0 6486.71 359.956 30
 5 -8 0 6593.36 224.596 20
 -5 8 0 6840.81 232.568 2
 -5 8 -1 235.322 48.0776 2
 -5 -8 -1 146.545 45.7805 7
 5 -8 1 188.206 67.9498 8
 5 8 1 134.883 66.9054 8
 5 -8 1 176.528 49.8197 20
 5 -8 1 164.547 76.7439 30
 5 -8 1 135.267 39.4284 23
 5 8 1 115.519 87.0019 24
 5 8 1 115.864 36.1108 23
 -5 -8 -2 13.3119 41.8168 7
 5 -8 2 117.804 61.0034 8
 5 -8 2 90.5129 34.6444 23
 5 8 2 58.9479 30.3767 23
 5 8 2 47.3675 76.3291 24
 5 -8 2 20.0248 38.9307 20
 5 -8 2 64.832 66.8228 30
 5 8 3 3518.42 129.32 23
 5 -8 3 3161.21 126.212 23
 -5 -8 -3 3270.52 142.48 7
 5 -8 3 2910.89 213.684 8
 5 -8 3 3194.99 150.897 20
 5 8 4 1215.92 71.9138 23
 5 -8 4 1247.16 72.9734 23
 5 8 4 1061.81 180.884 24
 5 -8 4 1024.07 88.1227 20
 5 -8 4 1174.71 92.3492 22
 -5 -8 -4 1308.3 84.35 7
 5 -8 5 4862.47 167.302 27
 -5 -8 -5 4973.11 176.964 7
 5 8 5 5269.58 166.143 23
 5 -8 5 4988.88 165.147 23
 5 8 5 5090.27 366.68 24
 5 -8 5 4515.74 187.309 22
 5 8 6 11.8472 25.4204 10
 -5 -8 -6 20.8786 33.9821 7
 5 -8 6 37.9709 25.8596 27
 5 -8 7 1789.64 102.442 22
 5 8 7 1732.46 80.271 10
 5 -8 8 1080.22 74.4197 22
 5 8 8 1056.86 59.0778 10
 -5 -8 -8 1187.69 73.2206 4
 5 8 9 65.4112 21.8431 10
 -5 -8 -9 122.88 28.8258 4
 5 8 10 11.7038 25.3267 12
 5 8 11 356.216 28.8801 12
 -5 -9 12 933.264 42.6183 13
 -5 -9 12 933.516 46.9741 18
 -5 -9 11 378.444 37.0573 13
 -5 -9 11 413.339 40.2967 18
 -5 -9 10 266.884 40.7577 18
 -5 9 9 47.3682 36.3956 2
 -5 -9 9 54.706 39.736 17
 -5 -9 9 29.9856 31.0624 18
 -5 9 8 179.341 46.6622 2
 -5 -9 8 254.415 44.6133 13
 -5 -9 8 94.6821 42.2543 17
 -5 -9 8 125.584 40.3495 18
 -5 -9 7 12175.9 337.35 17
 -5 -9 7 12326.6 330.579 13
 -5 -9 7 11637.1 327.475 18
 -5 9 7 11233.5 353.387 2
 -5 -9 6 16717.1 438.106 17
 -5 -9 6 16210.9 425.978 18
 -5 -9 5 964.784 67.6873 18
 -5 -9 5 893.346 65.1463 7
 5 -9 -5 685.098 141.152 30
 5 -9 -5 975.694 61.0333 27
 -5 9 5 928.244 89.3349 2
 -5 -9 5 902.278 72.4713 17
 -5 -9 4 2380.22 110.388 7
 5 -9 -4 2264.91 102.534 27
 -5 -9 4 2516.74 114.253 17
 -5 9 4 2162.78 130.652 2
 5 -9 -4 2178.29 226.025 30
 -5 -9 3 10945.3 311.01 7
 5 -9 -3 9863.69 484.464 30
 -5 -9 3 11268.6 304.316 17
 5 9 -3 10476.2 498.295 24
 -5 9 3 10548.8 336.274 2
 5 -9 -3 10410.4 295.024 23
 -5 9 2 96.6486 54.5736 2
 -5 -9 2 169.508 47.1417 7
 5 -9 -2 204.199 88.4266 30
 5 9 -2 286.417 107.098 24
 -5 9 1 788.513 77.912 2
 -5 -9 1 663.493 70.0422 7
 5 -9 -1 633.991 65.7962 20
 5 9 -1 720.407 147.723 24
 5 -9 -1 946.834 150.871 30
 5 -9 0 1619.83 98.4829 20
 5 9 0 1774.89 215.939 24
 5 -9 0 1401.4 171.086 30
 -5 9 0 1605.72 101.196 2
 -5 9 -1 1561.98 96.2476 2
 5 -9 1 1362.45 168.184 30
 -5 -9 -1 1644.41 99.0759 7
 5 9 1 1149.52 187.989 24
 5 -9 1 1475.46 99.278 20
 -5 -9 -2 4464.68 175.347 7
 5 -9 2 4847.34 305.974 30
 5 -9 2 4723.08 154.337 23
 5 -9 2 4541.58 183.899 20
 5 -9 3 751.691 77.8484 20
 5 -9 3 776.216 65.6702 27
 -5 -9 -3 796.188 70.7768 7
 5 -9 4 2015.85 120.866 20
 5 -9 4 2171.1 120.859 22
 5 -9 4 1938.72 98.3027 27
 -5 -9 -4 2186.08 110.387 7
 5 9 4 2087.94 240.973 24
 -5 -9 -5 306.602 51.2568 7
 5 -9 5 337.275 43.9422 27
 5 -9 6 6468.29 194.299 27
 -5 -9 -7 55.3987 37.5041 4
 5 -9 7 117.138 44.1136 22
 -5 -9 -8 24.1588 30.6347 4
 5 -9 8 6.49188 31.0629 22
 -5 -9 -9 275.397 34.4804 4
 5 9 10 66.6628 25.4643 12
 5 9 10 79.3209 24.0387 21
 -5 -10 12 99.157 16.7257 18
 -5 -10 12 135.583 16.8792 13
 -5 -10 11 130.945 26.8666 18
 -5 -10 10 36.4353 30.2588 17
 -5 -10 10 66.5609 28.4911 18
 -5 -10 9 77.2856 32.2027 13
 -5 -10 9 50.3202 34.0467 17
 -5 -10 9 48.2137 31.5545 18
 -5 10 9 36.4649 36.6668 2
 -5 10 8 1825.73 102.692 2
 -5 -10 8 1765.23 92.4607 17
 -5 -10 8 1651.69 87.0968 13
 -5 -10 8 1675.1 87.7882 18
 -5 10 7 847.758 78.8674 2
 -5 -10 7 731.357 64.6421 17
 -5 -10 7 637.258 59.0104 18
 -5 -10 7 706.418 59.9892 13
 -5 -10 6 2428.64 118.968 17
 -5 -10 6 2718.76 117.842 13
 -5 -10 6 2775.39 115.329 18
 -5 10 5 14146.6 418.291 2
 5 -10 -5 14045.9 364.153 27
 -5 -10 4 16352.9 422.703 7
 5 -10 -4 16013.4 411.873 27
 -5 -10 4 16614.9 427.53 17
 -5 10 4 16000.7 458.771 2
 5 -10 -4 16000.3 653.297 30
 -5 -10 3 11423.9 321.678 7
 -5 -10 3 11668 316.132 17
 5 -10 -3 11671.9 314.884 27
 -5 10 3 10829.4 345.97 2
 5 -10 -3 10466.8 511.407 30
 5 -10 -2 1970.8 210.487 30
 5 -10 -2 1954.23 97.6661 27
 5 10 -2 1816.4 211.93 24
 5 -10 -2 1793.3 97.0465 20
 -5 10 2 1788.95 113.277 2
 -5 -10 2 2092.27 106.923 7
 -5 -10 1 988.142 77.8865 7
 5 10 -1 829.007 152.871 24
 5 -10 -1 1244.45 167.744 30
 5 -10 -1 928.971 72.9882 20
 -5 10 1 1089.92 85.5653 2
 5 -10 -1 1000.47 71.8999 27
 5 -10 0 54.5299 61.2302 30
 5 10 0 137.414 86.2187 24
 5 -10 0 117.151 37.3503 27
 -5 10 0 88.3157 41.3619 2
 -5 -10 0 185.996 47.5927 7
 5 -10 0 125.067 43.9394 20
 5 -10 1 11.3433 34.0699 27
 5 -10 1 4.87728 39.3643 20
 5 10 1 -23.4723 68.4181 24
 -5 -10 -1 26.9458 40.4659 7
 5 -10 1 35.5904 64.6934 30
 5 10 2 2052.33 240.927 24
 -5 -10 -2 2196.16 116.002 7
 5 -10 2 2140.04 120.291 20
 5 -10 3 6635.88 215.52 27
 5 10 3 7092.3 439.738 24
 -5 -10 -3 6982.71 230.123 7
 5 -10 3 6767.66 240.401 20
 -5 -10 -4 326.067 53.9299 7
 5 -10 4 330.787 61.0758 20
 5 -10 4 272.081 59.0984 22
 5 -10 4 257.176 42.7626 27
 5 -10 5 505.911 69.336 20
 5 -10 5 427.033 46.4152 27
 5 -10 6 -28.961 39.3859 22
 -5 -10 -6 19.9251 36.7318 4
 5 -10 6 8.1056 23.9163 27
 5 -10 7 2759.67 120.147 22
 -5 -10 -7 2766.55 118.467 4
 -5 -10 -7 2904.28 106.727 6
 5 -10 8 370.079 43.4785 22
 -5 -10 -8 410.363 44.5135 4
 5 10 9 218.632 32.9599 21
 -5 -10 -9 193.538 27.8249 4
 5 10 10 -1.61495 18.8945 21
 5 10 10 -2.96245 17.21 12
 -5 -11 11 547.791 35.2214 13
 -5 -11 11 607.765 36.5792 18
 -5 -11 10 66.5519 27.1258 13
 -5 -11 10 79.6235 26.0786 18
 -5 11 9 9.75955 32.0789 2
 -5 -11 9 7.46929 27.2617 13
 -5 -11 9 2.81507 30.0867 17
 -5 -11 9 -2.63448 28.2726 18
 -5 11 8 875.431 72.432 2
 -5 -11 8 925.508 63.0804 18
 -5 -11 8 854.962 60.1582 13
 -5 -11 8 836.866 63.8257 17
 -5 -11 7 21.2185 34.016 17
 -5 -11 7 6.27845 30.6545 18
 -5 -11 7 15.7255 31.4629 13
 -5 -11 6 62.7753 38.8427 17
 -5 11 6 81.5166 47.7654 2
 -5 -11 6 81.5494 34.7849 18
 -5 -11 6 79.8765 35.016 13
 -5 -11 5 44.9772 35.6013 13
 -5 -11 5 66.8296 37.5133 17
 -5 11 5 100.72 54.2814 2
 5 -11 -4 1729.22 84.5226 27
 -5 11 4 1672.42 113.219 2
 -5 -11 4 1890.75 94.9515 17
 -5 -11 3 63.2252 38.0858 7
 -5 11 3 64.3991 48.3664 2
 5 -11 -3 26.4609 32.4742 27
 5 -11 -3 137.34 85.2587 30
 -5 -11 3 43.7523 32.7174 17
 -5 11 2 14503.2 416.713 2
 -5 -11 2 14640 380.829 4
 -5 -11 2 15094.6 396.793 7
 5 11 -2 13538.9 605.68 24
 5 -11 -2 13922.1 386.766 20
 5 -11 -2 14678 614.215 30
 5 -11 -2 14600 384.295 27
 -5 -11 1 742.381 67.9671 7
 5 -11 -1 607.776 64.1174 20
 -5 11 1 634.811 70.6059 2
 5 11 -1 729.219 146.504 24
 5 -11 -1 448.755 111.342 30
 5 -11 -1 619.046 59.0871 27
 -5 -11 0 82.8075 44.246 7
 -5 11 0 163.425 44.8301 2
 5 -11 0 78.1692 33.1954 27
 5 -11 0 18.3006 64.135 30
 5 11 0 22.6111 69.4954 24
 5 -11 0 105.661 44.2226 20
 5 -11 1 7.45052 32.3763 27
 5 11 1 46.5268 84.5731 24
 5 -11 1 19.3126 41.166 20
 5 -11 1 53.7951 65.1905 30
 5 -11 2 193.313 53.2161 20
 -5 -11 -2 279.489 53.7401 7
 5 -11 3 6241.93 205.14 27
 -5 -11 -3 6745.74 220.007 7
 5 -11 3 6340.8 229.359 20
 5 -11 4 1158.41 71.8655 27
 5 -11 4 1185.93 90.4465 20
 5 -11 5 136.077 32.6505 27
 -5 -11 -5 189.798 45.8495 4
 5 -11 5 217.689 49.8357 20
 5 -11 6 301.648 49.382 22
 -5 -11 -6 262.378 46.5113 4
 -5 -11 -7 276.239 34.9941 6
 -5 -11 -7 272.716 43.7867 4
 5 -11 7 269.745 42.631 22
 -5 -11 -8 168.201 33.2516 4
 5 -11 8 153.304 31.4128 22
 5 11 9 1728.96 71.1363 21
 -5 -11 -9 1633.91 63.2142 4
 5 11 10 320.58 23.0045 21
 -5 -12 11 808.558 35.7736 13
 -5 -12 10 1.65325 20.6336 18
 -5 -12 10 8.43003 20.6564 13
 -5 12 9 58.7866 31.6077 2
 -5 -12 9 23.9343 24.9315 18
 -5 -12 9 12.9178 24.3122 13
 -5 12 8 2016.33 102.113 2
 -5 -12 8 2055.47 86.9314 18
 -5 -12 8 2064.71 89.1508 13
 -5 -12 8 2050.09 92.284 17
 -5 -12 7 180.591 36.0458 18
 -5 -12 7 195.743 40.7451 17
 -5 12 6 5745.78 212.999 2
 -5 -12 6 5792.72 181.326 18
 -5 -12 6 6477.62 192.213 13
 -5 -12 6 6246.91 197.068 17
 -5 12 5 474.905 64.967 2
 -5 -12 5 612.552 57.9722 17
 -5 -12 5 441.095 48.9675 13
 5 -12 -4 2874.92 111.127 27
 -5 12 4 2886.76 142.271 2
 -5 -12 4 3206.08 123.811 17
 -5 -12 4 2951.59 118.737 13
 -5 -12 3 1240.04 76.7559 7
 5 -12 -3 1263.14 72.9977 27
 -5 12 3 1211.51 93.0646 2
 -5 -12 2 7770.62 239.547 7
 5 -12 -2 7380.64 233.185 20
 5 -12 -2 7695.71 231.396 27
 -5 12 2 7776.34 259.401 2
 -5 12 1 2617.37 130.121 2
 -5 -12 1 2592.03 121.279 7
 -5 -12 1 2613.87 113.735 4
 5 -12 -1 2500.43 120.218 20
 5 -12 -1 2627.22 115.579 27
 -5 12 0 1406.54 90.7567 2
 5 -12 0 1328.02 82.2476 27
 -5 -12 0 1402.62 90.7183 7
 -5 -12 0 1427.26 85.0834 4
 5 -12 0 1336.67 89.8791 20
 -5 -12 -1 8194.52 255.261 4
 5 -12 1 7903.58 245.518 27
 5 -12 1 8380.21 265.494 20
 5 -12 2 3708.91 158.103 20
 -5 -12 -2 3349.17 147.282 7
 -5 -12 -2 3601.51 148.642 4
 -5 -12 -3 229.259 51.4946 4
 5 -12 3 308.426 56.3648 20
 5 -12 3 256.453 43.2964 27
 5 -12 4 3714.36 158.058 20
 5 -12 4 3616.96 134.194 27
 5 -12 5 -27.244 39.1168 22
 5 -12 5 16.8181 25.4037 27
 -5 -12 -5 45.6747 40.1729 4
 5 -12 5 12.7869 39.2883 20
 -5 -12 -6 -11.1126 27.3946 6
 5 -12 6 39.8565 34.4557 22
 -5 -12 -6 -3.36245 33.794 4
 -5 -12 -7 559.8 41.321 6
 -5 -12 -7 471.16 46.7796 4
 5 -12 7 587.382 48.4545 22
 -5 -12 -8 262.541 32.2377 4
 5 12 8 188.248 29.6215 21
 5 12 9 272.96 22.1325 12
 5 12 9 309.187 26.222 21
 -5 -13 10 49.0656 17.6605 13
 -5 13 9 104.477 28.5088 2
 -5 -13 9 92.9724 24.1343 13
 -5 13 8 2333.77 103.516 2
 -5 -13 8 2460.66 91.5984 13
 -5 -13 7 199.792 33.5844 13
 -5 13 6 517.289 62.6087 2
 -5 -13 6 408.824 42.4694 13
 -5 13 5 36.73 41.6085 2
 -5 -13 5 -8.22073 27.9241 13
 -5 13 4 166.938 49.4741 2
 -5 -13 4 185.158 35.9139 13
 5 -13 -4 259.368 33.8237 27
 -5 13 3 19.313 40.1001 2
 -5 -13 3 49.3536 28.3455 13
 5 -13 -3 88.795 30.7296 27
 -5 13 2 805.731 74.9253 2
 5 -13 -2 781.094 60.9924 27
 5 -13 -2 659.37 58.4664 20
 5 -13 -1 102.123 35.2335 27
 5 -13 -1 90.8018 37.2603 20
 -5 13 1 136.834 43.0275 2
 5 -13 0 59.3494 39.09 20
 5 -13 0 76.3639 36.6509 27
 -5 -13 0 54.392 35.7726 4
 -5 13 0 16.5336 35.0277 2
 5 -13 1 3028.21 137.331 20
 -5 -13 -1 2960.25 129.206 4
 5 -13 1 3176.43 126.669 27
 5 -13 2 2909.22 134.209 20
 -5 -13 -2 2825.67 127.653 4
 5 -13 3 475.775 48.1921 27
 5 -13 3 364.478 58.0924 20
 -5 -13 -3 387.716 54.8137 4
 5 -13 4 140.155 31.9736 27
 5 -13 4 120.976 45.0427 20
 5 -13 5 -6.82547 32.4891 22
 -5 -13 -5 -6.86705 35.1479 4
 -5 -13 -5 -15.1469 29.7272 6
 5 -13 6 312.22 42.6838 22
 -5 -13 -6 283.997 41.4211 4
 -5 -13 -6 263.186 36.0929 6
 -5 -13 -7 752.905 42.3799 6
 5 -13 7 831.224 50.823 22
 5 13 7 886.516 49.1672 21
 -5 -13 -7 875.214 54.9723 4
 5 13 8 7.19907 13.4465 12
 -5 -13 -8 12.8473 17.6545 4
 5 13 8 15.6323 17.0807 21
 -5 -14 9 -5.01917 14.9317 13
 -5 14 9 3.31406 18.0002 2
 -5 -14 8 33.2178 21.1118 13
 -5 14 8 22.9813 28.8333 2
 -5 -14 7 1769.55 72.2868 13
 -5 14 6 -7.45732 34.7493 2
 -5 -14 6 21.5563 25.3081 13
 -5 -14 5 2237.72 87.8833 13
 -5 14 5 2176.8 111.273 2
 -5 14 4 42.9457 39.5968 2
 -5 -14 4 45.8729 24.2271 13
 -5 14 3 922.241 75.0165 2
 -5 -14 3 940.673 52.9774 13
 5 -14 -3 869.721 55.594 27
 -5 14 2 4.29781 38.4988 2
 5 -14 -2 2.97197 27.847 27
 5 -14 -2 19.1573 27.222 20
 -5 -14 2 -4.21745 20.0747 13
 5 -14 -1 2346.75 101.846 27
 5 -14 -1 2316.76 108.132 20
 -5 14 1 2365.86 113.756 2
 -5 14 0 155.368 37.0716 2
 -5 -14 0 101.659 34.2986 4
 5 -14 0 148.21 43.9685 20
 5 -14 0 160.713 36.0047 27
 -5 -14 -1 24.399 33.5314 4
 5 -14 1 16.1843 37.5062 20
 5 -14 1 41.5522 31.0618 27
 -5 -14 -2 56.9261 37.1204 4
 5 -14 2 142.16 46.9002 20
 -5 -14 -3 182.58 40.6373 4
 5 -14 3 223.148 36.6893 27
 5 -14 3 264.129 47.7641 20
 5 -14 4 37.2229 34.0468 22
 5 -14 4 106.674 40.4663 20
 -5 -14 -4 90.3964 35.6138 6
 -5 -14 -5 39.4279 29.4601 6
 5 -14 5 37.3533 31.0943 22
 -5 -14 -5 12.0416 32.1808 4
 -5 -14 -6 206.782 29.906 6
 -5 -14 -6 260.774 37.5878 4
 5 14 6 193.968 26.9739 21
 5 -14 6 220.414 32.7364 22
 -5 -14 -7 180.561 28.6635 4
 5 14 7 134.187 18.9688 21
 -5 15 8 146.455 26.1361 2
 -5 -15 8 68.0298 15.1047 13
 -5 -15 7 -13.7002 17.0491 13
 -5 15 6 217.652 39.9097 2
 -5 -15 6 226.825 26.2339 13
 -5 15 5 72.9796 37.0152 2
 -5 -15 5 63.9526 20.5374 13
 -5 15 4 -22.2331 35.6412 2
 -5 -15 4 6.80741 18.7076 13
 -5 15 3 -3.78249 35.2503 2
 5 -15 -2 333.289 40.8303 20
 -5 -15 2 411.21 45.0324 6
 -5 15 2 353.836 49.717 2
 5 -15 -1 4029.78 143.784 20
 -5 15 1 4134.57 147.547 2
 -5 -15 1 3974.55 144.327 6
 5 -15 0 3.43961 32.578 20
 -5 -15 0 49.6684 33.5932 6
 5 -15 0 25.8844 26.8084 27
 -5 -15 -1 81.4854 33.5135 4
 5 -15 1 117.656 40.1669 20
 5 -15 1 128.199 33.0656 27
 5 -15 2 1127.3 75.0011 20
 -5 -15 -2 1014.89 66.709 4
 -5 -15 -2 1018.22 70.0662 6
 -5 -15 -3 292.146 43.4978 4
 5 -15 3 190.536 43.0692 20
 -5 -15 -3 284.43 43.0537 6
 5 -15 4 11.1953 29.0394 22
 5 -15 4 31.1361 32.1625 20
 -5 -15 -4 31.9105 30.4657 6
 5 -15 5 154.125 31.4376 22
 -5 -15 -5 140.282 29.205 6
 -5 -15 -5 117.732 32.1474 4
 -5 -15 -6 367.421 29.6561 6
 -5 -15 -6 437.338 38.0936 4
 -5 -15 -7 141.402 20.5368 4
 -5 16 8 413.973 25.7808 2
 -5 16 7 1794.69 71.9989 2
 -5 16 6 16.8903 25.7907 2
 -5 16 5 987.289 61.8404 2
 -5 16 4 387.174 44.2326 2
 -5 16 3 287.614 42.3865 2
 5 -16 -2 686.729 45.9101 20
 -5 16 2 721.999 53.8808 2
 5 -16 -1 325.797 39.2361 20
 -5 16 1 243.11 34.0364 2
 -5 -16 1 239.535 37.5839 6
 5 -16 0 25.8925 29.7164 20
 -5 -16 0 8.39486 31.2393 6
 5 -16 1 149.638 37.0002 20
 -5 -16 -1 110.547 36.4347 6
 5 -16 2 3050.22 119.416 20
 -5 -16 -2 3243.94 115.573 4
 5 -16 3 77.9906 29.0794 22
 -5 -16 -3 89.2811 29.668 4
 5 -16 3 78.06 30.9397 20
 -5 -16 -3 103.054 31.2346 6
 5 -16 4 337.645 36.5363 22
 -5 -16 -4 272.186 34.7074 6
 -5 -16 -4 307.613 36.4237 4
 -5 -16 -5 1.60965 18.4387 6
 -5 -16 -6 57.7666 18.3057 4
 -5 17 6 56.9203 19.47 2
 -5 -17 6 75.7523 17.7913 19
 -5 17 5 105.844 26.2028 2
 -5 17 4 63.7724 25.0456 2
 -5 17 3 17.7405 23.5069 2
 -5 17 2 493.903 38.8369 2
 5 -17 -1 173.17 28.5933 20
 5 -17 0 55.3707 25.4907 20
 -5 -17 0 57.5835 25.9401 6
 5 -17 1 16.2881 24.5617 20
 -5 -17 -1 20.3047 24.8996 6
 5 -17 2 3753.53 120.162 20
 5 -17 2 3284.86 116.75 22
 -5 -17 -3 44.389 24.245 6
 5 -17 3 45.7221 23.7172 22
 -5 -17 -3 23.9928 20.6171 4
 -5 -17 -4 322.608 29.7511 4
 -5 -17 -4 325.332 29.2797 6
 -5 -18 5 132.513 16.6895 19
 -5 18 4 393.032 27.6445 2
 -5 -18 4 580.639 32.0305 19
 -5 18 3 118.244 16.9347 2
 -5 -18 3 201.346 23.3437 19
 -5 -18 2 38.7637 17.3504 19
 -5 -18 1 76.0584 16.8506 19
 5 -18 0 340.976 28.0364 20
 5 -18 1 24.7682 17.0869 20
 -5 -18 -1 7.94787 19.6003 6
 5 -18 2 299.79 27.7467 22
 5 -19 -1 -12.1345 12.502 22
 -6 0 12 1148.9 53.0303 18
 -6 0 12 1065.24 50.3785 17
 -6 0 11 16.9593 26.3213 18
 -6 0 11 20.5361 21.4985 25
 -6 0 10 313.193 40.3398 25
 -6 0 10 390.556 40.8545 28
 -6 0 9 13.2031 29.741 25
 -6 0 9 -3.24644 26.2014 28
 -6 0 8 331.475 48.8094 25
 -6 0 8 252.125 45.9867 28
 -6 0 7 16.3808 37.749 28
 -6 0 6 3891.21 297.031 26
 -6 0 5 20.3228 65.4907 26
 -6 0 4 996.089 87.5675 2
 -6 0 4 1239.35 177.573 26
 -6 0 3 10.6028 44.3097 2
 -6 0 3 -44.5292 77.997 26
 -6 0 2 369.228 121.002 26
 6 0 -1 -44.3516 50.6807 23
 6 0 0 1431.3 97.9342 23
 6 0 1 -4.75149 43.3075 23
 6 0 2 12804.3 368.528 23
 6 0 2 12921.2 354.231 22
 6 0 2 12534.8 556.763 8
 6 0 3 13.4409 41.0672 23
 6 0 3 -4.15499 37.8709 22
 6 0 3 36.0784 74.361 8
 -6 0 -4 -4.05658 39.4168 7
 6 0 4 17.4573 63.4664 8
 6 0 4 69.2471 46.8279 23
 -6 0 -5 -3.61981 33.7342 7
 6 0 5 12.3796 43.1822 23
 6 0 6 3133.76 134.718 23
 6 0 7 -45.1656 40.3698 23
 6 0 7 3.44063 36.008 10
 6 0 8 259.121 40.9938 10
 6 0 9 -19.5289 28.2663 10
 6 0 10 -21.5763 22.1025 10
 -6 1 12 1269.64 57.7494 18
 -6 -1 12 1386.29 58.5647 18
 -6 1 12 1442.51 57.7349 17
 -6 -1 12 1340.09 56.8215 17
 -6 1 11 69.9411 23.6671 25
 -6 -1 11 57.1483 27.0309 18
 -6 1 11 113.88 30.3763 18
 -6 1 10 8.11118 22.2905 28
 -6 1 10 -11.1908 26.4944 25
 -6 -1 10 8.86657 29.2847 18
 -6 1 9 209.258 36.4688 28
 -6 1 9 196.685 37.9358 25
 -6 1 8 3347.43 136.649 25
 -6 1 8 3345.95 135.739 28
 -6 -1 8 3469.29 121.219 13
 -6 1 7 261.11 53.6515 2
 -6 1 7 305.163 48.3191 28
 -6 1 6 4744.07 326.345 26
 -6 1 6 5257.24 202.289 2
 -6 1 5 4331.66 320.888 26
 -6 1 4 1128.01 175.685 26
 -6 1 4 1524.38 102.827 2
 -6 1 3 7228.17 251.221 2
 -6 1 3 6873.28 425.181 26
 -6 1 2 1008.92 174.287 26
 -6 1 2 1173.51 90.953 2
 6 1 -1 7063.84 242.891 23
 6 1 0 4954.99 351.903 24
 6 1 0 5838.41 209.12 23
 6 1 1 28.2119 46.8208 23
 6 1 1 21.4628 75.1928 24
 6 -1 1 48.874 31.2212 22
 6 1 2 11060.9 514.474 8
 6 1 2 11671.2 334.703 23
 6 -1 2 11007.8 318.13 22
 6 1 3 7287.7 398.433 8
 -6 -1 -3 6892.9 232.302 7
 6 1 3 7399.05 240.376 23
 6 1 3 6742.51 413.151 24
 6 -1 3 7332 234.904 22
 -6 1 -4 5942.88 202.178 7
 6 1 4 6194.22 359.118 8
 -6 -1 -4 6305.22 205.398 7
 6 1 4 6042.12 209.776 23
 6 -1 4 5982.43 208.657 22
 6 1 5 2349.54 119.105 23
 -6 -1 -5 2580.93 113.885 7
 -6 1 -5 2678.64 114.448 7
 6 1 6 -15.3219 40.0854 23
 6 1 7 209.078 45.471 10
 6 1 7 283.227 49.595 23
 6 1 8 1706.24 85.3304 10
 6 1 9 431.01 43.0204 10
 6 1 10 14.1796 21.7173 10
 -6 -2 12 144.504 22.5126 17
 -6 -2 12 110.173 22.2999 18
 -6 2 12 120.475 22.4839 17
 -6 2 12 92.556 23.3511 18
 -6 2 11 60.7248 23.0937 25
 -6 -2 11 19.4536 20.1563 25
 -6 -2 11 20.735 26.2103 18
 -6 -2 10 877.277 54.5561 28
 -6 2 10 911.721 55.1423 28
 -6 -2 10 796.13 57.9471 18
 -6 2 10 807.55 55.1762 25
 -6 -2 10 858.68 56.4814 25
 -6 -2 9 737.841 56.3661 28
 -6 2 9 727.292 54.4414 28
 -6 -2 9 686.853 57.8606 18
 -6 2 9 667.024 54.5658 25
 -6 -2 9 632.31 54.0792 25
 -6 2 8 271.739 46.3034 25
 -6 -2 8 245.232 43.2034 25
 -6 -2 8 267.578 38.3246 13
 -6 -2 8 171.974 38.9277 28
 -6 2 8 229.042 40.1092 28
 -6 2 8 219.937 48.984 2
 -6 -2 7 582.398 59.0486 28
 -6 2 7 625.962 62.838 28
 -6 -2 6 61.8763 33.9103 7
 -6 2 6 26.2884 45.1261 2
 -6 2 6 18.5194 62.3389 26
 -6 -2 6 55.337 69.4178 26
 -6 2 5 3116.03 269.858 26
 -6 -2 5 2828.51 257.771 26
 -6 2 4 91.6587 47.4706 2
 -6 2 4 20.9222 73.3155 26
 -6 -2 4 166.979 92.9501 26
 -6 2 3 21.1536 44.8025 2
 -6 2 3 65.4761 73.4636 26
 -6 -2 3 87.2318 87.3676 26
 -6 2 2 5099.5 199.905 2
 -6 2 2 5605.77 381.463 26
 -6 -2 2 5274.21 371.691 26
 6 2 -1 3085.7 143.528 23
 6 -2 -1 2868.95 139.902 23
 -6 2 1 3057.58 145.687 2
 6 2 0 282.363 56.521 23
 6 2 0 297.37 115.07 24
 6 -2 0 289.969 56.1449 23
 6 2 1 12115.3 577.03 24
 6 2 1 12323.7 355.954 23
 6 -2 1 12334.8 355.471 23
 6 -2 1 11994.8 339.185 22
 6 2 2 6302.61 216.275 23
 6 -2 2 6282.31 215.836 23
 6 -2 2 5914.04 205.485 22
 -6 -2 -2 6094.18 212.132 7
 6 -2 2 5558.98 352.698 8
 6 2 2 6170.49 366.729 8
 6 2 3 3298.92 290.075 24
 6 2 3 3980.99 158.232 23
 6 -2 3 3896.51 157.549 23
 6 -2 3 3710.97 152.1 22
 6 -2 3 3395.86 271.7 8
 6 2 3 3429.69 271.615 8
 -6 -2 -3 3936.07 155.766 7
 6 2 4 148.828 49.4526 23
 6 -2 4 100.975 44.2693 23
 6 2 4 40.6595 73.9386 24
 6 -2 4 109.793 45.4103 22
 -6 -2 -4 96.4017 40.8024 7
 6 -2 4 135.874 75.6523 8
 6 2 4 17.2489 73.0832 8
 6 2 5 153.834 45.4454 23
 6 -2 5 96.1228 39.2058 23
 6 -2 5 100.218 46.6516 22
 -6 2 -5 148.147 38.7211 7
 -6 -2 -5 145.055 39.9587 7
 -6 -2 -6 956.357 63.9207 7
 6 -2 6 1018.59 73.3529 23
 6 2 6 1010.76 75.678 23
 6 -2 7 901.595 67.1655 10
 6 2 7 986.11 69.2807 10
 6 2 7 928.212 69.0618 23
 6 -2 7 938.457 69.9928 23
 6 -2 8 11.3533 31.0782 10
 6 2 8 -20.1856 31.8223 10
 6 -2 9 312.461 36.9463 10
 6 2 9 383.163 40.0049 10
 6 -2 10 -3.30535 19.6008 10
 6 2 10 -3.34692 20.5668 10
 -6 -3 12 62.6477 19.317 17
 -6 -3 12 73.9581 20.7226 18
 -6 3 12 56.5214 19.7019 18
 -6 -3 11 -6.57957 23.343 18
 -6 3 11 6.06837 18.7483 25
 -6 -3 11 -4.04011 19.0291 25
 -6 -3 10 191.915 31.168 28
 -6 3 10 180.977 32.0183 25
 -6 -3 10 196.048 33.3896 25
 -6 -3 10 192.593 36.0812 18
 -6 -3 10 154.2 37.1755 17
 -6 -3 9 401.823 42.204 28
 -6 3 9 423.076 43.2233 28
 -6 -3 9 498.555 41.9058 13
 -6 -3 9 400.699 43.7085 25
 -6 3 9 368.356 42.4082 25
 -6 -3 9 323.063 44.9034 18
 -6 -3 8 119.685 34.3205 13
 -6 3 8 179.396 45.9261 2
 -6 -3 8 213.64 41.1586 28
 -6 3 8 150.752 36.941 28
 -6 3 8 180.968 38.421 25
 -6 -3 8 190.797 37.7015 25
 -6 -3 8 153.073 37.5616 18
 -6 -3 7 9451.92 281.501 28
 -6 3 7 9948.98 283.927 28
 -6 3 7 9449.98 298.935 2
 -6 -3 7 9448.57 273.525 18
 -6 -3 6 2928.13 118.276 7
 -6 -3 6 3052.41 120.767 18
 -6 -3 5 1604.55 91.0828 7
 -6 3 5 1593.7 108.74 2
 -6 3 5 1717.03 197.665 26
 -6 -3 5 1232.87 172.772 26
 -6 -3 4 1184.3 82.8516 7
 -6 3 4 1140.61 175.665 26
 -6 -3 4 1058.96 167.653 26
 -6 3 4 1404.49 97.4165 2
 -6 3 3 2927.92 145.096 2
 -6 3 3 2913.93 270.203 26
 -6 -3 3 2727.57 260.183 26
 -6 3 2 23108.6 592.41 2
 6 3 -2 21905.6 578.742 23
 6 3 -2 24109.6 842.167 24
 6 -3 -2 22159.2 580.109 23
 -6 3 2 21785.7 843.607 26
 -6 -3 2 21799.6 843.014 26
 6 3 -1 9560.36 300.908 23
 6 -3 -1 10020 303.835 23
 -6 3 1 9562.67 304.148 2
 6 3 0 6549.14 413.791 24
 6 3 0 7470.78 248.246 23
 6 -3 0 7522.17 248.1 23
 -6 3 0 7525.7 247.882 2
 -6 -3 0 7123.32 241.335 7
 6 -3 0 7317.83 229.6 22
 6 3 1 15695.8 684.037 24
 6 3 1 16076.6 437.699 23
 6 -3 1 16087.1 437.527 23
 6 -3 1 16315.5 639.597 8
 6 3 1 15683.3 635.919 8
 -6 -3 -1 15651.4 433.146 7
 6 -3 1 16180.6 427.32 22
 6 3 2 6058.88 211.757 23
 6 -3 2 6141.81 211.947 23
 6 -3 2 5932.19 355.498 8
 6 3 2 5533.5 345.846 8
 -6 -3 -2 5786.81 208.121 7
 6 -3 2 6270.22 209.864 22
 6 3 3 428.595 60.9684 23
 6 -3 3 484.742 59.36 23
 6 3 3 393.992 118.801 24
 -6 -3 -3 415.357 57.2795 7
 6 -3 3 546.089 114.08 8
 6 3 3 556.166 118.599 8
 6 -3 3 436.122 57.595 22
 6 3 4 3975.29 158.928 23
 6 -3 4 4008.29 158.815 23
 -6 -3 -4 4194.51 158.478 7
 6 -3 4 3923 161.523 22
 6 3 5 1497.52 90.8845 23
 6 -3 5 1519.37 90.2968 23
 -6 -3 -5 1474.68 84.789 7
 -6 3 -5 1440.55 82.6294 7
 6 -3 5 1428.46 94.0845 22
 -6 -3 -6 3417.14 126.263 7
 6 3 6 3445.81 139.172 23
 6 -3 6 3496.68 138.969 23
 6 -3 7 1417.62 80.826 10
 6 3 7 1466.87 81.7121 10
 6 -3 8 744.399 54.2271 10
 6 3 8 728.803 55.3345 10
 6 -3 9 280.945 34.1212 10
 6 3 9 322.043 35.0926 10
 6 3 9 235.982 33.0744 12
 6 -3 10 -22.1338 17.0256 10
 6 3 10 1.5157 17.4262 10
 -6 -4 12 23.4278 15.9048 17
 -6 -4 12 35.4984 15.9642 18
 -6 4 12 15.825 17.0707 18
 -6 4 11 14.4977 17.6094 25
 -6 -4 11 18.1887 18.3673 25
 -6 -4 11 -2.03983 22.4242 18
 -6 -4 10 4788.41 154.8 18
 -6 -4 10 5051.18 161.125 17
 -6 4 10 4938.81 151.765 25
 -6 -4 10 4819.68 150.713 25
 -6 -4 9 275.322 36.031 13
 -6 4 9 195.015 40.429 2
 -6 -4 9 224.673 34.7024 28
 -6 4 9 177.022 32.0046 28
 -6 -4 9 231.589 38.033 18
 -6 -4 9 209.092 40.2712 17
 -6 4 9 168.11 34.0933 25
 -6 -4 9 219.833 36.9723 25
 -6 -4 8 51.9489 29.3002 13
 -6 4 8 82.1209 43.2524 2
 -6 -4 8 55.1549 30.2594 18
 -6 4 8 59.0049 30.2391 25
 -6 -4 8 45.9642 29.6066 25
 -6 -4 8 65.1976 30.7317 28
 -6 4 8 48.2174 28.4791 28
 -6 -4 7 882.093 62.7031 18
 -6 -4 7 868.834 65.2381 28
 -6 4 7 846.183 65.0894 28
 -6 4 7 808.948 78.5145 2
 -6 -4 6 659.381 55.6056 18
 -6 -4 5 3295.75 131.975 7
 -6 4 5 3605.14 278.624 26
 -6 -4 5 2824.21 251.7 26
 -6 4 5 3198.46 154.588 2
 -6 -4 4 6800.55 220.209 7
 -6 4 4 7141.49 244.751 2
 -6 4 3 3624.9 299.725 26
 -6 -4 3 4496.31 329.667 26
 6 4 -3 4073.66 296.069 24
 -6 -4 3 3878.4 161.151 7
 -6 4 3 4255.97 177.499 2
 6 4 -2 534.729 69.4876 23
 6 -4 -2 544.899 66.8958 23
 -6 4 2 550.101 133.65 26
 -6 -4 2 470.165 133.384 26
 -6 -4 2 527.736 65.3282 7
 6 4 -2 461.817 117.538 24
 -6 4 2 396.928 65.5972 2
 6 -4 -1 16523 429.992 22
 6 4 -1 16604.1 448.924 23
 6 -4 -1 16159.1 447.364 23
 6 4 -1 16170.3 682.481 24
 -6 4 1 16918.5 458.482 2
 6 4 0 5032.49 357.934 24
 6 4 0 5347.89 195.495 23
 6 -4 0 5106.81 191.621 23
 -6 4 0 5500.73 197.288 2
 -6 -4 0 5004.09 191.951 7
 6 -4 0 4967.97 180.558 22
 6 -4 1 2440.23 225.128 8
 6 4 1 2938.57 245.893 8
 -6 -4 -1 2525.2 126.654 7
 6 -4 1 2603.13 121.265 22
 6 4 1 2924.13 277.678 24
 6 4 1 2510.82 125.838 23
 6 -4 1 2622.29 126.949 23
 6 -4 2 2507.97 229.281 8
 6 4 2 2949.63 245.924 8
 -6 -4 -2 3032.09 136.927 7
 6 -4 2 3159 137.627 22
 6 4 2 3143.37 138.371 23
 6 -4 2 2978.61 133.777 23
 6 -4 3 1271.47 161.336 8
 -6 -4 -3 1540.56 93.5312 7
 6 4 3 1277.44 163.302 8
 6 -4 3 1471.88 94.8766 22
 6 4 3 1489.86 91.0188 23
 6 -4 3 1367.84 87.6006 23
 6 4 3 1373.77 191.396 24
 -6 -4 -4 909.77 73.5396 7
 6 -4 4 962.474 77.7279 22
 6 4 4 1008.35 77.8111 23
 -6 -4 -5 2726.81 117.506 7
 6 -4 5 2706.77 127.544 22
 6 4 5 2584.07 118.147 23
 6 -4 5 2723.33 119.419 23
 -6 -4 -6 2756.41 109.715 7
 6 -4 6 2612.81 124.435 22
 6 4 6 2662.94 117.094 23
 6 -4 6 2823.13 117.828 23
 6 -4 7 1309.86 73.7774 10
 6 4 7 1264.42 73.7262 10
 6 -4 8 1055.7 62.2024 10
 6 4 8 1086.86 63.9948 10
 6 4 9 22.3945 25.0023 12
 -6 -4 -9 13.2385 17.2148 4
 6 -4 9 11.6384 22.5412 10
 6 4 9 39.7051 24.2494 10
 6 4 10 130.201 18.6394 10
 -6 -5 12 179.749 18.8719 18
 -6 5 12 187.473 21.4957 18
 -6 -5 12 235.413 20.9919 17
 -6 -5 11 23.9971 21.1515 18
 -6 5 10 8.50669 20.2463 25
 -6 -5 10 10.7394 20.3414 25
 -6 -5 10 13.1691 29.4018 17
 -6 -5 10 4.81976 24.6695 18
 -6 -5 9 107.236 30.5216 18
 -6 -5 9 136.373 38.2052 17
 -6 5 9 132.226 29.708 25
 -6 -5 9 146.539 29.5478 25
 -6 -5 9 89.8521 26.2917 28
 -6 5 9 97.3823 26.925 28
 -6 -5 9 142.343 31.0179 13
 -6 5 9 168.518 38.625 2
 -6 -5 8 55.1286 31.6335 18
 -6 -5 8 -3.55133 31.6253 17
 -6 5 8 -18.098 27.0208 25
 -6 -5 8 33.4227 27.8517 25
 -6 -5 8 -28.7627 31.2457 13
 -6 5 8 16.8732 35.2578 2
 -6 -5 8 60.4364 30.0863 28
 -6 5 8 14.7261 24.6176 28
 -6 5 7 23.9128 41.5678 2
 -6 -5 7 58.1303 30.6384 28
 -6 5 7 3.32773 26.2762 28
 -6 -5 7 56.2725 31.4277 18
 -6 -5 6 562.535 55.1494 28
 -6 5 6 486.471 52.2898 28
 -6 -5 6 431.233 45.2485 18
 -6 -5 5 3136.72 125.421 7
 -6 5 5 2853.62 146.105 2
 -6 5 4 549.887 121.546 26
 -6 -5 4 834.929 140.295 26
 -6 5 4 663.849 76.7652 2
 -6 -5 4 597.701 61.5578 7
 -6 -5 3 668.291 65.8881 7
 -6 -5 3 563.647 53.0717 17
 -6 5 3 643.398 72.4492 2
 6 5 -3 630.175 122.772 24
 -6 5 3 308.358 101.605 26
 -6 -5 3 566.825 132.16 26
 6 5 -2 4200.38 168.139 23
 6 -5 -2 4241.38 168.303 23
 6 5 -2 4496.19 322.22 24
 -6 5 2 3492.56 291.057 26
 -6 -5 2 3735.06 304.032 26
 -6 5 2 3935.46 172.449 2
 -6 -5 2 4412.6 168.698 7
 6 5 -1 42620.9 1303.21 24
 6 5 -1 42922.8 992.29 23
 6 -5 -1 41737 991.266 23
 -6 5 1 38655 1263.87 26
 -6 -5 1 40448 1284.37 26
 -6 5 1 42447.9 1003.87 2
 6 -5 -1 41194.2 978.162 22
 6 -5 0 2183.83 108.973 22
 6 5 0 1788.7 218.011 24
 6 5 0 2018.36 111.198 23
 6 -5 0 1987.12 108.565 23
 -6 -5 0 2082.03 113.455 7
 -6 5 0 2119.65 112.903 2
 6 5 1 2004.94 236.5 24
 6 -5 1 2601.7 122.289 22
 6 5 1 2482.74 120.768 23
 6 -5 1 2288.33 116.755 23
 -6 -5 -1 2333.47 121.652 7
 6 -5 1 2394.47 215.28 8
 6 5 1 2280.39 216.634 8
 -6 5 -1 2751.64 124.501 2
 6 5 2 4332.06 162.919 23
 6 -5 2 4044.54 159.553 23
 6 5 2 3472.19 307.203 24
 6 -5 2 4044.77 280.724 8
 6 5 2 3785.25 274.9 8
 -6 -5 -2 4567.46 172.092 7
 6 -5 2 4128.38 166.319 22
 -6 -5 -3 16650.2 455.473 7
 6 -5 3 16909 462.158 22
 6 5 3 18410.6 457.207 23
 6 -5 3 17307.7 452.364 23
 -6 -5 -4 468.433 56.8622 7
 6 -5 4 417.96 60.3608 22
 6 -5 4 505.176 58.2474 23
 6 5 4 449.705 56.1126 23
 -6 -5 -5 492.994 54.7998 7
 6 -5 5 566.636 63.5421 22
 6 5 5 559.962 57.779 23
 6 -5 5 608.405 57.3599 23
 -6 -5 -6 63.2865 31.3956 7
 6 5 6 53.8495 34.0144 23
 6 -5 6 47.5074 34.9704 23
 6 -5 6 51.9493 44.6236 22
 6 -5 7 38.0836 30.644 10
 6 5 7 132.54 33.6606 10
 6 -5 8 1369.74 66.7986 10
 6 5 8 1353.38 66.8258 10
 6 5 9 528.108 37.064 10
 6 5 9 579.997 44.5571 12
 6 5 10 1474.14 55.2481 12
 -6 -6 12 -10.8763 10.7874 17
 -6 6 12 -8.0927 11.714 18
 -6 -6 11 14.2269 20.2986 17
 -6 -6 11 3.19657 17.2932 18
 -6 -6 10 31.7301 27.8805 17
 -6 -6 10 74.0426 25.2381 18
 -6 -6 10 77.3753 23.7922 13
 -6 6 10 33.7231 18.5264 25
 -6 -6 9 86.7177 27.9399 13
 -6 6 9 73.0711 24.7626 25
 -6 6 9 72.2716 33.8205 2
 -6 -6 9 77.7342 28.3095 18
 -6 -6 9 83.3821 32.263 17
 -6 6 8 -20.3466 39.7349 2
 -6 -6 8 24.3867 23.3999 28
 -6 6 8 26.0465 24.4051 28
 -6 -6 8 2.81864 28.7228 13
 -6 6 8 -10.7456 24.0642 25
 -6 -6 8 -19.1154 26.5323 25
 -6 -6 8 -8.53245 27.2163 18
 -6 -6 8 -3.37447 34.6981 17
 -6 6 7 46.4106 40.1308 2
 -6 -6 7 125.612 32.4249 18
 -6 -6 7 118.995 38.2728 17
 -6 6 7 109.87 31.3073 25
 -6 -6 7 55.8315 32.3819 25
 -6 -6 7 131.528 35.0463 13
 -6 -6 7 62.1538 27.4177 28
 -6 6 7 113.413 30.0647 28
 -6 -6 6 11.0613 37.2323 17
 -6 -6 6 -17.3357 33.69 28
 -6 6 6 -40.074 35.0995 28
 -6 -6 5 1626.7 89.2484 17
 -6 -6 5 1812.55 89.2167 7
 -6 6 5 1681.58 108.537 2
 -6 -6 4 2962.56 120.147 17
 -6 6 4 2850.57 145.388 2
 -6 -6 4 2839.22 123.365 7
 6 6 -3 54.725 38.6362 23
 6 -6 -3 80.7808 41.5618 23
 -6 -6 3 135.807 44.5691 7
 -6 6 3 104.442 50.5226 2
 -6 6 3 71.7524 67.5301 26
 -6 -6 3 -18.3181 66.6232 26
 -6 -6 3 95.6614 31.7915 17
 6 6 -3 181.846 80.9901 24
 6 -6 -3 205.803 82.8554 30
 -6 6 2 81.8967 47.1845 2
 -6 6 2 -37.5217 87.4215 26
 -6 -6 2 -134.367 95.1004 26
 6 6 -2 200.772 91.4988 24
 -6 -6 2 34.5768 42.4166 7
 6 6 -2 71.1713 42.2776 23
 6 -6 -2 29.5831 36.7324 23
 -6 -6 1 3318.55 146.372 7
 6 6 -1 2981.29 274.36 24
 6 6 -1 3416.38 141.228 23
 6 -6 -1 3310.83 141.284 23
 -6 6 1 3491.53 153.136 2
 -6 6 1 3220.69 267.429 26
 -6 -6 1 2884.97 264.04 26
 6 6 0 8812.54 267.585 23
 6 -6 0 9059.43 268.796 23
 -6 6 0 9326.06 281.439 2
 6 -6 0 8896.97 271.975 22
 6 6 0 7750.44 459.295 24
 6 -6 0 7724.88 403.442 8
 6 6 0 8224.89 415.152 8
 6 6 1 2166.83 107.251 23
 6 -6 1 2027.75 104.096 23
 -6 6 -1 2285.06 111.419 2
 6 -6 1 2071.69 111.877 22
 -6 -6 -1 1915.38 110.7 7
 6 -6 1 1578.69 176.859 8
 6 6 1 1608.98 177.7 8
 6 6 1 1727.1 217.862 24
 6 6 2 4222.18 154.936 23
 6 -6 2 4025.69 152.683 23
 -6 -6 -2 3941.88 160.913 7
 6 -6 2 4123.4 164.376 22
 6 6 3 781.427 64.36 23
 6 -6 3 690.484 61.3615 23
 -6 -6 -3 750.868 70.9767 7
 6 -6 3 735.715 70.7085 22
 6 6 4 105.885 35.3102 23
 6 -6 4 55.105 35.1284 23
 -6 -6 -4 61.1795 38.8166 7
 6 -6 4 52.8787 42.1943 22
 6 6 5 5261.54 171.554 23
 6 -6 5 5173 171.163 23
 -6 -6 -5 5248.08 175.758 7
 6 -6 5 4942.39 184.91 22
 6 -6 6 651.537 63.8615 22
 6 -6 6 719.238 52.3464 10
 6 6 6 618.45 52.3882 10
 -6 -6 -6 602.94 51.0966 7
 6 6 7 275.159 35.8959 10
 6 6 8 969.793 52.9308 10
 -6 -6 -8 1058.1 58.8846 4
 6 6 9 1121.99 53.233 21
 6 6 9 1131.52 56.3229 12
 6 6 10 490.182 28.0003 12
 -6 -7 11 20.1804 18.5978 17
 -6 -7 11 11.4546 14.8425 18
 -6 -7 10 1.79102 19.842 13
 -6 -7 10 13.3048 23.3053 17
 -6 -7 10 15.1716 22.6432 18
 -6 -7 9 643.608 50.9349 17
 -6 7 9 572.815 53.2223 2
 -6 7 9 529.164 38.2457 25
 -6 -7 9 495.13 43.1383 13
 -6 -7 9 544.608 43.3747 18
 -6 7 8 4.60781 20.6401 25
 -6 7 8 22.0237 19.4973 28
 -6 -7 8 20.6571 24.9643 18
 -6 -7 8 -3.15143 31.3772 17
 -6 -7 8 29.9747 28.762 13
 -6 7 8 11.6125 36.0749 2
 -6 7 7 45.3648 25.2776 25
 -6 7 7 -8.90269 43.2534 2
 -6 -7 7 13.3558 26.0891 18
 -6 -7 7 44.2385 32.4006 17
 -6 7 7 25.8888 21.7915 28
 -6 -7 6 1091.07 71.9793 17
 -6 -7 6 1055.9 64.9757 28
 -6 7 6 1060.43 63.6434 28
 -6 -7 5 3.45755 29.6693 17
 -6 7 5 -10.1237 43.4358 2
 -6 -7 5 9.51417 28.741 7
 -6 7 5 -19.1818 32.5782 28
 -6 -7 4 7036.54 213.797 17
 6 7 -4 7019.71 223.268 23
 6 -7 -4 7125.01 224.889 23
 -6 7 4 6707.43 244.276 2
 -6 -7 4 7334.27 222.91 7
 6 7 -3 3420.22 137.662 23
 6 -7 -3 3354.71 137.473 23
 -6 7 3 3447.99 156.141 2
 -6 -7 3 3326.75 139.137 7
 6 7 -2 7382.47 230.996 23
 6 -7 -2 7379.5 232.035 23
 -6 -7 2 7220.77 237.318 7
 -6 7 2 7637.15 253.258 2
 6 7 -1 29.8559 34.9693 23
 6 -7 -1 19.0655 30.9982 23
 6 7 -1 63.1709 79.2383 24
 -6 7 1 -4.85137 40.5491 2
 -6 -7 1 4.35821 41.7057 7
 -6 -7 1 -36.4326 114.703 26
 -6 7 0 3219.62 144.034 2
 6 -7 0 3390.41 135.706 23
 6 7 1 613.531 56.1357 23
 6 -7 1 661.153 58.0072 23
 6 -7 1 734.212 67.6342 22
 -6 7 -1 621.399 61.6023 2
 -6 -7 -1 533.69 62.4754 7
 -6 -7 -2 85.0694 42.2166 7
 6 -7 2 135.078 45.7394 22
 6 7 2 108.782 36.4146 23
 6 -7 2 131.031 39.0038 23
 -6 -7 -3 940.045 75.4262 7
 6 -7 3 952.069 78.9374 22
 6 7 3 896.52 64.0195 23
 6 -7 3 972.698 66.7623 23
 -6 -7 -4 5490.78 190.17 7
 6 7 4 5854.06 181.606 23
 6 -7 4 5593.46 180.436 23
 6 -7 4 5720.47 202.279 22
 6 -7 5 30.1472 25.1369 27
 6 -7 5 44.5721 44.897 22
 -6 -7 -5 71.5521 35.9019 7
 6 7 5 36.1788 28.5019 23
 6 7 6 550.61 45.0178 10
 6 -7 6 579.412 59.5514 22
 6 7 7 91.1311 25.1967 10
 -6 -7 -8 8.56361 22.5958 4
 6 7 8 -2.93146 17.0894 10
 6 7 9 476.488 34.5207 21
 -6 -8 11 462.899 29.3061 17
 -6 -8 10 113.686 25.7028 17
 -6 -8 10 77.2229 21.8087 13
 -6 -8 10 99.8883 21.5786 18
 -6 8 9 1505.76 76.0043 2
 -6 -8 9 1559.16 73.6728 17
 -6 -8 9 1403.46 67.1252 13
 -6 -8 9 1384.68 63.974 18
 -6 -8 8 5.78682 28.8074 17
 -6 -8 8 18.1327 24.2252 18
 -6 8 8 -7.22908 34.5888 2
 -6 -8 7 578.615 53.5915 17
 -6 -8 7 610.573 46.0976 18
 -6 8 6 -4.87727 22.2269 28
 -6 8 6 10.0667 23.0682 25
 6 8 -6 2.99468 29.386 23
 -6 -8 6 -16.3877 32.319 17
 -6 8 6 -9.22562 42.2816 2
 6 8 -5 93.5777 34.2227 23
 -6 8 5 77.8004 45.085 2
 -6 -8 5 29.2339 29.7985 17
 6 -8 -5 57.1862 23.0673 27
 -6 8 5 51.7536 25.414 28
 6 -8 -4 270.868 38.101 27
 6 8 -4 264.286 41.893 23
 -6 -8 4 273.392 40.1197 17
 -6 -8 4 280.009 42.341 7
 -6 8 4 238.739 53.6841 2
 -6 -8 3 1424.43 85.5878 7
 -6 8 3 1451.17 97.7338 2
 6 8 -3 1331.27 79.6486 23
 -6 -8 2 2813.66 127.977 7
 -6 8 2 2519.09 132.636 2
 6 8 -2 2797.64 115.356 23
 6 -8 -2 2983.55 119.261 23
 -6 -8 1 1281.53 87.4701 7
 -6 8 1 1252.09 89.7453 2
 6 8 -1 1365.81 75.5309 23
 6 -8 -1 1305.24 75.6123 23
 -6 8 0 3163.62 137.553 2
 6 8 0 3081.21 120.597 23
 6 -8 0 3187.27 123.173 23
 -6 -8 -1 2838.25 132.492 7
 6 -8 1 2860.31 133.412 22
 6 8 1 3006.15 116.504 23
 -6 -8 -2 964.978 77.3805 7
 6 8 2 906.039 61.0824 23
 6 -8 2 889.855 75.2013 22
 -6 -8 -3 1162.71 80.4052 7
 6 -8 3 1185.99 73.004 27
 6 8 3 1251.6 68.7755 23
 6 -8 3 1048.88 81.4525 22
 -6 -8 -4 78.0267 36.8629 7
 6 -8 4 96.0069 46.2978 22
 6 8 4 116.889 30.16 23
 6 -8 4 118.422 30.4594 27
 6 -8 5 19.2617 38.7174 22
 6 8 5 6.98325 23.2852 10
 -6 -8 -5 -30.6976 31.9848 7
 6 -8 5 7.7954 23.413 27
 6 -8 6 304.102 47.4136 22
 6 8 6 253.166 30.2098 10
 6 8 7 66.433 19.1438 10
 -6 -8 -7 84.8728 31.8075 4
 -6 -8 -8 54.4721 25.7067 4
 6 8 9 240.401 26.0163 12
 -6 -9 10 114.312 21.4315 13
 -6 -9 10 57.2334 15.289 18
 -6 -9 10 81.0003 22.4891 17
 -6 -9 9 207.421 26.8764 18
 -6 -9 9 248.5 32.863 17
 -6 9 9 274.841 37.3968 2
 -6 -9 8 21.5613 27.6431 13
 -6 -9 8 20.5344 21.234 18
 -6 -9 8 13.0327 27.397 17
 -6 9 8 29.6515 32.4902 2
 -6 -9 7 391.068 44.4168 13
 -6 -9 7 293.978 41.1268 17
 -6 -9 6 21.2901 30.855 13
 -6 9 6 43.2975 42.0703 2
 -6 -9 6 9.05033 29.7507 17
 -6 9 5 1951.11 110.964 2
 -6 -9 5 2089.23 92.8916 17
 -6 -9 4 561.573 49.4428 17
 6 -9 -4 497.363 44.0971 27
 -6 9 4 587.888 65.9137 2
 -6 -9 4 636.896 55.1744 7
 6 -9 -3 1562.93 80.1173 27
 -6 9 3 1576.67 99.7608 2
 -6 -9 3 1548.4 87.9749 7
 6 -9 -2 316.209 42.8602 27
 -6 9 2 324.841 55.7073 2
 -6 -9 2 339.295 50.8913 7
 -6 9 1 225.469 48.8292 2
 -6 -9 1 224.245 51.2657 7
 -6 9 0 16.6218 34.2609 2
 6 -9 1 2873.53 121.493 27
 6 -9 1 2938.22 133.174 22
 -6 -9 -1 2810.92 130.773 7
 6 -9 2 328.352 56.7742 22
 -6 -9 -2 341.859 54.9542 7
 6 -9 3 673.992 55.7801 27
 6 -9 3 716.117 68.1748 22
 -6 -9 -3 653.097 61.7375 7
 6 -9 4 71.6632 28.5756 27
 6 -9 4 59.1883 41.317 22
 -6 -9 -4 66.7891 37.8661 7
 6 -9 5 50.1399 40.3195 22
 6 -9 5 97.1877 27.4857 27
 6 -9 6 1113.3 71.664 22
 -6 -9 -6 1205.98 70.8726 4
 -6 -9 -7 995.788 58.1556 4
 -6 -9 -8 6.30132 18.6838 4
 6 9 9 -9.5405 11.5156 21
 6 9 9 2.14728 11.8483 12
 -6 10 9 226.221 31.9863 2
 -6 -10 9 218.889 29.637 17
 -6 -10 9 286.154 30.1904 13
 -6 10 8 961.237 63.1913 2
 -6 -10 8 1051.44 58.4141 17
 -6 -10 8 929.025 55.2372 13
 -6 -10 7 1253.56 67.3487 17
 -6 -10 7 1276.85 68.6849 13
 -6 10 6 361.801 52.2655 2
 -6 -10 6 417.88 42.582 17
 -6 -10 6 425.128 45.3198 13
 -6 10 5 841.068 72.1418 2
 -6 -10 5 820.315 55.9598 17
 -6 -10 5 841.934 61.0281 13
 -6 10 4 1094.83 82.8629 2
 6 -10 -4 1161.8 61.8084 27
 -6 -10 4 1145.57 63.0802 17
 6 -10 -3 6517.25 198.235 27
 -6 -10 3 6886.75 210.193 7
 -6 10 3 6771.74 227.217 2
 6 -10 -2 206.15 37.3352 27
 -6 -10 2 223.124 44.3476 7
 -6 10 2 230 49.7788 2
 6 -10 -1 5818.24 189.02 27
 -6 -10 1 6271.72 202.821 7
 -6 10 1 5688.75 200.423 2
 6 -10 0 517.053 53.5074 27
 -6 10 0 467.216 53.3722 2
 -6 -10 -1 424.419 58.4771 7
 6 -10 1 554.776 52.1327 27
 6 -10 2 447.638 58.7149 22
 -6 -10 -2 430.047 55.5402 7
 6 -10 3 165.186 43.8121 22
 -6 -10 -3 93.5973 38.6351 7
 6 -10 3 113.45 31.8792 27
 6 -10 4 846.768 68.6848 22
 6 -10 4 741.814 52.9692 27
 6 -10 5 35.2664 21.2121 27
 -6 -10 -5 25.0829 32.2471 4
 6 -10 5 35.7433 34.5918 22
 -6 -10 -6 478.879 46.4655 4
 -6 -10 -6 548.914 40.0914 6
 -6 -10 -7 4.09095 23.4312 4
 6 10 8 219.394 23.8924 21
 -6 -10 -8 175.422 20.1755 4
 -6 -11 9 176.427 23.8267 13
 -6 11 9 153.08 24.2375 2
 -6 -11 8 2240.14 81.6288 13
 -6 11 8 2083.67 89.2338 2
 -6 -11 7 5613.97 164.664 13
 -6 11 6 -7.13204 34.4761 2
 -6 -11 6 -24.3543 27.2919 13
 -6 -11 5 572.316 47.7282 13
 -6 11 5 507.723 59.6222 2
 -6 11 4 68.9511 39.8178 2
 6 -11 -4 61.9751 23.2922 27
 -6 -11 4 36.2128 30.763 13
 -6 -11 3 1291.56 71.2699 7
 6 -11 -3 1016.76 61.0438 27
 -6 11 3 1162.15 81.168 2
 -6 -11 2 1066.82 70.5477 7
 6 -11 -2 919.253 60.972 27
 -6 11 2 1053.49 75.5792 2
 -6 -11 1 74.5557 37.0226 7
 6 -11 -1 49.0002 29.4957 27
 -6 11 1 106.579 39.8609 2
 -6 -11 0 7202.7 211.04 4
 -6 -11 0 6411.41 213.98 7
 6 -11 0 6646.77 205.114 27
 -6 11 0 6805.7 208.773 2
 -6 -11 -1 3.43347 36.2385 4
 6 -11 1 -15.414 26.958 27
 6 -11 2 2281.59 112.498 22
 -6 -11 -2 2337.27 108.326 4
 -6 -11 -2 2448.33 111.948 7
 6 -11 3 1032.41 61.6589 27
 6 -11 3 1211.5 78.2835 22
 -6 -11 -3 1112.01 73.622 4
 6 -11 4 26.3084 33.0511 22
 6 -11 4 -7.23153 23.7694 27
 6 -11 5 640.672 54.3221 22
 -6 -11 -5 609.347 51.9498 4
 -6 -11 -6 398.507 39.267 4
 -6 -11 -6 322.672 30.9279 6
 -6 -11 -7 3.33167 18.3118 4
 -6 -12 9 433.543 25.3275 13
 -6 -12 8 659.984 38.37 13
 -6 12 8 693.629 45.4211 2
 -6 -12 7 93.7833 24.2373 13
 -6 12 6 -12.3667 30.1889 2
 -6 -12 6 -2.06582 23.4077 13
 -6 12 5 1634.66 89.1901 2
 -6 -12 5 1805.25 76.8996 13
 6 -12 -4 1557.46 66.8176 27
 -6 -12 4 1848.41 78.4677 13
 -6 12 4 1728.8 92.4692 2
 6 -12 -3 284.287 34.0406 27
 -6 12 3 351.832 49.5782 2
 -6 -12 3 244.581 34.2138 13
 -6 12 2 2141.54 102.741 2
 6 -12 -2 2106.8 89.2893 27
 -6 12 1 1866.84 91.0421 2
 6 -12 -1 1884.17 86.0726 27
 6 -12 0 4809.18 157.227 27
 6 -12 1 317.815 38.7647 27
 6 -12 1 244.907 46.4328 22
 -6 -12 -1 299.614 41.2211 4
 6 -12 2 986.41 70.7695 22
 -6 -12 -2 1108.24 67.9383 4
 6 -12 3 1469.01 70.9121 27
 6 -12 3 1505.72 82.2671 22
 -6 -12 -3 1578.2 81.8843 4
 6 -12 4 926.799 52.3213 27
 6 -12 4 966.396 63.4362 22
 -6 -12 -5 1523.06 66.1879 6
 -6 -12 -5 1476.44 71.7303 4
 -6 -12 -6 714.249 35.4446 6
 -6 -12 -6 923.887 49.3573 4
 -6 -12 -7 39.3538 14.6794 4
 6 12 7 37.907 11.7483 21
 -6 -13 8 948.442 38.029 13
 -6 13 8 987.944 44.9642 2
 -6 -13 7 663.475 36.9404 13
 -6 13 7 612.504 44.4976 2
 -6 -13 6 4737.04 131.161 13
 -6 13 6 4266.33 145.191 2
 -6 -13 5 28.4616 20.8295 13
 -6 13 5 66.404 31.4993 2
 -6 13 4 3113.4 123.063 2
 -6 -13 4 3374.56 106.859 13
 -6 -13 3 20.6127 21.7816 13
 6 -13 -3 29.6071 19.5679 27
 -6 13 3 53.092 33.2462 2
 6 -13 -2 358.88 36.4859 27
 -6 13 2 350.675 43.673 2
 -6 -13 2 360.44 32.6836 13
 -6 13 1 242.071 36.3724 2
 -6 -13 1 253.144 28.0752 13
 6 -13 -1 256.355 34.7919 27
 6 -13 0 116.414 28.1461 27
 6 -13 1 37.6839 32.583 22
 6 -13 1 22.4202 25.5076 27
 6 -13 2 285.723 42.7355 22
 -6 -13 -2 315.318 40.559 4
 6 -13 3 322.983 33.5298 27
 -6 -13 -3 315.76 39.5236 4
 6 -13 3 362.252 43.0814 22
 6 -13 4 9.53104 25.6776 22
 -6 -13 -4 18.8773 24.6262 6
 -6 -13 -5 625.981 43.3294 4
 -6 -13 -5 657.136 39.0097 6
 -6 -13 -6 149.069 21.3633 4
 -6 14 7 213.83 24.3722 2
 -6 14 6 1618.67 66.3667 2
 -6 -14 6 1319.55 48.6882 13
 -6 14 5 1242.74 62.8627 2
 -6 -14 5 1122.76 46.4365 13
 -6 14 4 905.41 55.3369 2
 -6 -14 4 839.747 39.616 13
 -6 -14 3 127.446 20.5148 13
 -6 14 3 129.305 31.4349 2
 -6 14 2 161.016 30.347 2
 6 -14 -1 1698.35 71.3063 27
 6 -14 0 27.0142 27.7782 22
 6 -14 0 2.15811 21.2817 27
 6 -14 1 793.241 54.769 22
 6 -14 1 703.973 45.7908 27
 6 -14 2 750.612 52.9164 22
 -6 -14 -2 836.964 53.1341 6
 6 -14 3 20.0277 26.4076 22
 -6 -14 -3 42.6444 24.5015 4
 -6 -14 -3 61.4828 24.4045 6
 -6 -14 -4 397.278 34.051 4
 -6 -14 -4 422.738 33.0211 6
 -6 -14 -5 12.4163 11.3303 6
 6 -14 5 10.592 15.8618 22
 -6 -15 6 335.798 21.922 19
 -6 15 6 351.674 25.6098 2
 -6 15 5 28.6131 19.3003 2
 -6 15 4 392.766 32.3202 2
 6 -15 -4 243.04 21.6531 22
 -6 15 3 22.22 18.3492 2
 -6 15 2 140.688 20.2083 2
 6 -15 -1 782.039 49.079 22
 6 -15 0 383.528 38.274 22
 -6 -15 0 377.386 36.776 6
 6 -15 1 1244.61 61.3832 22
 6 -15 2 171.788 28.147 22
 -6 -15 -2 145.151 27.4059 6
 6 -15 3 248.247 27.6292 22
 -6 -15 -3 268.265 26.8606 6
 -6 -15 -4 352.777 23.8063 6
 -6 -15 -4 397.472 25.8107 4
 6 -16 -2 422.295 28.8244 22
 6 -16 -1 25.8057 18.1321 22
 -6 -16 0 1065.62 47.8415 6
 6 -16 0 1226.32 52.1955 22
 -6 -16 -1 68.146 19.1696 6
 6 -16 1 87.0845 19.8885 22
 6 -16 2 1854.47 63.5325 22
 -7 0 10 -21.1511 18.7463 17
 -7 0 9 6.12472 18.7134 25
 -7 0 9 -5.51723 15.3387 18
 -7 0 9 9.94047 18.2232 28
 -7 0 8 2.53005 23.3207 25
 -7 0 8 -2.49886 21.8512 28
 -7 0 8 1.68461 17.8551 18
 -7 0 7 734.789 55.4357 25
 -7 0 7 722.674 54.4526 28
 -7 0 6 17.1014 28.3955 28
 7 0 -5 5280.31 191.463 23
 -7 0 5 5705.92 181.595 7
 7 0 -4 -29.7972 48.5898 23
 7 0 -3 2729.28 132.959 23
 7 0 -2 -4.39278 50.5004 23
 7 0 -1 15754.5 427.404 23
 7 0 0 4.19486 48.0525 23
 7 0 1 30651.9 725.951 23
 -7 0 -1 28727.3 719.502 7
 7 0 2 19.1048 45.1663 23
 -7 0 -2 22.6002 40.5911 7
 7 0 3 4956.2 173.52 23
 -7 0 -3 4686.34 165.609 7
 7 0 4 26.0944 36.9596 23
 -7 0 -4 2.96232 32.4368 7
 7 0 5 9554.92 259.39 23
 -7 0 -5 9018.96 242.309 7
 7 0 6 36.5642 29.3059 10
 7 0 7 1734.14 72.5519 10
 7 0 8 12.4369 16.2253 10
 -7 -1 10 133.264 21.6488 17
 -7 1 10 132.119 21.8488 17
 7 1 -10 106.167 23.1932 23
 -7 1 9 118.958 23.359 25
 -7 1 9 111.301 22.7079 28
 -7 -1 9 83.8034 17.749 18
 -7 -1 9 87.1338 26.4272 17
 -7 1 9 103.48 20.1068 18
 -7 1 8 1469.51 61.6714 18
 -7 -1 8 1416.81 58.3995 18
 -7 1 8 1622.62 72.7616 28
 -7 1 8 1626.79 74.1519 25
 -7 1 7 277.709 38.8028 25
 -7 1 7 225.928 28.6985 18
 -7 1 7 305.246 39.2859 28
 -7 1 6 797.32 61.2375 28
 7 1 -5 12.0503 42.9321 23
 -7 -1 5 25.6598 31.011 7
 7 1 -4 490.216 65.9209 23
 -7 -1 4 504.471 55.4839 7
 7 1 -3 38.961 45.7218 23
 -7 -1 3 122.04 43.9792 7
 7 1 -2 1864.48 106.721 23
 -7 -1 2 1569.88 97.1385 7
 7 1 -1 6298.69 217.484 23
 7 1 0 14286.9 387.638 23
 -7 -1 0 13583.4 381.843 7
 7 1 1 11.9809 44.0774 23
 -7 -1 -1 55.3106 42.0561 7
 7 1 2 709.79 65.185 23
 -7 -1 -2 650.037 63.4513 7
 -7 1 -2 671.333 67.0321 7
 7 1 3 255.106 47.8639 23
 -7 -1 -3 184.429 46.2689 7
 -7 1 -3 129.847 42.18 7
 7 1 4 589.062 56.8499 23
 -7 -1 -4 488.493 50.2619 7
 -7 1 -4 515.068 50.9183 7
 7 1 5 1243.95 72.4074 23
 -7 -1 -5 1203.25 62.6026 7
 -7 1 -5 1258 61.4953 7
 7 1 6 775.529 53.9898 10
 7 1 7 1857.61 74.5307 10
 7 1 8 1048.69 45.9789 10
 -7 -2 10 8.45229 16.1388 17
 7 2 -10 4.69824 18.6995 23
 7 -2 -10 21.9048 18.558 23
 -7 2 9 -3.84305 18.0046 25
 -7 -2 9 -1.92261 17.9176 25
 -7 -2 9 1.87419 16.4899 28
 -7 2 9 11.1042 16.6756 28
 -7 -2 9 5.87071 21.9275 17
 -7 2 9 10.1405 16.2933 18
 -7 2 8 117.748 27.256 25
 -7 -2 8 112.969 25.9294 25
 -7 -2 8 149.779 27.7488 28
 -7 2 8 124.735 27.1847 28
 -7 -2 8 110.703 28.7961 17
 -7 2 8 124.475 24.2704 18
 -7 -2 7 22.8406 23.3898 28
 -7 2 7 50.6722 25.5264 28
 -7 2 7 57.0504 27.45 25
 -7 -2 7 34.2398 26.1678 25
 -7 -2 6 1179.86 71.2334 28
 -7 2 6 1136.36 69.7983 28
 7 2 -5 1063.71 79.1492 23
 7 -2 -5 1099.75 79.746 23
 -7 -2 5 1186.63 70.7945 7
 7 2 -4 1476.56 92.089 23
 7 -2 -4 1359.07 89.8343 23
 -7 -2 4 1424.19 84.3766 7
 7 2 -3 5407.25 192.209 23
 7 -2 -3 5388.61 193.171 23
 -7 -2 3 5084.63 181.267 7
 7 2 -2 4445.03 171.787 23
 7 -2 -2 4339.12 169.917 23
 -7 -2 2 4334.03 165.572 7
 7 2 -1 158.44 49.4752 23
 7 -2 -1 254.236 52.8224 23
 7 2 0 259.33 49.901 23
 -7 -2 0 229.092 50.5695 7
 7 2 1 39.0337 42.7429 23
 7 -2 1 19.445 40.6998 23
 -7 -2 -1 15.508 42.1186 7
 7 2 2 336.262 55.4567 23
 7 -2 2 433.84 57.002 23
 -7 2 -2 224.712 47.9303 7
 -7 -2 -2 316.044 51.2016 7
 7 2 3 5512.37 184.691 23
 7 -2 3 5547.81 183.685 23
 -7 -2 -3 5310.76 178.951 7
 -7 2 -3 5306.33 179.451 7
 7 2 4 1713.92 90.2098 23
 7 -2 4 1724.44 90.896 23
 -7 -2 -4 1872.63 87.8804 7
 -7 2 -4 1908.83 87.112 7
 7 2 5 1337.17 74.1229 23
 7 -2 5 1405.22 74.0336 23
 -7 -2 -5 1293.96 65.9074 7
 7 -2 6 567.475 44.985 10
 7 2 6 577.574 46.0586 10
 7 -2 7 1326.48 60.1221 10
 7 2 7 1398.05 61.7692 10
 7 -2 8 15.8959 14.7453 10
 7 2 8 7.49526 14.9168 10
 7 3 -10 8.08565 15.329 23
 7 -3 -10 13.5309 16.476 23
 -7 -3 10 24.6341 15.7876 17
 7 3 -9 562.368 42.8693 23
 7 -3 -9 552.109 41.8726 23
 -7 3 9 505.403 32.2712 18
 -7 -3 9 541.864 39.9537 17
 -7 -3 8 851.185 50.2015 28
 -7 3 8 806.875 48.7328 28
 -7 -3 8 781.491 50.476 17
 -7 3 8 803.516 49.3795 25
 -7 -3 8 808.17 49.2685 25
 -7 -3 7 -18.822 25.1942 28
 -7 3 7 10.5722 23.2544 28
 -7 -3 7 4.34858 23.9009 13
 -7 3 7 -18.7792 26.7094 25
 -7 -3 7 -2.69087 25.3483 25
 -7 -3 7 17.5176 25.2685 17
 -7 -3 6 107.044 30.2998 17
 -7 -3 6 131.731 33.1686 28
 -7 3 6 86.3532 30.9208 28
 7 3 -6 34.8365 36.6706 23
 7 -3 -6 121.687 39.5938 23
 -7 -3 5 2636.37 100.088 17
 7 3 -5 2521.59 117.231 23
 7 -3 -5 2452.81 115.078 23
 -7 -3 4 693.553 48.957 17
 -7 -3 4 798.56 62.1803 7
 7 3 -4 737.569 68.5755 23
 7 -3 -4 755.777 66.3458 23
 7 3 -3 353.192 54.6265 23
 7 -3 -3 309.636 52.3323 23
 -7 -3 3 271.958 48.336 7
 -7 -3 2 460.981 57.7579 7
 7 3 -2 561.68 61.6299 23
 7 -3 -2 542.825 63.9211 23
 7 3 -1 714.9 65.9644 23
 7 -3 -1 639.318 64.2791 23
 -7 -3 0 303.466 55.3847 7
 7 3 0 288.434 51.4083 23
 7 -3 0 369.978 53.6833 23
 7 -3 1 9299.6 261.586 22
 -7 -3 -1 9411.49 282.81 7
 7 3 1 10137.1 285.361 23
 7 -3 1 9934.27 283.814 23
 -7 -3 -2 2847.09 126.374 7
 7 3 2 3169.66 129.457 23
 7 -3 2 3117.1 128.079 23
 -7 -3 -3 1945.83 96.5346 7
 -7 3 -3 2072.74 98.5198 7
 7 3 3 2095.02 99.4229 23
 7 -3 3 1972.25 97.7458 23
 -7 -3 -4 3027.77 116.729 7
 -7 3 -4 2990.17 113.468 7
 7 3 4 3145.88 120.481 23
 7 -3 4 2984.18 118.353 23
 -7 -3 -5 1485.27 68.37 7
 7 3 5 1444.52 74.519 23
 7 -3 5 1505.68 75.1202 23
 7 -3 6 508.296 41.8172 10
 7 3 6 520.262 43.2449 10
 7 -3 7 18.2016 20.7973 10
 7 3 7 74.4389 22.7365 10
 7 3 8 107.049 15.4997 10
 7 4 -10 122.782 16.0527 23
 -7 -4 10 171.46 18.7134 17
 7 4 -9 113.078 23.6433 23
 -7 -4 9 122.022 23.8635 17
 -7 4 9 99.3617 19.1926 18
 -7 -4 8 592.384 40.2116 28
 -7 4 8 496.063 38.0965 28
 -7 4 8 597.694 40.8565 25
 -7 -4 8 553.629 39.7037 25
 -7 -4 8 589.595 42.9412 17
 7 4 -8 555.796 46.2929 23
 7 -4 -8 546.253 45.2782 23
 -7 4 7 57.464 23.6428 28
 -7 -4 7 37.0413 24.5 28
 7 4 -7 25.893 29.6091 23
 7 -4 -7 57.1705 31.6913 23
 -7 4 7 100.414 23.3484 25
 -7 -4 7 103.662 24.2514 25
 -7 -4 7 37.0939 24.8457 13
 -7 -4 7 28.1448 25.201 17
 -7 -4 6 -4.90746 24.661 17
 -7 -4 6 20.2624 26.5326 28
 -7 4 6 -16.9011 24.4795 28
 7 4 -6 -13.0453 34.7117 23
 7 -4 -6 -3.25412 33.7581 23
 -7 -4 5 1000.46 57.5002 17
 7 4 -5 1169.74 75.0591 23
 7 -4 -5 1026.73 71.2239 23
 7 4 -4 346.413 52.1898 23
 7 -4 -4 377.937 52.6749 23
 -7 -4 4 400.812 48.5844 7
 -7 -4 3 129.527 40.2845 7
 7 4 -3 137.524 43.5553 23
 7 -4 -3 176.727 46.8755 23
 -7 -4 2 79.7585 39.4426 7
 7 4 -2 61.0657 40.4932 23
 7 -4 -2 115.113 40.3673 23
 7 4 -1 1493.5 88.3571 23
 7 -4 -1 1551.13 88.7206 23
 -7 -4 0 715.486 67.1405 7
 7 4 0 760.253 66.0411 23
 7 -4 0 912.303 67.9946 23
 7 -4 1 457.333 44.7458 22
 -7 -4 -1 453.89 57.7187 7
 7 4 1 531.633 57.1684 23
 7 -4 1 475.922 54.5066 23
 7 -4 2 1627.43 81.7967 22
 -7 -4 -2 1429.31 87.5624 7
 7 4 2 1702.59 88.0954 23
 7 -4 2 1621.7 87.1422 23
 -7 -4 -3 89.4393 37.7866 7
 -7 4 -3 64.0266 36.3049 7
 7 4 3 88.7315 36.4408 23
 7 -4 3 45.8049 33.4699 23
 -7 -4 -4 1835.39 86.018 7
 -7 4 -4 1799.26 81.2563 7
 7 4 4 1875.63 86.3991 23
 7 -4 4 1909.52 87.1371 23
 -7 -4 -5 1722.82 73.4821 7
 7 4 5 1653.09 76.552 23
 7 -4 5 1684.16 76.9779 23
 7 -4 6 126.649 25.9903 10
 7 4 6 74.5204 25.6533 10
 7 4 7 145.103 22.4183 10
 -7 -5 10 148.945 16.0029 17
 -7 -5 9 411.337 30.8262 17
 7 5 -9 328.608 27.5537 23
 -7 -5 8 465.336 34.8767 13
 -7 -5 8 499.226 37.9502 17
 7 5 -8 435.286 39.4813 23
 -7 -5 7 39.2698 22.2361 28
 -7 5 7 2.08973 18.9435 28
 -7 -5 7 -4.27315 22.266 13
 -7 -5 7 51.6601 24.2136 17
 -7 5 7 19.3335 20.1329 25
 -7 -5 7 13.0605 20.7268 25
 7 5 -7 40.9485 28.788 23
 7 -5 -7 33.0809 28.7305 23
 -7 5 6 154.331 29.5752 25
 -7 -5 6 130.819 29.4577 25
 7 5 -6 185.344 36.5273 23
 7 -5 -6 137.999 36.1192 23
 -7 -5 6 132.893 28.3837 17
 -7 -5 6 230.288 33.3219 28
 -7 5 6 121.778 28.1411 28
 -7 5 5 1247.98 83.9424 2
 7 5 -5 1404.78 79.2928 23
 7 -5 -5 1401.72 80.0141 23
 -7 -5 5 1319.06 64.621 17
 -7 -5 5 1420.02 74.682 28
 -7 5 5 1464.43 74.1193 28
 -7 5 4 -12.1768 34.6065 2
 -7 -5 4 15.3246 30.0764 7
 7 5 -4 27.1613 32.3222 23
 7 -5 -4 13.6606 32.5125 23
 -7 -5 3 143.866 40.5382 7
 -7 5 3 197.642 47.4954 2
 7 5 -3 146.781 39.6439 23
 7 -5 -3 257.118 44.5261 23
 7 5 -2 2030.68 99.368 23
 7 -5 -2 2054.63 99.1508 23
 -7 -5 2 2005.13 102.208 7
 7 5 -1 17.1993 32.9189 23
 7 -5 -1 17.3329 31.4182 23
 7 5 0 26.7507 34.5372 23
 7 -5 0 20.1972 32.5433 23
 -7 -5 0 -3.71504 40.1952 7
 7 -5 0 8.02496 23.3928 22
 7 5 1 592.07 55.8921 23
 7 -5 1 566.373 54.688 23
 -7 -5 -1 463.471 56.3064 7
 7 -5 1 553.396 48.7703 22
 7 5 2 3644.48 130.51 23
 7 -5 2 3322.76 127.449 23
 -7 -5 -2 3416.2 134.633 7
 7 -5 2 3372.53 126.195 22
 7 5 3 259.797 40.6015 23
 7 -5 3 310.784 42.6771 23
 -7 5 -3 229.402 42.6874 7
 -7 -5 -3 260.512 41.9806 7
 7 -5 3 285.844 40.8076 22
 7 5 4 1940.91 84.2549 23
 7 -5 4 1874.63 83.4158 23
 -7 -5 -4 2050.79 88.1217 7
 -7 5 -4 1866.91 79.4717 7
 7 5 5 157.481 29.7844 10
 -7 -5 -5 179.728 29.2634 7
 7 5 6 718.37 42.1407 10
 7 5 7 1052.36 43.0566 10
 -7 -5 -7 1204.77 50.8895 4
 -7 -6 9 8.82504 14.0212 17
 -7 -6 8 22.7556 19.7988 13
 -7 -6 8 36.6361 19.7611 17
 7 6 -8 32.4363 18.8155 23
 -7 6 7 97.5376 20.0683 25
 -7 6 7 118.923 20.8663 28
 -7 -6 7 112.196 26.4617 13
 7 6 -7 85.9437 26.7247 23
 -7 -6 7 97.6007 24.697 17
 -7 -6 6 6.03668 20.2237 17
 -7 6 6 10.4644 18.4139 28
 -7 6 6 8.62072 19.8654 25
 7 6 -6 5.0254 25.952 23
 -7 6 6 -36.9798 32.9885 2
 -7 -6 6 -2.42395 25.6914 13
 -7 6 5 29.2875 34.8595 2
 7 6 -5 42.1128 30.0154 23
 -7 -6 5 42.8825 22.18 17
 -7 6 5 26.8365 21.9953 28
 -7 -6 4 11.3708 27.898 7
 7 6 -4 5.98735 28.5022 23
 7 -6 -4 54.2481 32.7412 23
 -7 6 4 15.3449 35.5586 2
 -7 -6 3 28.989 31.1517 7
 7 6 -3 39.989 30.6388 23
 7 -6 -3 46.5698 32.2201 23
 -7 6 3 58.4498 37.1062 2
 -7 -6 2 20.7547 36.3815 7
 7 6 -2 77.5222 33.0347 23
 7 -6 -2 94.0197 33.8007 23
 7 6 -1 36.6479 29.0824 23
 7 -6 -1 30.8794 31.1881 23
 -7 -6 0 31.9859 36.7121 7
 7 -6 0 13.3939 25.2423 22
 7 6 0 38.5822 30.3871 23
 7 -6 0 42.0078 30.0221 23
 -7 -6 -1 629.741 61.2161 7
 7 -6 1 734.921 55.158 22
 7 6 1 767.281 56.0989 23
 7 -6 1 666.79 53.6454 23
 -7 -6 -2 41.8691 34.8633 7
 7 -6 2 88.0769 32.5426 22
 7 6 2 42.2863 29.0728 23
 7 -6 2 37.3934 29.7229 23
 -7 -6 -3 984.115 64.5647 7
 7 6 3 1021.62 58.7143 23
 7 -6 3 1000.21 63.6893 22
 7 6 4 18.8568 25.5083 23
 7 -6 4 -2.10907 20.5952 27
 -7 -6 -4 24.5998 27.5652 7
 7 6 5 1038.65 50.8252 10
 7 6 6 488.536 29.8345 10
 -7 -6 -7 101.923 18.7366 4
 -7 -7 9 585.954 28.3563 17
 -7 -7 8 176.783 23.7167 13
 -7 -7 8 193.526 22.0187 17
 -7 -7 7 439.591 37.0653 13
 7 7 -7 353.023 29.2231 23
 -7 -7 7 414.264 32.5334 17
 -7 -7 6 55.4191 21.6611 17
 -7 7 6 77.2953 33.7501 2
 7 7 -6 76.0084 25.7949 23
 7 7 -5 133.702 28.8525 23
 -7 7 5 157.531 26.4117 25
 -7 7 5 124.814 23.8418 28
 -7 7 5 115.266 36.94 2
 7 -7 -4 252.27 29.9816 27
 -7 7 4 280.808 33.6708 28
 -7 7 4 271.162 45.828 2
 7 7 -4 279.991 36.3301 23
 -7 7 3 755.645 62.7894 2
 7 -7 -3 760.427 50.1753 27
 7 7 -3 861.843 55.4477 23
 -7 -7 3 742.24 57.3663 7
 7 7 -2 13.1408 25.0195 23
 -7 7 2 -7.14965 32.5827 2
 -7 -7 2 -9.71353 30.6625 7
 -7 -7 1 215.038 43.7288 7
 7 7 -1 163.947 32.9064 23
 7 -7 0 418.863 41.7733 22
 7 7 0 327.71 39.3017 23
 -7 -7 -1 869.621 65.3779 7
 7 -7 1 760.84 54.5624 22
 7 7 1 811.665 53.0681 23
 7 7 2 922.337 53.5591 23
 7 -7 2 1023.32 62.5967 22
 -7 -7 -2 923.154 64.1613 7
 7 -7 2 840.244 56.2872 27
 7 7 3 481.742 37.9018 23
 7 -7 3 436.041 45.4709 22
 7 -7 3 540.129 42.7118 27
 -7 -7 -3 515.949 47.6191 7
 7 -7 4 214.835 34.623 22
 7 -7 4 167.385 26.9895 27
 7 7 4 184.007 25.1832 10
 -7 -7 -4 223.186 34.7367 7
 7 7 5 31.0826 15.3898 10
 -7 -7 -6 367.595 32.8186 4
 -7 -8 8 270.077 25.1107 13
 -7 -8 7 16.7342 15.0126 17
 -7 8 6 -19.4849 29.3816 2
 -7 -8 6 -22.0504 15.5636 17
 -7 -8 6 -12.2714 22.3098 13
 -7 8 5 3517.38 131.55 2
 -7 -8 5 3503.93 120.316 13
 7 -8 -4 491.931 36.1233 27
 -7 8 4 625.975 56.3321 2
 7 8 -4 555.373 38.5491 23
 -7 8 3 3.31665 30.2312 2
 -7 -8 3 2.69869 27.9978 7
 7 -8 -3 22.1489 22.2627 27
 7 8 -3 21.5986 20.8137 23
 -7 8 2 204.35 39.2656 2
 7 8 -2 231.736 29.4064 23
 7 -8 -2 235.676 32.5901 27
 -7 -8 2 193.151 37.3841 7
 7 8 -1 269.657 31.1984 23
 7 -8 -1 171.483 32.5091 27
 7 -8 -1 172.182 29.3075 22
 -7 -8 1 192.716 38.4451 7
 7 -8 0 1760.2 77.8426 22
 7 -8 0 1719.02 79.0971 27
 7 8 0 1618.56 69.6268 23
 7 8 1 542.587 38.402 23
 7 -8 1 538.847 44.6954 27
 7 -8 1 472.948 44.5047 22
 -7 -8 -1 590.166 53.719 7
 7 8 2 872.849 45.8583 23
 7 -8 2 965.403 60.3738 22
 7 -8 2 905.085 55.0835 27
 -7 -8 -2 975.891 62.8666 7
 7 -8 3 1036.16 59.4862 22
 7 -8 3 1017.94 54.0834 27
 -7 -8 -3 1053.94 60.3868 7
 7 -8 4 553.968 38.3447 27
 7 -8 4 574.449 45.3187 22
 -7 -8 -5 558.064 41.3943 4
 -7 -8 -6 8.89429 17.4041 4
 -7 -9 7 43.1381 19.2504 13
 -7 -9 6 341.014 32.6506 13
 -7 9 6 318.349 38.4392 2
 -7 -9 5 1756.89 73.8338 13
 -7 9 5 1639.1 80.9673 2
 -7 9 4 176.928 36.1779 2
 -7 9 3 880.904 60.2369 2
 7 -9 -3 839.591 47.3809 27
 -7 -9 2 921.868 59.8662 7
 -7 9 2 907.971 59.2377 2
 7 -9 -2 862.809 52.0123 27
 -7 -9 1 249.882 38.7152 7
 7 -9 -1 263.634 31.1858 22
 7 -9 -1 286.525 34.1039 27
 7 -9 0 76.6569 27.5866 22
 7 -9 0 58.3376 24.5849 27
 -7 -9 -1 81.8439 32.5239 7
 7 -9 1 94.2281 27.5477 22
 7 -9 1 97.1731 26.3299 27
 -7 -9 -2 92.941 30.3424 7
 7 -9 2 79.2641 28.5459 22
 -7 -9 -3 152.162 32.3617 4
 7 -9 3 185.546 25.7085 27
 -7 9 -3 127.166 22.1265 7
 7 -9 3 212.889 32.302 22
 7 -9 4 8.07427 22.3624 22
 -7 -9 -5 524.699 29.2637 6
 -7 -9 -5 739.949 42.041 4
 -7 -9 -6 383.419 25.4672 4
 -7 -10 7 15.2612 14.2042 13
 -7 10 6 368.611 35.9687 2
 -7 -10 6 369.096 30.3113 13
 -7 10 5 593.936 45.3603 2
 -7 -10 5 579.604 39.3041 13
 -7 -10 4 -18.9899 22.9743 13
 -7 10 4 -17.3879 25.9966 2
 7 -10 -3 18.3816 16.0863 27
 -7 10 3 72.8675 28.3732 2
 -7 -10 2 18.3949 25.3814 7
 7 -10 -2 35.3556 20.5633 27
 -7 -10 1 9.86331 27.1058 7
 7 -10 -1 -11.0869 18.6583 22
 7 -10 -1 -8.50415 20.2398 27
 7 -10 0 1053.78 55.8238 22
 7 -10 0 1173.98 58.2206 27
 -7 -10 -1 577.959 47.0178 7
 7 -10 1 597.185 44.2119 22
 7 -10 1 638.865 42.9629 27
 -7 -10 -2 938.295 53.7778 4
 7 -10 2 952.799 53.0218 22
 -7 -10 -3 192.265 30.03 4
 7 -10 3 179.767 27.4707 22
 7 -10 4 922.463 48.2614 22
 -7 -10 -5 13.2683 15.3105 4
 -7 -11 6 1312.54 48.4854 13
 -7 11 5 1151.62 55.0051 2
 -7 -11 5 1088.33 48.3942 13
 -7 11 4 384.32 35.7369 2
 -7 -11 4 379.8 31.7671 13
 -7 11 3 -1.99389 21.31 2
 -7 -11 3 -1.56469 18.7431 13
 -7 -11 2 103.327 22.1013 13
 7 -11 -1 7.26726 18.4325 27
 7 -11 -1 26.2727 18.0219 22
 7 -11 0 26.2006 18.9851 27
 7 -11 0 -3.50704 18.0318 22
 7 -11 1 -3.62559 17.0768 27
 7 -11 1 -3.63946 19.6885 22
 7 -11 2 7.03894 20.3029 22
 -7 -11 -3 136.165 22.3152 4
 7 -11 3 129.397 23.1733 22
 -7 -11 -4 8.16199 11.8565 6
 -7 -11 -4 16.9933 15.4529 4
 -7 -12 5 190.087 16.4067 13
 -7 -12 4 66.5903 14.5869 13
 -7 -12 3 283.06 21.7778 13
 -7 -12 2 156.684 18.0212 13
 7 -12 -1 70.2238 15.9626 22
 -7 -12 1 55.3783 12.1222 13
 7 -12 0 17.6194 16.5045 22
 7 -12 1 401.223 30.451 22
 7 -12 2 386.209 28.3908 22
 -7 -12 -2 445.793 32.0677 6
 7 -12 3 735.421 34.2934 22
 -7 -12 -3 660.802 33.2978 6
 -7 -13 0 1510.7 55.946 6
 -7 -13 -2 316.38 21.4779 6
 8 0 -7 7.77658 15.269 23
 8 0 -6 169.931 26.3564 23
 -8 0 5 -19.2339 17.3322 28
 8 0 -5 4.04216 22.2182 23
 8 0 -4 175.129 31.0941 23
 -8 0 4 178.871 26.9927 28
 -8 0 4 189.907 29.7234 7
 -8 0 3 -17.8079 25.9569 7
 8 0 -3 -21.5329 27.8015 23
 8 0 -2 1367.93 69.7327 23
 -8 0 1 -2.44264 27.9824 7
 8 0 -1 -24.3588 28.8913 23
 -8 0 0 295.487 37.3724 7
 8 0 0 298.984 38.051 23
 -8 0 -1 15.4887 25.3462 7
 8 0 1 -13.2664 24.7753 23
 -8 0 -2 1343.63 60.9993 7
 8 0 2 1192.04 59.8023 23
 -8 0 -3 -4.17598 17.7377 7
 8 0 3 -5.18597 20.502 23
 8 0 4 -9.57556 16.7605 10
 8 0 5 -10.037 10.5293 10
 8 1 -7 -2.49409 14.0781 23
 8 1 -6 -5.05128 18.9378 23
 8 1 -5 57.7042 23.7889 23
 8 1 -4 88.5373 27.5603 23
 -8 1 4 34.5871 20.7115 28
 -8 1 4 38.6244 21.9869 7
 -8 -1 3 10.9396 23.5814 7
 -8 1 3 53.3213 26.7926 7
 8 1 -3 11.7263 25.0703 23
 8 1 -2 930.491 57.0497 23
 -8 -1 1 292.753 37.416 7
 -8 1 1 354.655 39.7228 7
 8 1 -1 367.474 41.185 23
 -8 1 0 101.815 29.9449 7
 -8 -1 0 155.872 32.6479 7
 8 1 0 132.246 31.9183 23
 -8 -1 -1 395.226 39.1206 7
 -8 1 -1 421.15 40.0589 7
 8 1 1 426.714 39.3788 23
 -8 -1 -2 293.502 34.0512 7
 -8 1 -2 303.549 33.1504 7
 8 1 2 307.245 33.6582 23
 -8 -1 -3 42.4393 19.0643 7
 -8 1 -3 31.4872 16.9803 7
 8 1 3 50.8244 22.4652 23
 8 1 4 1.33735 15.1532 10
 8 1 5 136.103 14.6531 10
 8 2 -7 601.826 31.1167 23
 8 -2 -7 584.146 30.6767 23
 8 2 -6 881.203 44.2001 23
 8 -2 -6 754.626 42.8412 23
 8 2 -5 134.248 26.707 23
 8 -2 -5 128.268 25.7463 23
 8 2 -4 -16.8216 23.6494 23
 8 -2 -4 8.40808 22.834 23
 -8 -2 4 10.441 18.3725 28
 -8 2 4 2.04326 18.9381 28
 -8 2 4 -13.3037 23.6477 7
 8 2 -3 44.9492 27.5541 23
 8 -2 -3 67.5176 25.8938 23
 -8 2 3 35.0772 24.8622 7
 -8 -2 3 46.3683 25.018 7
 8 2 -2 113.268 29.3437 23
 8 -2 -2 60.2486 27.362 23
 -8 -2 2 94.166 30.2457 7
 8 2 -1 149.16 31.357 23
 8 -2 -1 193.317 32.1538 23
 -8 2 1 181.502 33.1074 7
 8 2 0 2446.1 92.0442 23
 8 -2 0 2473.15 92.0786 23
 -8 -2 0 2224.81 90.7566 7
 -8 2 0 2178.36 90.1963 7
 8 2 1 -2.07437 23.9329 23
 8 -2 1 10.3994 24.2504 23
 -8 2 -1 -27.742 26.553 7
 -8 -2 -1 -4.29407 25.3786 7
 8 2 2 13.0619 23.6392 23
 8 -2 2 -1.87074 22.8478 23
 -8 -2 -2 20.4983 23.4684 7
 -8 2 -2 1.79446 22.1918 7
 8 2 3 -12.7326 19.6216 23
 8 -2 3 -11.1738 19.7404 23
 -8 -2 -3 5.55659 16.1404 7
 -8 2 -3 -3.48613 14.2371 7
 8 -2 4 1167.81 48.1588 10
 8 2 4 1401.19 50.883 10
 8 3 -6 364.35 28.0112 23
 8 -3 -6 350.823 28.446 23
 8 3 -5 69.4613 22.041 23
 8 -3 -5 106.44 22.6451 23
 8 3 -4 36.5421 22.2731 23
 8 -3 -4 24.9997 21.3911 23
 -8 3 4 11.0486 20.1688 7
 8 3 -3 720.599 45.859 23
 8 -3 -3 628.918 44.0617 23
 -8 -3 3 592.078 43.4011 7
 -8 3 3 579.583 43.1893 7
 8 3 -2 489.164 41.2014 23
 8 -3 -2 459.019 40.4604 23
 -8 -3 2 421.389 40.004 7
 8 3 -1 1546.84 69.6621 23
 8 -3 -1 1524.85 69.1074 23
 -8 3 1 1437.5 70.4193 7
 8 3 0 24.5742 24.855 23
 8 -3 0 12.3538 24.9898 23
 -8 3 0 13.3987 25.2132 7
 -8 -3 0 28.8369 26.0452 7
 8 3 1 1641.24 68.3047 23
 8 -3 1 1642.66 68.5362 23
 -8 -3 -1 1542.95 69.5441 7
 -8 3 -1 1603.55 70.203 7
 8 3 2 18.6307 20.7505 23
 8 -3 2 20.4433 20.9375 23
 -8 -3 -2 -14.2562 21.8325 7
 -8 3 -2 -6.64904 19.7806 7
 8 3 3 452.283 32.3911 23
 8 -3 3 444.123 31.6508 23
 -8 -3 -3 405.576 29.5134 7
 8 3 4 847.978 36.5186 10
 8 4 -6 74.4283 14.9485 23
 8 4 -5 14.1913 18.5534 23
 -8 -4 5 16.4899 13.8381 13
 8 4 -4 882.874 45.8505 23
 8 -4 -4 938.786 47.4078 23
 -8 4 4 850.553 46.5967 7
 8 4 -3 203.287 29.5272 23
 8 -4 -3 238.691 30.4209 23
 -8 -4 3 214.715 29.0906 7
 -8 4 3 240.065 32.2632 7
 8 4 -2 1419.43 63.8356 23
 8 -4 -2 1566.61 66.3718 23
 -8 -4 2 1407.37 66.2075 7
 8 4 -1 140.846 28.2122 23
 8 -4 -1 117.353 26.6529 23
 -8 4 1 109.695 29.1116 7
 8 4 0 136.979 26.5416 23
 8 -4 0 181.851 28.0278 23
 -8 -4 0 211.577 31.3662 7
 -8 4 0 196.336 31.6069 7
 8 4 1 600.51 39.096 23
 8 -4 1 562.874 38.6619 23
 -8 -4 -1 605.735 42.5611 7
 -8 4 -1 574.867 40.6932 7
 8 4 2 2544.74 81.165 23
 -8 -4 -2 2416.27 84.1665 7
 -8 4 -2 2414.47 79.916 7
 8 4 3 368.914 25.355 10
 -8 -4 -3 298.665 24.9309 7
 8 5 -5 -0.99425 12.7445 23
 -8 -5 5 27.3708 14.4432 13
 -8 5 4 67.132 20.8871 7
 8 5 -4 69.6652 19.393 23
 8 5 -3 1773.87 64.8719 23
 -8 5 2 364.783 36.1866 7
 -8 -5 2 406.421 35.4239 7
 8 5 -2 393.852 32.0033 23
 -8 5 1 197.3 30.7596 7
 8 5 -1 221.038 25.2244 23
 -8 -5 0 1114.52 56.7749 7
 -8 5 0 1150.43 57.4389 7
 8 5 0 1105.79 50.5583 23
 -8 -5 -1 2627.51 92.2613 7
 -8 5 -1 2753.7 90.7056 7
 8 5 1 2810.94 85.1373 23
 -8 -5 -2 1680.19 60.9992 7
 8 5 2 1502.35 51.9853 23
 -8 -6 5 160.187 17.7709 13
 -8 6 4 538.654 34.2735 7
 8 6 -3 2.84127 12.0333 23
 8 6 -2 145.465 18.0956 23
 -8 6 2 168.312 28.2453 7
 -8 -6 2 204.015 26.2604 7
 8 6 -1 7.51517 13.3602 23
 -8 6 1 18.2909 21.694 7
 8 6 0 131.612 17.0904 23
 -8 -6 0 126.429 25.8095 7
 -8 6 0 183.928 26.6334 7
 -8 -6 -1 445.45 33.8546 7
 -8 6 -1 530.889 33.6042 7
 -8 -6 -2 53.2739 18.2432 7
 -8 -6 -3 363.875 24.499 4
 -8 7 4 1256.29 49.4088 7
 -8 -7 4 1398.15 49.8476 13
 -8 -7 3 296.411 24.9684 13
 -8 -7 2 788.585 39.5349 7
 -8 7 2 793.368 43.1448 7
 -8 7 1 -1.576 19.1871 7
 -8 -7 1 -11.9809 18.1164 7
 -8 7 0 148.648 22.0562 7
 -8 -7 -1 6.71125 15.9194 7
 -8 7 -1 4.20531 12.3852 7
 -8 -8 4 423.726 22.1215 13
 -8 -8 3 104.012 15.3088 13
 -8 8 2 12.7635 15.8858 7
 -8 -8 2 21.4704 12.9577 13
 -8 8 1 601.298 33.2229 7
 -8 8 0 3.14155 12.3361 7

_iucr_refine_instructions_details
;
TITL
    mario_mpa-443_auto.res
    created by SHELXL-2018/3 at 08:26:50 on 11-Dec-2021
CELL 1.54184 6.79478 18.325621 12.960629 90 94.7795 90
ZERR 4 0.00009 0.000244 0.000159 0 0.0012 0
LATT 1
SYMM 0.5-X,0.5+Y,0.5-Z
SFAC C H N O
UNIT 72 72 16 8

L.S. 8
PLAN  21
SIZE 0.1 0.1 0.2
TEMP 20
CONF
CONN 2 N3
CONN 2 N11
CONN 4 C15
MORE -1
BOND $H
fmap 2
ACTA
REM <olex2.extras>
REM <HklSrc "%.\\mario_mpa-443_auto.hkl">
REM </olex2.extras>

WGHT    0.057000    0.119700
EXTI    0.003083
FVAR       8.33808
O2    4   -0.060914    0.113819    0.515242    11.00000    0.07103    0.06537 =
         0.09675    0.00279    0.02011   -0.01580
O7    4    0.451409    0.220684    0.370702    11.00000    0.09540    0.07795 =
         0.10063   -0.00945    0.04803   -0.01995
N1    3    0.176683    0.182542    0.447253    11.00000    0.05496    0.05149 =
         0.04999    0.00116    0.00278   -0.00600
N3    3    0.639500    0.482094    0.705679    11.00000    0.05735    0.06185 =
         0.05780    0.00209    0.00514   -0.00024
N4    3    0.059105    0.287627    0.538971    11.00000    0.05279    0.05297 =
         0.07139    0.00150    0.01016   -0.00185
N11   3    0.776640    0.498278    0.651173    11.00000    0.05491    0.05678 =
         0.06208   -0.00119    0.00717    0.00043
C2    1    0.862129    0.599980    0.774844    11.00000    0.06154    0.06682 =
         0.05471    0.00128    0.00473    0.00420
H2    2    0.737403    0.596463    0.802059    11.00000    0.07849
C3    1    0.907577    0.552778    0.696133    11.00000    0.05390    0.05129 =
         0.05542    0.00321   -0.00077    0.00237
C4    1    1.223397    0.610672    0.690840    11.00000    0.05560    0.07186 =
         0.07907   -0.00226    0.00535   -0.00353
H4    2    1.348477    0.613883    0.659266    11.00000    0.09128
C5    1    1.086884    0.559211    0.653143    11.00000    0.05880    0.06327 =
         0.06969   -0.00791    0.00849    0.00023
H5    2    1.113935    0.526814    0.597928    11.00000    0.07982
C6    1    0.209147    0.333111    0.578901    11.00000    0.04924    0.04172 =
         0.06102    0.00796    0.00645    0.00546
C7    1    0.998264    0.652492    0.809865    11.00000    0.07547    0.06709 =
         0.05586   -0.00757   -0.00340    0.00554
H7    2    0.966255    0.687714    0.861925    11.00000    0.07830
C8    1    0.502512    0.430895    0.659956    11.00000    0.05269    0.04999 =
         0.05744    0.00341    0.00474    0.00363
C9    1    1.178893    0.657344    0.768690    11.00000    0.06609    0.06208 =
         0.06766   -0.00075   -0.01108   -0.00401
H9    2    1.277911    0.694348    0.795793    11.00000    0.09261
C10   1    0.100124    0.118289    0.483989    11.00000    0.06347    0.05120 =
         0.05645   -0.00180    0.00306   -0.01029
C11   1   -0.112357    0.275268    0.596828    11.00000    0.04837    0.08147 =
         0.10303   -0.00817    0.01659   -0.00065
AFIX 137
H11A  2   -0.076250    0.244126    0.654901    11.00000   -1.50000
H11B  2   -0.214896    0.252422    0.552687    11.00000   -1.50000
H11C  2   -0.159068    0.321102    0.621076    11.00000   -1.50000
AFIX   0
C12   1    0.359714    0.357168    0.519317    11.00000    0.06513    0.06342 =
         0.05534   -0.00057    0.01218   -0.00865
H12   2    0.366698    0.340790    0.449250    11.00000    0.07046
C13   1    0.065088    0.251370    0.441487    11.00000    0.05803    0.05567 =
         0.05981    0.01126   -0.00488   -0.00210
H13A  2   -0.071254    0.237580    0.416206    11.00000    0.07467
H13B  2    0.131944    0.282034    0.391762    11.00000    0.06376
C15   1    0.500935    0.405496    0.558704    11.00000    0.05990    0.06250 =
         0.05851    0.00314    0.01358   -0.00779
H15   2    0.603366    0.420201    0.514732    11.00000    0.08103
C16   1    0.213928    0.358118    0.681314    11.00000    0.06078    0.05792 =
         0.06546    0.00241    0.01959   -0.00068
H16   2    0.116585    0.341564    0.724665    11.00000    0.07632
C17   1    0.359944    0.172783    0.409308    11.00000    0.06330    0.06530 =
         0.05785   -0.01170    0.01184   -0.00955
C21   1    0.357674    0.406082    0.720322    11.00000    0.06788    0.06415 =
         0.05694   -0.00150    0.01311   -0.00221
H21   2    0.359628    0.424805    0.791424    11.00000    0.08309
C23   1    0.419421    0.094456    0.424909    11.00000    0.06915    0.06460 =
         0.08362   -0.02064    0.01042    0.00091
AFIX  23
H23A  2    0.542197    0.090819    0.468489    11.00000   -1.20000
H23B  2    0.436488    0.071156    0.359048    11.00000   -1.20000
AFIX   0
C24   1    0.251878    0.059189    0.476932    11.00000    0.08229    0.04944 =
         0.08485   -0.00686    0.00587   -0.00213
AFIX  23
H24A  2    0.197162    0.018514    0.436117    11.00000   -1.20000
H24B  2    0.297628    0.041590    0.545344    11.00000   -1.20000
AFIX   0
HKLF 4


REM
REM wR2 = 0.1107, GooF = S = 1.110, Restrained GooF = 1.110 for all data
REM R1 = 0.0357 for 2993 Fo > 4sig(Fo) and 0.0398 for all 3424 data
REM 263 parameters refined using 0 restraints

END  
     
WGHT      0.0570      0.1197 

REM Highest difference peak  0.138,  deepest hole -0.155,  1-sigma level  0.025
Q1    1   1.0265  0.5444  0.7004  11.00000  0.05    0.14
Q2    1   0.5377  0.4063  0.6202  11.00000  0.05    0.13
Q3    1   0.8915  0.5703  0.7423  11.00000  0.05    0.13
Q4    1   0.4756  0.3542  0.5567  11.00000  0.05    0.13
Q5    1   1.2036  0.6169  0.7424  11.00000  0.05    0.13
Q6    1   0.3636  0.1967  0.3360  11.00000  0.05    0.12
Q7    1   0.1600  0.0808  0.4616  11.00000  0.05    0.12
Q8    1   0.2496  0.4072  0.6793  11.00000  0.05    0.12
Q9    1   0.2833  0.3459  0.5459  11.00000  0.05    0.12
Q10   1   0.1753  0.3690  0.6239  11.00000  0.05    0.12
Q11   1   1.0917  0.6379  0.8070  11.00000  0.05    0.12
Q12   1   0.3967  0.4332  0.6776  11.00000  0.05    0.11
Q13   1   0.3828  0.1256  0.4007  11.00000  0.05    0.11
Q14   1   0.4228  0.3109  0.4675  11.00000  0.05    0.11
Q15   1   0.7998  0.4625  0.5990  11.00000  0.05    0.10
Q16   1   0.2367  0.1738  0.4002  11.00000  0.05    0.10
Q17   1   0.9092  0.6361  0.7804  11.00000  0.05    0.10
Q18   1   0.4506  0.4064  0.6875  11.00000  0.05    0.10
Q19   1   0.1552  0.2764  0.5738  11.00000  0.05    0.09
Q20   1   0.9836  0.5757  0.6455  11.00000  0.05    0.09
Q21   1   1.1282  0.6004  0.6530  11.00000  0.05    0.09

  REM The information below was added by Olex2.
  REM
  REM R1 = 0.0357 for 2993 Fo > 4sig(Fo) and 0.0398 for all 13108 data
  REM 263 parameters refined using n/a restraints
  REM Highest difference peak 0.14, deepest hole -0.16
  REM Mean Shift 0, Max Shift 0.000.

  REM +++ Tabular Listing of Refinement Information +++
  REM R1_all = 0.0398
  REM R1_gt = 0.0357
  REM wR_ref = 0.1107
  REM GOOF = 1.110
  REM Shift_max = 0.000
  REM Shift_mean = 0
  REM Reflections_all = 13108
  REM Reflections_gt = 2993
  REM Parameters = 263
  REM Hole = -0.16
  REM Peak = 0.14
  REM Flack = n/a

  
;
_olex2_submission_special_instructions  'No special instructions were received'
_oxdiff_exptl_absorpt_empirical_details
;
Empirical correction (ABSPACK) includes:
- Absorption correction using spherical harmonics
- Frame scaling
;


data_I6-I

_chemical_formula_weight				534.323
_chemical_formula_moiety				'C21 H18 N3 O3 Pd S Cl'
_cell_formula_units_Z               			4
_chemical_formula_sum               			'C21 H18 N3 O3 Pd S Cl'

_cell_length_a                    7.13859(53)
_cell_length_b                    10.49070(69)
_cell_length_c                    29.7605(21)
_cell_angle_alpha                 87.7631(41)
_cell_angle_beta                  90.881(10)
_cell_angle_gamma                 101.536(13)
_cell_volume                      2181.98(28)


_symmetry_cell_setting           triclinic
_symmetry_space_group_name_H-M   P-1


loop_
_symmetry_equiv_pos_as_xyz
	'-x, -y, -z'
	'x, y, z'

_diffrn_measurement_device_type        
;
Laboratory powder X-ray diffractometer Panalytical Aeris
;
_diffrn_ambient_temperature             293
_diffrn_radiation_type                  'Cu K\a'
_diffrn_radiation_wavelength            1.5418
_exptl_crystal_density_diffrn           1.627
_refine_ls_hydrogen_treatment           noref
_refine_ls_shift/su_max                 <0.01
_refine_ls_number_parameters            67
_pd_proc_ls_prof_R_factor               0.108
_pd_proc_ls_prof_wR_factor              0.141
_refine_ls_R_factor_all                 0.0252
_refine_ls_goodness_of_fit_all          1.39
_cell_measurement_temperature           293
#_exptl_crystal_colour                  .

#_computing_data_collection              'Panalytical'
_computing_data_reduction               'none'
_computing_cell_refinement              'Topas'
_computing_structure_solution           'Topas'
_computing_structure_refinement         'Topas'

_refine_special_details
;
Solved by simulated annealing in direct space; rigid-body Rietveld refinement.
There are two molecules in the assymetric unit which were treated independently
in simulted annealing with torsions included in optimisation. The starting 
molecular geometry was optimised in vaccuo and represented in Topas as a 
Z-matrix. Errors on atomic coordinates were estimated using bootstraping. 
;		

loop_
_atom_site_label
_atom_site_type_symbol
_atom_site_symmetry_multiplicity
_atom_site_fract_x
_atom_site_fract_y
_atom_site_fract_z
_atom_site_occupancy
_atom_site_B_iso_or_equiv
Pd Pd    2   -0.54832(92) 0.74578(29)  -0.74325(35) 1 14.00(30)
O1 O     2   -0.5198(13)  0.61967(33)  -0.68621(40) 1 14.00(30)
S1 S     2   -0.6824(10)  0.50763(42)  -0.67461(26) 1 14.00(30)
O2 O     2   -0.6820(20)  0.40166(30)  -0.70407(20) 1 14.00(30)
O3 O     2   -0.8597(14)  0.5527(13)   -0.66940(43) 1 14.00(30)
C1 C     2   -0.6186(16)  0.45282(50)  -0.61984(22) 1 14.00(30)
C2 C     2   -0.4277(21)  0.4547(33)   -0.60921(43) 1 14.00(30)
C3 C     2   -0.7590(17)  0.4090(31)   -0.58792(27) 1 14.00(30)
C4 C     2   -0.3783(28)  0.4124(33)   -0.56669(42) 1 14.00(30)
H1 H     2   -0.3329(21)  0.4834(54)   -0.63148(60) 1 14.00(30)
C5 C     2   -0.7080(24)  0.3669(31)   -0.54545(30) 1 14.00(30)
H2 H     2   -0.8892(15)  0.4070(52)   -0.59578(42) 1 14.00(30)
C6 C     2   -0.5175(30)  0.36722(94)  -0.53418(26) 1 14.00(30)
H3 H     2   -0.2477(32)  0.4129(54)   -0.55970(59) 1 14.00(30)
H4 H     2   -0.8050(26)  0.3360(53)   -0.52383(47) 1 14.00(30)
C7 C     2   -0.4635(39)  0.3170(12)   -0.48876(32) 1 14.00(30)
H5 H     2   -0.4550(69)  0.2278(14)   -0.48970(48) 1 14.00(30)
H6 H     2   -0.3424(32)  0.3635(22)   -0.47893(41) 1 14.00(30)
H7 H     2   -0.5560(33)  0.3233(26)   -0.46669(30) 1 14.00(30)
N1 N     2   -0.44505(67) 1.02344(25)  -0.74151(24) 1 14.00(30)
N2 N     2   -0.45836(37) 0.92400(28)  -0.71563(27) 1 14.00(30)
C8 C     2   -0.38939(19) 0.94527(34)  -0.67117(26) 1 14.00(30)
C9 C     2   -0.3647(21)  1.06978(55)  -0.65457(32) 1 14.00(30)
C10 C    2   -0.3489(19)  0.84225(36)  -0.64413(32) 1 14.00(30)
C11 C    2   -0.2988(23)  1.09193(67)  -0.61102(33) 1 14.00(30)
H8 H     2   -0.3962(34)  1.13906(69)  -0.67286(40) 1 14.00(30)
C12 C    2   -0.2841(17)  0.86400(44)  -0.60059(30) 1 14.00(30)
H9 H     2   -0.3693(33)  0.75728(42)  -0.65572(41) 1 14.00(30)
C13 C    2   -0.25921(60) 0.98897(57)  -0.58434(26) 1 14.00(30)
H10 H    2   -0.2838(38)  1.17643(87)  -0.59924(43) 1 14.00(30)
H11 H    2   -0.2586(30)  0.79435(50)  -0.58156(37) 1 14.00(30)
C14 C    2   -0.50867(83) 0.99487(31)  -0.78476(25) 1 14.00(30)
C15 C    2   -0.57474(89) 0.86300(35)  -0.79503(30) 1 14.00(30)
C16 C    2   -0.5080(12)  1.09584(37)  -0.81673(22) 1 14.00(30)
C17 C    2   -0.6403(12)  0.83539(46)  -0.83830(32) 1 14.00(30)
C18 C    2   -0.5748(14)  1.06584(50)  -0.85979(23) 1 14.00(30)
H12 H    2   -0.4618(14)  1.18331(34)  -0.80846(20) 1 14.00(30)
C19 C    2   -0.6408(13)  0.93634(54)  -0.87033(28) 1 14.00(30)
H13 H    2   -0.6859(14)  0.74778(49)  -0.84648(36) 1 14.00(30)
H14 H    2   -0.5758(16)  1.13339(56)  -0.88203(21) 1 14.00(30)
H15 H    2   -0.6870(15)  0.91602(63)  -0.89989(29) 1 14.00(30)
N3 N     2   -0.6260(16)  0.57851(31)  -0.77566(43) 1 14.00(30)
C20 C    2   -0.6499(21)  0.47275(31)  -0.78618(48) 1 14.00(30)
C21 C    2   -0.6783(27)  0.33802(33)  -0.79820(55) 1 14.00(30)
H16 H    2   -0.8035(28)  0.31055(44)  -0.81023(58) 1 14.00(30)
H17 H    2   -0.5865(28)  0.32762(44)  -0.81988(55) 1 14.00(30)
H18 H    2   -0.6623(28)  0.28656(26)  -0.77192(57) 1 14.00(30)
Cl Cl    2   -0.17954(97) 1.01574(75)  -0.52934(26) 1 14.00(30)
Pda Pd   2   -0.09400(26) 0.75215(27)  -0.76551(28) 1 14.00(30)
O1a O    2   -0.22724(47) 0.65443(59)  -0.82315(25) 1 14.00(30)
S1a S    2   -0.11766(58) 0.5745(12)   -0.84990(36) 1 14.00(30)
O2a O    2   -0.1895(15)  0.4375(10)   -0.84078(41) 1 14.00(30)
O3a O    2   0.08666(56)  0.6231(20)   -0.84622(57) 1 14.00(30)
C1a C    2   -0.1820(20)  0.6076(12)   -0.90690(29) 1 14.00(30)
C2a C    2   -0.0505(32)  0.6094(13)   -0.94102(45) 1 14.00(30)
C3a C    2   -0.3629(23)  0.6308(19)   -0.91715(36) 1 14.00(30)
C4a C    2   -0.1006(46)  0.6348(14)   -0.98524(37) 1 14.00(30)
H1a H    2   0.0739(31)   0.5950(17)   -0.93359(65) 1 14.00(30)
C5a C    2   -0.4117(37)  0.6561(20)   -0.96154(42) 1 14.00(30)
H2a H    2   -0.4509(18)  0.6304(25)   -0.89344(49) 1 14.00(30)
C6a C    2   -0.2815(48)  0.6592(14)   -0.99623(27) 1 14.00(30)
H3a H    2   -0.0095(54)  0.6370(18)   -1.00842(51) 1 14.00(30)
H4a H    2   -0.5353(39)  0.6730(26)   -0.96832(62) 1 14.00(30)
C7a C    2   -0.3322(63)  0.6915(15)   -1.04402(30) 1 14.00(30)
H5a H    2   -0.2905(65)  0.7819(15)   -1.05100(25) 1 14.00(30)
H6a H    2   -0.2728(72)  0.6457(15)   -1.06481(27) 1 14.00(30)
H7a H    2   -0.4666(65)  0.6709(19)   -1.04902(50) 1 14.00(30)
N1a N    2   0.04367(92)  1.02751(31)  -0.76444(47) 1 14.00(30)
N2a N    2   -0.02779(61) 0.93997(26)  -0.79110(40) 1 14.00(30)
C8a C    2   -0.07449(76) 0.98246(57)  -0.83480(43) 1 14.00(30)
C9a C    2   -0.0584(25)  1.11511(72)  -0.84437(48) 1 14.00(30)
C10a C   2   -0.1337(12)  0.89247(82)  -0.86804(42) 1 14.00(30)
C11a C   2   -0.1021(27)  1.1583(11)   -0.88706(52) 1 14.00(30)
H8a H    2   -0.0143(37)  1.17613(55)  -0.82182(51) 1 14.00(30)
C12a C   2   -0.1764(11)  0.9354(12)   -0.91073(45) 1 14.00(30)
H9a H    2   -0.1412(24)  0.80225(71)  -0.86118(40) 1 14.00(30)
C13a C   2   -0.1605(12)  1.0682(13)   -0.91993(49) 1 14.00(30)
H10a H   2   -0.0891(40)  1.2489(12)   -0.89402(56) 1 14.00(30)
H11a H   2   -0.2143(22)  0.8753(14)   -0.93389(45) 1 14.00(30)
C14a C   2   0.07917(83)  0.97924(64)  -0.72196(43) 1 14.00(30)
C15a C   2   0.02976(51)  0.84337(68)  -0.71318(33) 1 14.00(30)
C16a C   2   0.1638(12)   1.06472(96)  -0.68930(51) 1 14.00(30)
C17a C   2   0.06794(63)  0.7957(11)   -0.67068(30) 1 14.00(30)
C18a C   2   0.2011(11)   1.0147(14)   -0.64705(47) 1 14.00(30)
H12a H   2   0.1944(14)   1.15560(92)  -0.69657(59) 1 14.00(30)
C19a C   2   0.15359(87)  0.8810(14)   -0.63797(36) 1 14.00(30)
H13a H   2   0.03665(68)  0.7048(11)   -0.66350(26) 1 14.00(30)
H14a H   2   0.2590(13)   1.0715(16)   -0.62436(53) 1 14.00(30)
H15a H   2   0.17979(94)  0.8469(17)   -0.60897(34) 1 14.00(30)
N3a N    2   -0.16253(73) 0.57484(41)  -0.73496(25) 1 14.00(30)
C20a C   2   -0.2295(11)  0.46908(45)  -0.72540(29) 1 14.00(30)
C21a C   2   -0.3168(15)  0.33505(49)  -0.71459(38) 1 14.00(30)
H16a H   2   -0.2226(17)  0.28237(55)  -0.71435(41) 1 14.00(30)
H17a H   2   -0.3757(15)  0.32830(67)  -0.68589(39) 1 14.00(30)
H18a H   2   -0.4118(15)  0.30614(41)  -0.73671(41) 1 14.00(30)
Cla Cl   2   -0.2124(15)  1.1220(18)   -0.97385(53) 1 14.00(30)


_vrf_GEOM001_I6-I
;
PROBLEM: _geom_bond_atom_site_label_1 is missing
RESPONSE: Can be calculated from atomic coordinates.
;
_vrf_GEOM002_I6-I
;
 _geom_bond_atom_site_label_2 is missing
RESPONSE: Can be calculated from atomic coordinates.
;
_vrf_GEOM003_I6-I
;
PROBLEM:_geom_bond_distance is missing
RESPONSE: Can be calculated from atomic coordinates.
;
_vrf_GEOM006_I6-I
;
PROBLEM:_geom_angle_atom_site_label_2 is missing
RESPONSE: Can be calculated from atomic coordinates.
;
_vrf_GEOM007_I6-I
;
PROBLEM: _geom_angle_atom_site_label_3 is missing
RESPONSE: Can be calculated from atomic coordinates.
;
_vrf_PLAT413_I6-I
;
PROBLEM: Short Inter XH3 .. XHn     H12      ..H17      .       1.93 Ang.  
RESPONSE: C-H bonds too long because from DFT optimised molecule treated 
as rigid body and leading to too close contacts.
;


data_I7-I

_chemical_formula_weight			578.756
_chemical_formula_moiety		           'C21 H18 N3 O3 Pd S Br'
_cell_formula_units_Z               		4
_chemical_formula_sum               		'C21 H18 N3 O3 Pd S Br'

_cell_length_a            7.0640(17)
_cell_length_b            10.4417(13)
_cell_length_c            29.5560(39)
_cell_angle_alpha         88.1329(94)
_cell_angle_beta          91.127(35)
_cell_angle_gamma         101.736(23)
_cell_volume              2133.15(66)

_symmetry_cell_setting           triclinic
_symmetry_space_group_name_H-M P-1


loop_
_symmetry_equiv_pos_as_xyz
	'-x, -y, -z'
	'x, y, z'

_diffrn_measurement_device_type        
;
Laboratory powder X-ray diffractometer Panalytical Aeris
;
_diffrn_ambient_temperature             293
_diffrn_radiation_type                  'Cu K\a'
_diffrn_radiation_wavelength            1.5418
_exptl_crystal_density_diffrn           1.790
_refine_ls_hydrogen_treatment           noref
_refine_ls_shift/su_max                 <0.01
_refine_ls_number_parameters            53
_pd_proc_ls_prof_R_factor               0.075
_pd_proc_ls_prof_wR_factor              0.096
_refine_ls_R_factor_all                 0.021
_refine_ls_goodness_of_fit_all          1.343
_cell_measurement_temperature           293
#_exptl_crystal_colour                  .

#_computing_data_collection              'Panalytical'
_computing_data_reduction               'none'
_computing_cell_refinement              'Topas'
_computing_structure_solution           'Topas'
_computing_structure_refinement         'Topas'

_refine_special_details
;
The crystal structure is isostructural to the Cl-substituted analogue. 
The Z-matrix describing the molecules were modified to account for longer 
C-Br bond distances and such a structure model was the initial point for 
Rietveld refinement. Errors on atomic coordinates were estimated using
bootstraping. 
;		

loop_
_atom_site_label
_atom_site_type_symbol
_atom_site_symmetry_multiplicity
_atom_site_fract_x
_atom_site_fract_y
_atom_site_fract_z
_atom_site_occupancy
_atom_site_B_iso_or_equiv
Pd Pd    2 -0.6225(18)    0.7092(29)    -0.75719(62)   1 11.53(63)
O1 O     2 -0.6113(14)    0.5903(17)    -0.69708(91)   1 11.53(63)
S1 S     2 -0.7331(13)    0.4534(16)    -0.6948(13)    1 11.53(63)
O2 O     2 -0.6167(20)    0.3591(18)    -0.7042(10)    1 11.53(63)
O3 O     2 -0.9135(23)    0.4466(19)    -0.7197(17)    1 11.53(63)
C1 C     2 -0.7954(20)    0.4297(11)    -0.6363(14)    1 11.53(63)
C2 C     2 -0.6551(41)    0.4131(33)    -0.6042(12)    1 11.53(63)
C3 C     2 -0.9830(21)    0.4285(40)    -0.6228(18)    1 11.53(63)
C4 C     2 -0.7034(62)    0.3949(36)    -0.5588(13)    1 11.53(63)
H1 H     2 -0.5275(43)    0.4125(56)    -0.61380(96)   1 11.53(63)
C5 C     2 -1.0299(41)    0.4102(36)    -0.5773(19)    1 11.53(63)
H2 H     2 -1.0780(15)    0.4387(65)    -0.6451(20)    1 11.53(63)
C6 C     2 -0.8916(62)    0.39257(56)   -0.5446(17)    1 11.53(63)
H3 H     2 -0.6072(78)    0.3825(62)    -0.5370(11)    1 11.53(63)
[truncated: 7,030 more chars]
